# Supplementary material for: (2E)-4-(4-Bromo­phen­yl)-2-{2-[(1E)-cyclo­pentyl­idene]hydrazin-1-yl­idene}-3-phenyl-2,3-di­hydro-1,3-thia­zole
Source: Acta Crystallogr Sect E Struct Rep Online. 2014 May 17;70(Pt 6):o669. doi: 10.1107/S1600536814010897 (PMC4051030; doi:10.1107/S1600536814010897)
Supplement: Supplementary file 1 [file e-70-0o669-sup1.cif]

##############################################################################
#                                                                            #
# This CIF contains the data in a paper accepted for publication in          #
# Acta Crystallographica Section E. It conforms to the requirements of       #
# Notes for Authors for Acta Crystallographica Section E, and has been       #
# peer reviewed under the auspices of the IUCr Commission on Journals.       #
#                                                                            #
# Full details of the Crystallographic Information File format               #
# are given in the paper "The Crystallographic Information File (CIF):       #
# a New Standard Archive File for Crystallography" by S. R. Hall, F. H.      #
# Allen and I. D. Brown [Acta Cryst. (1991), A47, 655-685].                  #
#                                                                            #
# The current version of the core CIF dictionary is obtainable from          #
# ftp://ftp.iucr.org/pub/cif_core.dic.                                       #
#                                                                            #
# Software is freely available for graphical display of the structure(s)     #
# in this CIF. For information consult the CIF software page                 #
# http://www.iucr.org/resources/cif/software.                                #
#                                                                            #
# This file may be used for bona fide research purposes within the           #
# scientific community so long as proper attribution is given to the journal # 
# article from which it was obtained.                                        #
#                                                                            #
##############################################################################
data_global
_audit_creation_method     'APEX2 v2014.3-0'
_journal_date_recd_electronic     2014-05-09
_journal_date_accepted     2014-05-12
_journal_name_full     'Acta Crystallographica, Section E'
_journal_year     2014
_journal_volume     70
_journal_issue      6
_journal_page_first     o669
_journal_page_last     o669
_journal_paper_category     QO
_journal_paper_doi     10.1107/S1600536814010897
_journal_coeditor_code     QM2107
_publ_contact_author_name
;
Mustafa R. Albayati
;
_publ_contact_author_address
;
Kirkuk University,
College of Science,
Department of Chemistry,
Kirkuk,
Iraq
;
_publ_contact_author_email     'shaabankamel@yahoo.com'
_publ_contact_author_fax     ?
_publ_contact_author_phone     ?
_publ_section_title
;\
(2<i>E</i>)-4-(4-Bromophenyl)-2-{2-[(1<i>E</i>)-cyclopentylidene]hydrazin-1-\
ylidene}-3-phenyl-2,3-dihydro-1,3-thiazole
;
loop_
    _publ_author_name
    _publ_author_address
    'Joel T. Mague'
;
Department of Chemistry,
Tulane University,
New Orleans,
LA 70118,
USA
;
    'Mohamed, Shaaban K.'
;
Chemistry and Environmental Division,
Manchester Metropolitan University,
Manchester,
M1 5GD,
England
Chemistry Department,
Faculty of Science,
Minia University,
61519 El-Minia,
Egypt
;
    'Akkurt, Mehmet'
;
Department of Physics,
Faculty of Sciences,
Erciyes University,
38039 Kayseri,
Turkey
;
    'Alaa A. Hassan'
;
Chemistry Department,
Faculty of Science,
Minia University,
61519 El-Minia,
Egypt
;
    'Mustafa R. Albayati'
;
Kirkuk University,
College of Science,
Department of Chemistry,
Kirkuk,
Iraq
;
data_I
_audit_creation_method     SHELXL-2014
_database_code_depnum_ccdc_archive     'CCDC 1002511'
_chemical_name_systematic
;\
(2<i>E</i>)-4-(4-Bromophenyl)-2-{2-[(1<i>E</i>)-cyclopentylidene]hydrazin-1-\
ylidene}-3-phenyl-2,3-dihydro-1,3-thiazole
;
_chemical_name_common     ?
_chemical_formula_moiety     'C20 H18 Br N3 S'
_chemical_formula_sum     'C20 H18 Br N3 S'
_chemical_formula_iupac     'C20 H18 Br N3 S'
_chemical_formula_weight     412.34
_chemical_melting_point     ?
_shelx_space_group_comment
;
The symmetry employed for this shelxl refinement is uniquely defined
by the following loop, which should always be used as a source of
symmetry information in preference to the above space-group names.
They are only intended as comments.
;
_space_group_crystal_system     monoclinic
_space_group_name_H-M_alt     'P 21/c'
_space_group_name_Hall     '-P 2ybc'
loop_
    _space_group_symop_operation_xyz
    'x, y, z'
    '-x, y+1/2, -z+1/2'
    '-x, -y, -z'
    'x, -y-1/2, z-1/2'
_cell_length_a     12.5079(3)
_cell_length_b     5.57280(10)
_cell_length_c     25.3761(6)
_cell_angle_alpha     90
_cell_angle_beta     96.8480(11)
_cell_angle_gamma     90
_cell_volume     1756.20(7)
_cell_formula_units_Z     4
_cell_measurement_reflns_used     8908
_cell_measurement_theta_min     3.5085
_cell_measurement_theta_max     72.3133
_cell_measurement_temperature     100(2)
_exptl_crystal_description     plate
_exptl_crystal_colour     yellow
_exptl_crystal_size_max     0.095
_exptl_crystal_size_mid     0.084
_exptl_crystal_size_min     0.020
_exptl_crystal_density_diffrn     1.560
_exptl_crystal_density_meas     ?
_exptl_crystal_density_method     'not measured'
_exptl_crystal_F_000     840
_exptl_absorpt_coefficient_mu     4.350
_exptl_absorpt_correction_type     multi-scan
_exptl_absorpt_process_details     '(<i>SADABS</i>; Bruker, 2013)'
_shelx_estimated_absorpt_T_min     0.683
_shelx_estimated_absorpt_T_max     0.918
_exptl_absorpt_correction_T_min     0.80
_exptl_absorpt_correction_T_max     0.92
_exptl_special_details     ?
_diffrn_ambient_temperature     100(2)
_diffrn_radiation_type     CuK\a
_diffrn_radiation_wavelength     1.54178
_diffrn_radiation_monochromator     mirror
_diffrn_measurement_device_type     'Bruker D8 VENTURE PHOTON 100 CMOS'
_diffrn_measurement_method     '\w scans'
_diffrn_detector_area_resol_mean     10.4167
_diffrn_reflns_number     12815
_diffrn_reflns_av_R_equivalents     0.0325
_diffrn_reflns_theta_min     3.508
_diffrn_reflns_theta_max     72.307
_diffrn_reflns_theta_full     70.500
_diffrn_measured_fraction_theta_max     0.985
_diffrn_measured_fraction_theta_full     0.989
_diffrn_reflns_limit_h_min     -14
_diffrn_reflns_limit_h_max     15
_diffrn_reflns_limit_k_min     -6
_diffrn_reflns_limit_k_max     6
_diffrn_reflns_limit_l_min     -31
_diffrn_reflns_limit_l_max     29
_refine_special_details
;
Refinement of <i>F</i>^2^ against ALL reflections. The weighted <i>R</i>-factor
<i>wR</i> and
goodness of fit <i>S</i> are based on <i>F</i>^2^, conventional
<i>R</i>-factors <i>R</i> are based
on <i>F</i>, with <i>F</i> set to zero for negative <i>F</i>^2^. The threshold
expression of
<i>F</i>^2^ > \s(<i>F</i>^2^) is used only for calculating <i>R</i>-factors(gt)
<i>etc</i>. and is
not relevant to the choice of reflections for refinement. <i>R</i>-factors
based
on <i>F</i>^2^ are statistically about twice as large as those based on
<i>F</i>, and <i>R</i>-
factors based on ALL data will be even larger. H-atoms were placed in
calculated positions (C---H = 0.95 - 0.99 \%A) and included as riding
contributions with isotropic displacement parameters 1.2 times those
of the attached carbon atoms. At the conclusion of refinement with all
atoms at unit occupancy, the largest difference peak appeared in the
vicinity of Br1. Refinement of this as a second component of a disorder
of Br1 led to improvement in the results and a more realistic value for
U(iso) for Br1. The geometry associated with the minor component (Br1A)
suggests that there is a small amount of "whole molecule" disorder but
since the refined occupancy of Br1A is only 0.02, there is not enough
information from the final difference map to reliably position the
remainder of the minor component.
;
_reflns_number_total     3409
_reflns_number_gt     2960
_reflns_threshold_expression     'I > 2\s(I)'
_refine_ls_structure_factor_coef     Fsqd
_refine_ls_matrix_type     full
_refine_ls_R_factor_all     0.0371
_refine_ls_R_factor_gt     0.0298
_refine_ls_wR_factor_gt     0.0679
_refine_ls_wR_factor_ref     0.0715
_refine_ls_goodness_of_fit_ref     1.064
_refine_ls_restrained_S_all     1.072
_refine_ls_number_reflns     3409
_refine_ls_number_parameters     230
_refine_ls_number_restraints     1
_refine_ls_hydrogen_treatment     constr
_refine_ls_weighting_scheme     calc
_refine_ls_weighting_details
              'w=1/[\s^2^(Fo^2^)+(0.0367P)^2^+0.9420P] where P=(Fo^2^+2Fc^2^)/3'
_atom_sites_solution_hydrogens     geom
_atom_sites_solution_primary     direct
_atom_sites_solution_secondary     difmap
_refine_ls_shift/su_max     0.004
_refine_ls_shift/su_mean     0.000
_refine_diff_density_max     0.893
_refine_diff_density_min     -0.258
_refine_ls_extinction_method     none
_refine_ls_extinction_coef     .
loop_
    _atom_type_symbol
    _atom_type_description
    _atom_type_scat_dispersion_real
    _atom_type_scat_dispersion_imag
    _atom_type_scat_source
    'C' 'C' 0.0181 0.0091
                         'International Tables Vol C Tables 4.2.6.8 and 6.1.1.4'
    'H' 'H' 0.0000 0.0000
                         'International Tables Vol C Tables 4.2.6.8 and 6.1.1.4'
    'N' 'N' 0.0311 0.0180
                         'International Tables Vol C Tables 4.2.6.8 and 6.1.1.4'
    'S' 'S' 0.3331 0.5567
                         'International Tables Vol C Tables 4.2.6.8 and 6.1.1.4'
    'Br' 'Br' -0.6763 1.2805
                         'International Tables Vol C Tables 4.2.6.8 and 6.1.1.4'
_computing_data_collection     '<i>APEX2</i> (Bruker, 2013)'
_computing_cell_refinement     '<i>SAINT</i> (Bruker, 2013)'
_computing_data_reduction     '<i>SAINT</i>  (Bruker, 2013)'
_computing_structure_solution     '<i>SHELXT</i> (Sheldrick, 2008)'
_computing_structure_refinement     '<i>SHELXL2014</i> (Sheldrick, 2008)'
_computing_molecular_graphics     '<i>DIAMOND</i> (Brandenburg & Putz, 2012)'
_computing_publication_material     '<i>SHELXTL</i> (Sheldrick, 2008)'
loop_
    _atom_site_type_symbol
    _atom_site_label
    _atom_site_fract_x
    _atom_site_fract_y
    _atom_site_fract_z
    _atom_site_U_iso_or_equiv
    _atom_site_adp_type
    _atom_site_calc_flag
    _atom_site_occupancy
    _atom_site_disorder_assembly
    _atom_site_disorder_group
    Br Br1 0.85490(2) -0.31880(7) 0.43991(2) 0.02218(11) Uani d 0.9820(10)
                                                                         A 1
    Br Br1A 0.8563(12) -0.201(4) 0.4313(4) 0.02218(11) Uani d 0.0182(11) A 2
    S S1 0.94129(4) 0.58669(10) 0.71625(2) 0.01954(13) Uani d 1 . .
    N N1 0.77696(15) 0.4902(3) 0.64754(7) 0.0186(4) Uani d 1 . .
    N N2 0.74281(16) 0.7923(4) 0.70865(8) 0.0219(4) Uani d 1 . .
    N N3 0.80239(15) 0.9247(4) 0.75009(7) 0.0219(4) Uani d 1 . .
    C C1 0.85169(18) -0.1224(4) 0.50103(9) 0.0188(4) Uani d 1 . .
    C C2 0.91130(18) -0.1876(4) 0.54836(9) 0.0206(5) Uani d 1 . .
    H H2 0.9528 -0.3308 0.5507 0.025 Uiso calc 1 . .
    C C3 0.90938(18) -0.0397(4) 0.59242(9) 0.0192(4) Uani d 1 . .
    H H3 0.9493 -0.0842 0.6252 0.023 Uiso calc 1 . .
    C C4 0.84970(17) 0.1732(4) 0.58934(8) 0.0173(4) Uani d 1 . .
    C C5 0.79033(19) 0.2330(4) 0.54094(9) 0.0197(5) Uani d 1 . .
    H H5 0.7492 0.3767 0.5382 0.024 Uiso calc 1 . .
    C C6 0.79050(19) 0.0856(4) 0.49681(9) 0.0209(5) Uani d 1 . .
    H H6 0.7492 0.1267 0.4642 0.025 Uiso calc 1 . .
    C C7 0.86033(18) 0.3344(4) 0.63585(9) 0.0180(4) Uani d 1 . .
    C C8 0.95119(19) 0.3650(4) 0.66889(9) 0.0194(5) Uani d 1 . .
    H H8 1.0148 0.2744 0.6666 0.023 Uiso calc 1 . .
    C C9 0.80684(18) 0.6404(4) 0.69039(8) 0.0183(4) Uani d 1 . .
    C C10 0.66773(18) 0.4827(4) 0.62245(8) 0.0187(4) Uani d 1 . .
    C C11 0.6062(2) 0.2806(4) 0.62887(9) 0.0225(5) Uani d 1 . .
    H H11 0.6344 0.1517 0.6508 0.027 Uiso calc 1 . .
    C C12 0.5018(2) 0.2708(4) 0.60235(10) 0.0265(5) Uani d 1 . .
    H H12 0.4580 0.1343 0.6065 0.032 Uiso calc 1 . .
    C C13 0.46162(19) 0.4581(5) 0.57017(10) 0.0278(5) Uani d 1 . .
    H H13 0.3908 0.4490 0.5520 0.033 Uiso calc 1 . .
    C C14 0.5245(2) 0.6597(4) 0.56423(9) 0.0254(5) Uani d 1 . .
    H H14 0.4968 0.7879 0.5420 0.030 Uiso calc 1 . .
    C C15 0.62813(19) 0.6735(4) 0.59085(9) 0.0219(5) Uani d 1 . .
    H H15 0.6712 0.8117 0.5874 0.026 Uiso calc 1 . .
    C C16 0.74531(18) 1.0603(4) 0.77618(9) 0.0202(5) Uani d 1 . .
    C C17 0.79575(19) 1.2288(4) 0.81892(9) 0.0211(5) Uani d 1 . .
    H H17A 0.8308 1.3662 0.8032 0.025 Uiso calc 1 . .
    H H17B 0.8499 1.1441 0.8439 0.025 Uiso calc 1 . .
    C C18 0.70068(19) 1.3126(5) 0.84697(10) 0.0270(5) Uani d 1 . .
    H H18A 0.7132 1.4763 0.8616 0.032 Uiso calc 1 . .
    H H18B 0.6882 1.2020 0.8762 0.032 Uiso calc 1 . .
    C C19 0.6054(2) 1.3094(5) 0.80314(10) 0.0282(5) Uani d 1 . .
    H H19A 0.6050 1.4549 0.7807 0.034 Uiso calc 1 . .
    H H19B 0.5363 1.2994 0.8184 0.034 Uiso calc 1 . .
    C C20 0.62414(19) 1.0838(5) 0.77104(9) 0.0248(5) Uani d 1 . .
    H H20A 0.5911 0.9414 0.7859 0.030 Uiso calc 1 . .
    H H20B 0.5938 1.1032 0.7334 0.030 Uiso calc 1 . .
loop_
    _atom_site_aniso_label
    _atom_site_aniso_U_11
    _atom_site_aniso_U_22
    _atom_site_aniso_U_33
    _atom_site_aniso_U_12
    _atom_site_aniso_U_13
    _atom_site_aniso_U_23
    Br1 0.02681(14) 0.0192(2) 0.02079(13) 0.00088(11) 0.00395(9) -0.00472(11)
    Br1A 0.02681(14) 0.0192(2) 0.02079(13) 0.00088(11) 0.00395(9) -0.00472(11)
    S1 0.0204(3) 0.0212(3) 0.0163(3) 0.0003(2) -0.0011(2) -0.00170(19)
    N1 0.0182(9) 0.0184(9) 0.0186(9) 0.0008(7) 0.0001(7) -0.0038(7)
    N2 0.0215(10) 0.0251(10) 0.0185(9) 0.0000(8) -0.0002(8) -0.0061(8)
    N3 0.0217(10) 0.0249(10) 0.0182(9) -0.0002(8) -0.0008(8) -0.0037(8)
    C1 0.0206(11) 0.0158(10) 0.0205(11) -0.0037(9) 0.0044(9) -0.0035(8)
    C2 0.0203(11) 0.0176(10) 0.0240(11) 0.0003(9) 0.0029(9) 0.0018(9)
    C3 0.0193(11) 0.0187(10) 0.0195(11) 0.0000(9) 0.0015(9) 0.0034(8)
    C4 0.0168(10) 0.0182(10) 0.0167(10) -0.0021(9) 0.0017(8) 0.0008(8)
    C5 0.0225(11) 0.0167(10) 0.0198(11) 0.0035(9) 0.0017(9) 0.0004(8)
    C6 0.0237(12) 0.0210(11) 0.0172(11) 0.0020(9) -0.0005(9) 0.0007(8)
    C7 0.0207(11) 0.0160(10) 0.0173(10) 0.0006(9) 0.0027(8) 0.0021(8)
    C8 0.0221(11) 0.0181(10) 0.0179(11) 0.0011(9) 0.0020(9) -0.0007(8)
    C9 0.0201(11) 0.0183(10) 0.0157(10) -0.0020(9) -0.0012(9) 0.0006(8)
    C10 0.0197(11) 0.0194(11) 0.0171(10) -0.0006(9) 0.0028(9) -0.0041(8)
    C11 0.0264(12) 0.0206(11) 0.0212(11) -0.0027(10) 0.0059(9) -0.0005(9)
    C12 0.0235(12) 0.0260(12) 0.0313(13) -0.0069(10) 0.0089(10) -0.0064(10)
    C13 0.0181(11) 0.0361(14) 0.0286(13) 0.0007(11) 0.0001(10) -0.0095(10)
    C14 0.0250(12) 0.0270(12) 0.0228(11) 0.0070(10) -0.0022(10) -0.0020(9)
    C15 0.0226(12) 0.0196(11) 0.0236(11) -0.0012(9) 0.0028(9) -0.0022(9)
    C16 0.0217(11) 0.0207(11) 0.0176(11) -0.0015(9) 0.0002(9) -0.0004(8)
    C17 0.0220(11) 0.0236(11) 0.0174(11) -0.0024(9) 0.0015(9) -0.0029(8)
    C18 0.0245(12) 0.0329(13) 0.0233(12) 0.0004(11) 0.0024(10) -0.0082(10)
    C19 0.0240(12) 0.0339(13) 0.0264(12) 0.0056(11) 0.0017(10) -0.0062(10)
    C20 0.0221(12) 0.0299(13) 0.0222(11) -0.0009(10) 0.0014(9) -0.0056(9)
_geom_special_details
;
All e.s.d.'s (except the e.s.d. in the dihedral angle between two l.s. planes)
are estimated using the full covariance matrix. The cell e.s.d.'s are taken
into account individually in the estimation of e.s.d.'s in distances, angles
and torsion angles; correlations between e.s.d.'s in cell parameters are only
used when they are defined by crystal symmetry. An approximate (isotropic)
treatment of cell e.s.d.'s is used for estimating e.s.d.'s involving l.s.
planes.
;
loop_
    _geom_bond_atom_site_label_1
    _geom_bond_atom_site_label_2
    _geom_bond_site_symmetry_2
    _geom_bond_distance
    _geom_bond_publ_flag
    Br1 C1 . 1.903(2) ?
    Br1A C1 . 1.830(8) ?
    S1 C8 . 1.738(2) ?
    S1 C9 . 1.756(2) ?
    N1 C9 . 1.388(3) ?
    N1 C7 . 1.415(3) ?
    N1 C10 . 1.437(3) ?
    N2 C9 . 1.289(3) ?
    N2 N3 . 1.421(3) ?
    N3 C16 . 1.277(3) ?
    C1 C2 . 1.385(3) ?
    C1 C6 . 1.386(3) ?
    C2 C3 . 1.391(3) ?
    C2 H2 . 0.9500 ?
    C3 C4 . 1.399(3) ?
    C3 H3 . 0.9500 ?
    C4 C5 . 1.398(3) ?
    C4 C7 . 1.476(3) ?
    C5 C6 . 1.389(3) ?
    C5 H5 . 0.9500 ?
    C6 H6 . 0.9500 ?
    C7 C8 . 1.340(3) ?
    C8 H8 . 0.9500 ?
    C10 C11 . 1.384(3) ?
    C10 C15 . 1.387(3) ?
    C11 C12 . 1.397(4) ?
    C11 H11 . 0.9500 ?
    C12 C13 . 1.382(4) ?
    C12 H12 . 0.9500 ?
    C13 C14 . 1.390(4) ?
    C13 H13 . 0.9500 ?
    C14 C15 . 1.390(3) ?
    C14 H14 . 0.9500 ?
    C15 H15 . 0.9500 ?
    C16 C20 . 1.511(3) ?
    C16 C17 . 1.514(3) ?
    C17 C18 . 1.530(3) ?
    C17 H17A . 0.9900 ?
    C17 H17B . 0.9900 ?
    C18 C19 . 1.530(3) ?
    C18 H18A . 0.9900 ?
    C18 H18B . 0.9900 ?
    C19 C20 . 1.531(3) ?
    C19 H19A . 0.9900 ?
    C19 H19B . 0.9900 ?
    C20 H20A . 0.9900 ?
    C20 H20B . 0.9900 ?
loop_
    _geom_angle_atom_site_label_1
    _geom_angle_atom_site_label_2
    _geom_angle_atom_site_label_3
    _geom_angle_site_symmetry_1
    _geom_angle_site_symmetry_3
    _geom_angle
    _geom_angle_publ_flag
    C8 S1 C9 . . 90.38(11) ?
    C9 N1 C7 . . 113.44(18) ?
    C9 N1 C10 . . 121.16(18) ?
    C7 N1 C10 . . 125.08(18) ?
    C9 N2 N3 . . 108.28(19) ?
    C16 N3 N2 . . 114.49(19) ?
    C2 C1 C6 . . 121.5(2) ?
    C2 C1 Br1A . . 134.4(6) ?
    C6 C1 Br1A . . 102.0(7) ?
    C2 C1 Br1 . . 119.64(17) ?
    C6 C1 Br1 . . 118.90(17) ?
    C1 C2 C3 . . 118.9(2) ?
    C1 C2 H2 . . 120.6 ?
    C3 C2 H2 . . 120.6 ?
    C2 C3 C4 . . 121.2(2) ?
    C2 C3 H3 . . 119.4 ?
    C4 C3 H3 . . 119.4 ?
    C5 C4 C3 . . 118.4(2) ?
    C5 C4 C7 . . 123.0(2) ?
    C3 C4 C7 . . 118.35(19) ?
    C6 C5 C4 . . 121.0(2) ?
    C6 C5 H5 . . 119.5 ?
    C4 C5 H5 . . 119.5 ?
    C1 C6 C5 . . 119.1(2) ?
    C1 C6 H6 . . 120.5 ?
    C5 C6 H6 . . 120.5 ?
    C8 C7 N1 . . 112.5(2) ?
    C8 C7 C4 . . 124.5(2) ?
    N1 C7 C4 . . 122.84(19) ?
    C7 C8 S1 . . 113.45(17) ?
    C7 C8 H8 . . 123.3 ?
    S1 C8 H8 . . 123.3 ?
    N2 C9 N1 . . 123.8(2) ?
    N2 C9 S1 . . 125.86(17) ?
    N1 C9 S1 . . 110.27(16) ?
    C11 C10 C15 . . 121.8(2) ?
    C11 C10 N1 . . 118.9(2) ?
    C15 C10 N1 . . 119.3(2) ?
    C10 C11 C12 . . 118.4(2) ?
    C10 C11 H11 . . 120.8 ?
    C12 C11 H11 . . 120.8 ?
    C13 C12 C11 . . 120.5(2) ?
    C13 C12 H12 . . 119.7 ?
    C11 C12 H12 . . 119.7 ?
    C12 C13 C14 . . 120.2(2) ?
    C12 C13 H13 . . 119.9 ?
    C14 C13 H13 . . 119.9 ?
    C15 C14 C13 . . 119.9(2) ?
    C15 C14 H14 . . 120.0 ?
    C13 C14 H14 . . 120.0 ?
    C10 C15 C14 . . 119.1(2) ?
    C10 C15 H15 . . 120.4 ?
    C14 C15 H15 . . 120.4 ?
    N3 C16 C20 . . 128.6(2) ?
    N3 C16 C17 . . 121.8(2) ?
    C20 C16 C17 . . 109.62(19) ?
    C16 C17 C18 . . 104.01(19) ?
    C16 C17 H17A . . 111.0 ?
    C18 C17 H17A . . 111.0 ?
    C16 C17 H17B . . 111.0 ?
    C18 C17 H17B . . 111.0 ?
    H17A C17 H17B . . 109.0 ?
    C17 C18 C19 . . 103.86(19) ?
    C17 C18 H18A . . 111.0 ?
    C19 C18 H18A . . 111.0 ?
    C17 C18 H18B . . 111.0 ?
    C19 C18 H18B . . 111.0 ?
    H18A C18 H18B . . 109.0 ?
    C18 C19 C20 . . 103.9(2) ?
    C18 C19 H19A . . 111.0 ?
    C20 C19 H19A . . 111.0 ?
    C18 C19 H19B . . 111.0 ?
    C20 C19 H19B . . 111.0 ?
    H19A C19 H19B . . 109.0 ?
    C16 C20 C19 . . 103.95(19) ?
    C16 C20 H20A . . 111.0 ?
    C19 C20 H20A . . 111.0 ?
    C16 C20 H20B . . 111.0 ?
    C19 C20 H20B . . 111.0 ?
    H20A C20 H20B . . 109.0 ?
loop_
    _geom_torsion_atom_site_label_1
    _geom_torsion_atom_site_label_2
    _geom_torsion_atom_site_label_3
    _geom_torsion_atom_site_label_4
    _geom_torsion_site_symmetry_1
    _geom_torsion_site_symmetry_2
    _geom_torsion_site_symmetry_3
    _geom_torsion_site_symmetry_4
    _geom_torsion
    _geom_torsion_publ_flag
    C9 N2 N3 C16 . . . . -171.4(2) ?
    C6 C1 C2 C3 . . . . -0.1(3) ?
    Br1A C1 C2 C3 . . . . 159.7(10) ?
    Br1 C1 C2 C3 . . . . 178.96(16) ?
    C1 C2 C3 C4 . . . . -0.8(3) ?
    C2 C3 C4 C5 . . . . 1.0(3) ?
    C2 C3 C4 C7 . . . . -173.6(2) ?
    C3 C4 C5 C6 . . . . -0.2(3) ?
    C7 C4 C5 C6 . . . . 174.1(2) ?
    C2 C1 C6 C5 . . . . 0.9(3) ?
    Br1A C1 C6 C5 . . . . -164.5(6) ?
    Br1 C1 C6 C5 . . . . -178.20(17) ?
    C4 C5 C6 C1 . . . . -0.7(3) ?
    C9 N1 C7 C8 . . . . 0.0(3) ?
    C10 N1 C7 C8 . . . . -173.5(2) ?
    C9 N1 C7 C4 . . . . -174.9(2) ?
    C10 N1 C7 C4 . . . . 11.6(3) ?
    C5 C4 C7 C8 . . . . -140.5(2) ?
    C3 C4 C7 C8 . . . . 33.8(3) ?
    C5 C4 C7 N1 . . . . 33.8(3) ?
    C3 C4 C7 N1 . . . . -151.9(2) ?
    N1 C7 C8 S1 . . . . -0.3(2) ?
    C4 C7 C8 S1 . . . . 174.50(17) ?
    C9 S1 C8 C7 . . . . 0.35(18) ?
    N3 N2 C9 N1 . . . . -176.3(2) ?
    N3 N2 C9 S1 . . . . 5.4(3) ?
    C7 N1 C9 N2 . . . . -178.3(2) ?
    C10 N1 C9 N2 . . . . -4.5(3) ?
    C7 N1 C9 S1 . . . . 0.2(2) ?
    C10 N1 C9 S1 . . . . 174.06(16) ?
    C8 S1 C9 N2 . . . . 178.2(2) ?
    C8 S1 C9 N1 . . . . -0.31(17) ?
    C9 N1 C10 C11 . . . . -109.5(2) ?
    C7 N1 C10 C11 . . . . 63.6(3) ?
    C9 N1 C10 C15 . . . . 73.0(3) ?
    C7 N1 C10 C15 . . . . -113.9(2) ?
    C15 C10 C11 C12 . . . . 0.3(3) ?
    N1 C10 C11 C12 . . . . -177.2(2) ?
    C10 C11 C12 C13 . . . . 0.6(3) ?
    C11 C12 C13 C14 . . . . -0.6(4) ?
    C12 C13 C14 C15 . . . . -0.2(4) ?
    C11 C10 C15 C14 . . . . -1.1(3) ?
    N1 C10 C15 C14 . . . . 176.4(2) ?
    C13 C14 C15 C10 . . . . 1.0(3) ?
    N2 N3 C16 C20 . . . . 4.6(3) ?
    N2 N3 C16 C17 . . . . -175.20(19) ?
    N3 C16 C17 C18 . . . . -168.4(2) ?
    C20 C16 C17 C18 . . . . 11.8(3) ?
    C16 C17 C18 C19 . . . . -31.0(2) ?
    C17 C18 C19 C20 . . . . 38.9(3) ?
    N3 C16 C20 C19 . . . . -167.8(2) ?
    C17 C16 C20 C19 . . . . 12.1(3) ?
    C18 C19 C20 C16 . . . . -31.2(2) ?
loop_
    _geom_hbond_atom_site_label_D
    _geom_hbond_atom_site_label_H
    _geom_hbond_atom_site_label_A
    _geom_hbond_site_symmetry_A
    _geom_hbond_distance_DH
    _geom_hbond_distance_HA
    _geom_hbond_distance_DA
    _geom_hbond_angle_DHA
    C17 H17B Br1 4_566 0.99 3.03 3.828(2) 138
_shelx_hkl_checksum     93676
_shelx_hkl_file
;
   1   0   0  307.09    6.21
  -1   0   0  312.06    6.21
  -2   0   0  169.57    3.58
   2   0   0  168.63    3.54
  -3   0   0  742.88   15.18
   3   0   0  763.99   15.19
  -4   0   0  181.45    4.04
   4   0   0  181.99    4.03
   5   0   0    7.43    0.79
  -5   0   0    7.76    0.63
  -5   0   0    7.64    0.74
   6   0   0   31.87    1.60
  -6   0   0   33.99    1.49
  -6   0   0   31.52    1.07
  -7   0   0    3.40    0.87
  -7   0   0    3.02    0.61
  -8   0   0   12.74    1.21
  -8   0   0   10.38    1.14
  -9   0   0   94.12    2.45
  -9   0   0   93.21    2.52
 -10   0   0   79.99    2.24
 -10   0   0   79.20    2.29
 -11   0   0   96.45    2.83
 -11   0   0   87.46    2.60
 -12   0   0   16.23    1.10
  12   0   0   18.16    1.42
 -12   0   0   16.79    1.20
 -13   0   0   44.27    1.61
 -14   0   0   44.79    1.58
   0  -1   0    0.14    0.15
   0   1   0   -0.15    0.13
  -1  -1   0   37.16    1.03
   1  -1   0   36.69    0.98
   1   1   0   37.72    1.03
  -2  -1   0  476.01   10.23
   2  -1   0  526.76   10.15
   2   1   0  495.60   10.26
  -3  -1   0  109.78    2.70
   3  -1   0  119.51    2.62
   3   1   0  110.39    2.77
  -4  -1   0    0.10    0.28
   4  -1   0   -0.25    0.29
   4   1   0   -0.09    0.30
   5  -1   0   40.09    1.47
  -5  -1   0   40.81    1.54
  -5   1   0   38.56    1.20
  -5   1   0   40.89    1.46
   5   1   0   41.42    1.60
   6  -1   0  104.47    3.04
  -6  -1   0  105.59    2.49
  -6   1   0  105.09    2.47
   6   1   0  100.66    3.22
  -6   1   0  107.68    2.98
  -7  -1   0   10.19    1.86
  -7  -1   0    6.98    0.78
  -7   1   0    7.40    0.66
  -8  -1   0   18.86    1.01
  -8  -1   0   19.34    1.25
  -8   1   0   20.42    0.97
  -8   1   0   20.16    1.31
  -9  -1   0   81.81    2.28
  -9  -1   0   80.07    2.17
  -9   1   0   76.23    3.18
  -9   1   0   78.37    2.16
  -9   1   0   79.88    2.26
 -10  -1   0    4.90    0.88
 -10  -1   0    4.58    0.95
  10   1   0    2.78    0.68
 -10   1   0    4.21    0.98
 -10   1   0    2.91    0.76
 -11  -1   0   53.25    1.82
 -11  -1   0   52.89    1.79
 -11   1   0   52.99    1.78
 -11   1   0   55.01    1.84
  11   1   0   56.05    1.89
 -12  -1   0   13.96    1.20
  12   1   0   15.42    1.19
 -12   1   0   15.61    1.05
 -12   1   0   16.04    1.23
 -13  -1   0    4.97    1.05
 -13   1   0    6.16    0.89
 -13   1   0    4.75    0.91
  13   1   0    5.68    1.21
 -14  -1   0   -1.41    0.85
 -14   1   0    0.21    0.52
  15   1   0    5.14    0.61
   0  -2   0  219.29    5.02
   0   2   0  230.70    5.04
  -1  -2   0    3.55    0.61
   1  -2   0    2.32    0.55
   1   2   0    2.00    0.39
  -2  -2   0    7.70    0.72
   2  -2   0    8.40    0.73
   2   2   0    6.54    0.79
   3  -2   0  156.72    3.87
   3  -2   0  168.70    3.88
   3   2   0  165.07    4.11
   4  -2   0   88.22    2.52
  -4  -2   0   88.22    2.65
   4  -2   0   87.49    2.53
  -4   2   0   84.86    2.12
   4   2   0   83.56    2.74
   5  -2   0   -0.16    0.69
  -5  -2   0   -0.53    0.72
  -5  -2   0    1.95    0.74
   5  -2   0    0.59    0.82
  -5   2   0    0.32    0.42
  -6  -2   0   61.23    2.87
  -6  -2   0   59.14    1.79
   6  -2   0   59.54    2.67
  -6   2   0   62.75    1.69
   7  -2   0   97.53    4.26
  -7  -2   0  103.57    2.58
  -7   2   0  102.68    2.52
  -7   2   0   98.32    2.80
   7   2   0  101.16    2.63
  -8  -2   0   59.91    1.85
  -8   2   0   53.15    2.00
   8   2   0   56.82    1.80
  -8   2   0   59.49    1.76
  -9  -2   0   22.39    1.32
  -9   2   0   22.92    1.13
  -9   2   0   20.02    1.37
   9   2   0   20.92    1.17
 -10  -2   0    0.17    0.71
  10   2   0    1.16    0.56
 -10   2   0    0.14    0.60
 -10   2   0    1.21    0.60
 -11  -2   0   18.46    1.62
 -11   2   0   17.05    1.21
  11   2   0   18.47    1.14
 -11   2   0   16.60    1.16
 -12   2   0    0.61    0.67
  12   2   0    0.18    0.62
 -12   2   0    0.31    0.61
 -13   2   0    4.95    0.94
  13   2   0    4.38    0.94
  13   2   0    4.85    0.76
 -13   2   0    3.61    0.65
 -14   2   0   10.70    1.06
  14   2   0   11.82    0.80
   0  -3   0   -0.79    0.71
   1  -3   0    0.17    0.76
  -1  -3   0    1.16    0.77
   2  -3   0   11.23    1.66
  -2  -3   0    7.77    1.56
  -3  -3   0   31.16    2.17
   3  -3   0   30.47    2.13
   4  -3   0    0.12    1.17
  -4   3   0    1.08    1.12
   4   3   0    0.14    0.52
  -5   3   0   30.38    1.91
   5   3   0   26.24    1.70
  -5   3   0   31.12    1.98
  -5   3   0   22.44    2.11
   5   3   0   27.94    1.18
   5   3   0   27.60    1.96
   6   3   0   30.51    2.06
   6   3   0   30.23    1.30
   6   3   0   28.99    1.57
  -6   3   0   30.08    1.31
  -7   3   0   28.83    1.90
  -7   3   0   28.26    1.27
   7   3   0   24.16    1.42
   7   3   0   23.94    1.27
  -8   3   0    5.27    0.99
   8   3   0    4.30    1.08
   8   3   0    3.37    0.88
  -8   3   0    2.34    0.87
  -9   3   0   34.90    1.58
   9   3   0   34.79    1.35
   9   3   0   35.39    1.50
  -9   3   0   34.97    1.74
 -10   3   0    7.24    1.32
  10   3   0    6.12    0.84
  10   3   0    7.48    0.99
 -10   3   0    6.95    1.14
  11   3   0    2.10    0.66
 -11   3   0    2.26    0.86
  11   3   0    1.71    0.55
 -11   3   0    1.91    0.75
  12   3   0    2.63    0.59
 -12   3   0    2.16    0.88
 -12   3   0    2.05    0.75
  12   3   0    2.72    0.54
  13   3   0    3.89    0.89
  13   3   0    3.81    0.84
   0   4   0   12.27    1.10
   0   4   0   13.65    1.37
   0   4   0   15.34    1.27
  -1   4   0   37.94    1.76
  -1   4   0   37.16    1.54
   1   4   0   38.36    1.71
   1   4   0   38.83    1.46
  -1   4   0   39.38    1.66
   1   4   0   36.67    1.73
  -2   4   0    7.13    1.31
  -2   4   0    7.30    1.12
   2   4   0    9.23    1.25
   2   4   0    6.92    0.87
  -2   4   0    7.13    1.16
   2   4   0    9.50    1.25
   3   4   0    3.05    0.80
   3   4   0    2.48    0.79
  -3   4   0    2.01    0.80
  -3   4   0    4.52    1.11
   3   4   0    4.53    1.40
  -3   4   0    5.10    1.25
   4   4   0   18.21    1.88
   4   4   0   16.73    1.04
  -4   4   0   17.34    1.98
  -4   4   0   19.12    1.56
  -5   4   0    0.96    0.76
  -5   4   0   -0.20    0.84
   5   4   0    0.12    0.45
   5   4   0   -0.14    0.73
  -6   4   0    2.05    1.00
  -6   4   0    2.94    0.86
   6   4   0    3.04    0.88
   6   4   0    4.30    0.80
   7   4   0    4.07    0.75
   7   4   0    5.75    1.45
   8   4   0    5.20    1.32
   8   4   0    2.30    0.61
   9   4   0   21.65    1.19
   9   4   0   19.81    1.54
  10   4   0   20.29    1.41
  10   4   0   20.54    1.04
  11   4   0    0.32    0.39
  12   4   0    2.68    0.60
   0   5   0    0.20    0.61
   0   5   0   -0.26    0.50
   0   5   0   -0.09    1.06
  -1   5   0   28.27    1.46
  -1   5   0   29.77    1.35
  -1   5   0   30.45    2.23
   1   5   0   29.16    1.48
   1   5   0   29.26    1.27
   1   5   0   29.77    1.53
   2   5   0    2.42    0.72
  -2   5   0    2.08    0.63
   2   5   0    2.58    0.71
  -2   5   0    3.50    1.05
   2   5   0    2.79    0.52
  -2   5   0    2.96    0.65
  -3   5   0    2.96    0.66
  -3   5   0    3.02    0.66
   3   5   0    4.76    0.80
  -3   5   0    5.79    1.20
   3   5   0    3.90    0.76
   3   5   0    2.19    0.93
   4   5   0   27.42    1.69
  -4   5   0   28.34    1.47
  -4   5   0   29.49    1.66
   4   5   0   29.32    1.50
  -4   5   0   30.36    1.47
   4   5   0   27.89    1.20
   5   5   0   27.76    1.48
  -5   5   0   26.47    1.45
  -5   5   0   26.76    1.42
   5   5   0   27.36    1.19
   5   5   0   26.60    1.83
  -6   5   0    1.68    0.84
   6   5   0    1.45    0.51
  -6   5   0    1.29    0.72
   7   5   0    0.18    0.44
  -7   5   0   -0.29    0.88
   8   5   0    0.31    0.43
   9   5   0    8.05    0.67
  10   5   0    0.42    0.37
   0   6   0   20.64    1.16
   0   6   0   20.34    1.18
   0   6   0   20.01    1.17
   1   6   0    1.93    0.58
  -1   6   0    0.54    0.66
  -1   6   0    2.01    0.53
   1   6   0    3.70    0.93
  -1   6   0    1.64    0.54
   2   6   0    5.57    0.99
   2   6   0    4.92    0.93
  -2   6   0    7.73    1.38
  -2   6   0    6.36    0.91
   2   6   0    4.95    0.79
  -2   6   0    4.95    0.95
  -3   6   0   27.81    1.31
   3   6   0   27.30    1.28
  -3   6   0   28.20    2.00
   3   6   0   28.47    1.41
   3   6   0   29.19    1.16
  -4   6   0   44.36    1.50
   4   6   0   45.73    1.39
  -4   6   0   48.10    1.62
   4   6   0   43.90    1.74
   5   6   0    5.05    0.65
  -5   6   0    4.73    1.01
  -5   6   0    4.28    0.86
   6   6   0   25.26    0.92
  -6   6   0   24.97    1.43
   7   6   0   54.35    1.43
 -14   0   1    0.97    0.58
 -13   0   1   -0.03    0.57
  13   0  -1    2.43    0.86
 -13   0   1    0.29    0.49
 -12   0   1    0.22    0.58
 -12   0   1   -0.06    0.56
 -11   0   1    0.32    0.61
 -11   0   1   -1.11    0.54
 -10   0   1    0.93    0.46
 -10   0   1   -0.06    0.52
  -9   0   1   -0.78    0.57
  -9   0   1   -0.55    0.43
  -8   0   1    0.22    1.49
  -8   0   1    1.44    0.90
  -8   0   1    0.27    0.59
  -8   0   1    0.02    0.38
  -7   0   1    0.67    0.79
   7   0  -1    0.95    1.15
  -6   0   1    0.07    0.34
   6   0  -1   -0.04    0.57
  -6   0   1   -0.12    0.48
  -5   0   1   -0.07    0.32
   5   0  -1    0.12    0.36
  -5   0   1    0.30    0.33
  -4   0   1   -0.64    0.21
   4   0  -1   -0.35    0.21
  -3   0   1   -0.08    0.14
   3   0  -1    0.09    0.14
   2   0  -1   -0.82    0.08
  -2   0   1   -0.81    0.10
   1   0  -1   -0.02    0.04
  -1   0  -1    0.00    0.07
   1   0   1   -0.07    0.07
  -2   0  -1    0.06    0.11
   2   0   1   -0.02    0.10
   3   0   1   -1.15    0.17
  -3   0  -1   -1.28    0.15
  -4   0  -1   -0.13    0.22
   4   0   1   -0.15    0.23
   5   0   1    0.54    0.41
  -5   0  -1    0.15    0.36
  -5   0  -1    0.08    0.36
   6   0   1    0.38    0.69
  -6   0  -1    0.22    0.36
  -6   0  -1    0.32    0.51
  -7   0  -1    0.28    0.37
  -7   0  -1    0.25    0.86
  -8   0  -1    0.62    0.62
  -8   0  -1   -0.01    0.34
  -9   0  -1    0.83    0.57
  -9   0  -1   -0.10    0.47
 -10   0  -1   -0.12    0.56
 -10   0  -1    0.56    0.46
 -11   0  -1   -0.16    0.55
 -11   0  -1    0.34    0.52
 -12   0  -1    0.14    0.60
 -12   0  -1    0.86    0.48
 -13   0  -1   -0.38    0.59
 -14   0  -1   -0.66    0.58
  15   1  -1    8.74    0.64
 -14  -1   1   10.73    1.25
  14   1  -1    7.03    1.20
 -14   1   1    8.06    0.91
 -13  -1   1   13.26    1.17
 -13   1   1   16.27    1.02
  13   1  -1   15.14    1.20
 -13   1   1   14.35    1.00
 -12  -1   1    3.56    0.97
 -12   1   1    3.75    0.88
  12   1  -1    1.28    0.62
 -12   1   1    2.68    0.64
 -11  -1   1    5.18    1.01
 -11  -1   1    5.93    1.00
 -11   1   1    4.73    0.93
 -11   1   1    4.36    0.94
  11   1  -1    3.72    0.70
 -10  -1   1   31.52    1.43
 -10  -1   1   32.23    1.33
 -10   1   1   32.16    1.84
 -10   1   1   31.57    1.41
 -10   1   1   30.03    1.30
  -9  -1   1    1.21    0.52
  -9  -1   1    0.98    0.59
  -9   1   1    1.95    0.96
  -9   1   1    0.18    0.59
  -9   1   1    0.41    0.44
  -8  -1   1    6.12    0.75
  -8  -1   1    6.10    1.06
  -8   1   1    6.53    1.13
  -8   1   1    6.32    0.71
  -8   1   1    4.41    1.12
   7  -1  -1    5.32    1.53
  -7  -1   1    7.45    1.21
  -7  -1   1    6.39    0.73
  -7   1   1    4.77    1.13
  -6  -1   1    0.69    0.56
  -6  -1   1    0.96    0.39
   6  -1  -1    2.13    0.70
  -6   1   1    0.90    0.39
   6   1  -1   -0.18    0.79
  -5  -1   1   29.26    1.08
   5  -1  -1   29.11    1.21
  -5  -1   1   26.62    1.22
  -5   1   1   27.12    0.98
   5   1  -1   26.10    1.32
   4  -1  -1   98.93    2.41
  -4  -1   1   97.53    2.51
   4   1  -1  100.92    2.56
   3  -1  -1   52.18    1.35
  -3  -1   1   50.95    1.48
   3   1  -1   53.19    1.51
  -2  -1   1    3.23    0.37
   2  -1  -1    2.66    0.37
   2  -1  -1    2.46    0.32
   2   1  -1    2.25    0.37
   1  -1  -1    9.65    0.42
  -1  -1   1    9.09    0.46
   1   1  -1    9.89    0.47
   0  -1   1  119.78    2.67
   0  -1  -1  125.62    2.67
   0   1   1  119.71    2.65
   0   1  -1  122.49    2.68
  -1  -1  -1   14.52    0.59
   1  -1   1   14.80    0.57
   1   1   1   15.62    0.70
   2  -1   1    7.70    0.43
  -2  -1  -1    7.78    0.49
   2   1   1    7.73    0.50
  -3  -1  -1    1.57    0.43
   3  -1   1    1.66    0.38
   3   1   1    1.78    0.46
  -4  -1  -1   38.26    1.36
   4  -1   1   39.53    1.30
   4   1   1   40.67    1.40
   5  -1   1   30.29    1.35
  -5  -1  -1   30.64    1.36
  -5   1  -1   27.22    1.49
   5   1   1   31.88    1.46
  -5   1  -1   31.16    1.02
  -6  -1  -1   99.56    2.45
  -6  -1  -1  105.91    3.06
   6  -1   1  102.45    3.11
  -6   1  -1  104.82    2.45
  -6   1  -1  102.46    3.02
  -7  -1  -1   41.37    1.33
  -7  -1  -1   40.78    2.43
  -7   1  -1   40.27    1.30
  -7   1  -1   41.66    2.35
  -8  -1  -1    1.65    0.51
  -8  -1  -1    2.46    0.58
  -8   1  -1    1.81    0.67
  -8   1  -1    1.50    0.38
  -9  -1  -1   14.76    1.14
  -9  -1  -1   14.09    0.97
  -9   1  -1   13.06    1.16
  -9   1  -1   12.47    0.87
 -10  -1  -1   24.26    1.26
 -10  -1  -1   20.61    1.19
 -10   1  -1   21.05    1.11
 -10   1  -1   22.33    1.30
  10   1   1   24.23    1.41
 -11  -1  -1   18.66    1.25
 -11   1  -1   18.82    1.23
  11   1   1   17.33    1.28
 -11   1  -1   17.88    1.16
 -12  -1  -1   20.03    1.31
 -12   1  -1   21.22    1.19
 -12   1  -1   21.96    1.14
  12   1   1   20.80    1.36
 -13  -1  -1    0.40    0.75
 -13   1  -1    1.51    0.60
 -13   1  -1    0.82    0.52
  13   1   1    2.05    0.80
 -14  -1  -1    3.94    0.99
 -14   1  -1    4.00    0.87
  15   1   1    0.01    0.36
 -14   2   1   -0.79    0.64
  14   2  -1   -1.39    0.58
  14   2  -1   -0.55    0.44
 -13   2   1   18.56    1.07
  13   2  -1   18.47    1.06
 -13   2   1   18.83    1.13
 -12  -2   1   27.36    1.84
  12   2  -1   30.94    1.36
 -12   2   1   29.06    1.39
 -12   2   1   29.67    1.40
 -11  -2   1    0.65    0.82
  11   2  -1    1.19    0.54
 -11   2   1    2.17    0.60
 -11   2   1    0.94    0.60
 -10  -2   1    0.57    0.72
  10   2  -1    1.18    0.60
 -10   2   1    0.49    0.59
  -9  -2   1   11.23    1.18
  -9   2   1   13.27    1.19
  -9   2   1   12.36    0.98
   9   2  -1   11.94    1.00
  -8  -2   1    1.05    0.61
  -8   2   1    3.68    1.08
   8   2  -1    0.96    0.59
  -8   2   1    1.90    0.74
  -8   2   1    0.99    0.47
  -7  -2   1   10.54    1.08
   7  -2  -1   10.79    2.00
   7   2  -1   11.78    1.06
  -7   2   1   12.27    0.82
  -7   2   1   11.75    1.43
  -6  -2   1   39.09    2.38
   6  -2  -1   39.73    2.28
  -6  -2   1   38.26    1.42
  -6   2   1   40.56    1.29
  -5  -2   1   29.98    1.67
   5  -2  -1   27.22    1.58
   5  -2  -1   28.30    1.73
  -5  -2   1   28.00    1.27
  -5   2   1   28.33    1.06
  -4  -2   1   27.80    1.44
   4  -2  -1   29.11    1.32
   4  -2  -1   29.19    1.38
   4   2  -1   28.58    1.63
  -4   2   1   27.66    1.10
   3  -2  -1   48.27    1.55
  -3  -2   1   51.02    1.74
   3  -2  -1   48.98    1.61
   3   2  -1   49.63    1.80
  -2  -2   1   85.89    2.36
   2  -2  -1   86.21    2.25
   2   2  -1   83.04    2.38
   1  -2  -1   88.17    2.30
   1   2  -1   88.47    2.39
   0  -2   1    9.20    0.70
   0  -2  -1    8.24    0.69
   0   2   1    8.34    0.67
   0   2  -1    9.09    0.72
  -1  -2  -1  100.55    2.60
   1  -2   1  101.66    2.60
   1   2   1  100.73    2.60
   2  -2   1    4.23    0.66
  -2  -2  -1    4.99    0.71
   2   2   1    4.14    0.71
   3  -2   1    7.93    0.83
   3  -2   1    7.05    0.83
   3   2   1    7.17    1.03
   4  -2   1  112.15    3.08
  -4  -2  -1  116.86    3.15
   4  -2   1  110.53    3.05
  -4   2  -1  112.22    2.62
   4   2   1  106.74    3.24
   5  -2   1   64.02    2.56
  -5  -2  -1   63.40    2.39
   5  -2   1   62.03    2.35
  -5   2  -1   62.53    1.69
   6  -2   1    0.28    1.13
  -6  -2  -1   -0.78    0.64
   6   2   1   -1.38    0.96
  -7  -2  -1   99.26    2.53
  -7   2  -1   99.89    2.46
  -7   2  -1   97.22    2.81
   7   2   1   95.25    2.53
  -8  -2  -1   51.44    1.74
  -8   2  -1   50.09    1.61
   8   2   1   48.42    1.66
  -8   2  -1   52.30    1.87
  -9  -2  -1   54.12    1.88
  -9   2  -1   56.20    1.91
   9   2   1   55.12    1.79
 -10  -2  -1    2.22    0.85
 -10   2  -1    1.96    0.57
 -10   2  -1    2.38    0.71
  10   2   1    2.21    0.58
 -11  -2  -1    5.29    1.09
 -11   2  -1    4.59    1.05
  11   2   1    5.28    1.00
 -11   2  -1    5.20    0.90
 -12   2  -1   17.03    1.12
  12   2   1   16.24    1.17
 -12   2  -1   15.08    1.25
  13   2   1    8.79    1.06
 -13   2  -1    8.79    0.93
 -13   2  -1    8.03    1.03
  13   2   1    6.94    0.79
  14   2   1   -0.08    0.40
 -14   2  -1    0.36    0.63
  13   3  -1    1.53    0.58
  13   3  -1    1.10    0.45
  12   3  -1    6.63    0.85
 -12   3   1    7.26    1.26
 -12   3   1    6.81    1.19
  12   3  -1    5.88    0.95
 -11   3   1   48.09    1.80
  11   3  -1   47.73    1.61
  11   3  -1   48.75    1.71
 -11   3   1   47.31    1.80
  10   3  -1    4.21    1.03
  10   3  -1    3.63    0.63
 -10   3   1    3.49    0.77
 -10   3   1    5.47    1.12
   9   3  -1    1.82    0.59
  -9   3   1    0.69    0.68
   9   3  -1    1.44    0.65
  -9   3   1    2.74    0.74
   8   3  -1   30.73    1.33
  -8   3   1   31.04    1.40
  -8   3   1   31.76    1.72
   8   3  -1   29.32    1.51
  -7   3   1   36.60    1.92
   7   3  -1   37.55    1.78
  -7   3   1   38.08    1.50
   7   3  -1   40.12    1.77
  -6   3   1   10.67    1.73
  -6   3   1   12.51    1.71
   6   3  -1   10.16    1.51
  -6   3   1    9.70    1.07
   6   3  -1    6.70    1.20
   6   3  -1   10.48    0.95
   5  -3  -1   20.35    3.32
   5   3  -1   17.39    1.92
  -5   3   1   23.54    2.11
   5   3  -1   21.75    1.14
  -5   3   1   21.09    1.28
  -5   3   1   20.38    1.61
   4  -3  -1  102.34    3.59
   4   3  -1  101.24    2.57
   3  -3  -1  153.22    4.33
  -3  -3   1  151.46    4.47
   2  -3  -1   40.09    2.09
  -2  -3   1   36.37    2.05
  -1  -3   1   72.50    2.64
   1  -3  -1   69.90    2.56
   0  -3  -1   82.55    2.83
   0  -3   1   83.45    2.83
   1  -3   1   12.26    1.54
  -1  -3  -1    9.30    1.47
  -2  -3  -1   12.55    1.64
   2  -3   1   12.15    1.74
   3  -3   1   29.22    2.16
  -3  -3  -1   28.22    2.18
   4  -3   1   52.50    2.99
   4   3   1   52.32    2.25
  -4   3  -1   49.54    1.66
   4   3   1   50.84    1.63
   5   3   1    9.06    1.69
  -5   3  -1   13.36    1.84
  -5   3  -1    7.62    1.94
  -5   3  -1    7.08    1.00
   5   3   1    8.81    0.87
   5   3   1    8.83    1.44
   6   3   1   76.16    2.23
  -6   3  -1   73.83    2.87
  -6   3  -1   74.61    2.07
   6   3   1   75.11    2.08
   6   3   1   73.82    2.71
  -7   3  -1   45.19    1.56
   7   3   1   45.59    1.54
   7   3   1   44.68    1.72
   8   3   1   19.18    1.03
   8   3   1   18.82    1.26
  -8   3  -1   16.74    1.12
  -8   3  -1   16.38    2.18
  -9   3  -1   47.55    1.74
  -9   3  -1   44.52    1.97
   9   3   1   49.49    1.81
   9   3   1   46.45    1.69
  10   3   1   55.26    1.81
 -10   3  -1   54.67    1.98
  10   3   1   56.33    1.74
 -10   3  -1   54.64    1.87
 -11   3  -1   -0.69    0.68
  11   3   1    1.12    0.62
  11   3   1   -0.26    0.51
 -11   3  -1   -0.80    0.93
  12   3   1   -0.14    0.49
 -12   3  -1   -0.70    0.71
  12   3   1   -0.14    0.48
  13   3   1    5.33    0.85
  13   3   1    4.63    0.86
  12   4  -1   21.56    0.85
  11   4  -1    1.46    0.42
  10   4  -1   31.77    1.24
   9   4  -1  134.43    3.23
   9   4  -1  129.87    3.66
   8   4  -1   14.03    0.98
   7   4  -1    3.95    0.83
  -6   4   1    9.68    1.49
   6   4  -1   11.80    0.96
  -6   4   1    9.68    1.53
  -6   4   1   14.97    1.83
   6   4  -1   11.98    1.49
   5   4  -1   49.61    2.05
   5   4  -1   49.90    1.61
  -5   4   1   46.79    1.91
  -5   4   1   46.30    2.09
  -5   4   1   45.78    2.02
  -4   4   1    5.30    1.28
   4   4  -1    2.67    1.02
  -4   4   1    3.05    1.07
   4   4  -1    2.10    0.50
  -3   4   1    3.78    0.76
   3   4  -1    2.43    0.79
   3   4  -1    5.61    1.30
  -3   4   1    2.68    0.81
  -3   4   1    5.22    1.20
   3   4  -1    1.99    0.46
   2   4  -1   35.88    1.40
  -2   4   1   37.01    1.75
   2   4  -1   36.72    1.73
  -2   4   1   36.31    1.52
   2   4  -1   38.74    1.70
  -2   4   1   35.87    1.61
  -1   4   1   16.71    1.14
  -1   4   1   20.98    1.27
   1   4  -1   15.82    1.28
   1   4  -1   16.38    1.15
  -1   4   1   17.44    1.41
   1   4  -1   16.32    1.47
   0   4  -1   70.40    2.30
   0   4   1   71.70    2.23
   0   4   1   69.34    2.03
   0   4  -1   70.53    2.32
   0   4  -1   69.74    2.10
   0   4   1   68.04    2.28
  -1   4  -1  131.10    3.32
   1   4   1  140.81    3.56
  -1   4  -1  137.63    3.56
   1   4   1  137.68    3.28
  -1   4  -1  136.51    3.51
   1   4   1  131.47    3.49
  -2   4  -1   70.21    2.25
   2   4   1   74.15    2.36
   2   4   1   69.03    2.31
   2   4   1   69.10    2.00
  -2   4  -1   68.92    2.17
  -2   4  -1   70.15    2.31
  -3   4  -1   15.93    1.52
  -3   4  -1   15.81    1.28
   3   4   1   15.01    1.02
   3   4   1   17.18    1.68
  -3   4  -1   17.43    1.36
   3   4   1   15.91    1.44
   4   4   1   44.56    1.48
  -4   4  -1   46.66    2.15
  -4   4  -1   44.71    2.19
   4   4   1   39.28    2.04
   4   4   1   38.80    2.15
  -5   4  -1  161.68    4.06
  -5   4  -1  156.26    3.97
   5   4   1  159.04    4.02
   5   4   1  160.45    3.76
   5   4   1  150.52    4.24
  -6   4  -1   60.34    2.39
  -6   4  -1   60.79    2.31
   6   4   1   60.35    2.22
   6   4   1   61.89    1.88
   6   4   1   61.97    2.18
   7   4   1   15.00    1.58
   7   4   1   13.49    1.38
  -7   4  -1   11.16    1.94
   8   4   1   60.37    1.85
   8   4   1   60.33    2.01
   9   4   1    1.06    0.75
  10   4   1   10.97    0.82
  10   4   1   11.12    1.22
  11   4   1   32.44    1.45
  11   4   1   33.98    1.15
  12   4   1   15.20    0.80
  10   5  -1   19.32    1.08
   9   5  -1    0.76    0.39
   8   5  -1   29.49    1.15
  -7   5   1   38.32    1.88
   7   5  -1   42.48    1.43
  -6   5   1   19.99    1.50
  -6   5   1   17.38    1.60
   6   5  -1   22.32    1.16
  -5   5   1    6.12    1.23
   5   5  -1    5.96    0.84
   5   5  -1    5.47    0.98
  -5   5   1    5.92    1.15
   5   5  -1    5.32    1.09
  -4   5   1    7.96    1.10
  -4   5   1    5.89    1.08
  -4   5   1    6.96    1.19
   4   5  -1    6.97    1.17
   4   5  -1    6.95    0.82
   4   5  -1    5.28    1.32
   3   5  -1   15.59    1.42
   3   5  -1   13.23    1.78
   3   5  -1   16.25    0.97
  -3   5   1   12.96    1.25
  -3   5   1   14.47    1.16
  -3   5   1   14.12    1.24
   2   5  -1   22.59    1.42
  -2   5   1   22.33    1.40
  -2   5   1   24.46    1.27
  -2   5   1   22.85    1.32
   2   5  -1   22.28    1.16
   2   5  -1   22.04    1.49
   1   5  -1   10.07    1.15
  -1   5   1    7.70    0.95
  -1   5   1    6.84    1.08
   1   5  -1    6.83    1.15
   1   5  -1    7.04    0.95
  -1   5   1    7.10    1.19
   0   5  -1   47.12    2.16
   0   5  -1   52.29    2.74
   0   5   1   49.62    1.88
   0   5   1   48.13    1.62
   0   5  -1   49.01    1.66
   0   5   1   49.52    2.01
  -1   5  -1    0.22    0.60
   1   5   1   -0.50    0.55
   1   5   1   -0.36    0.49
  -1   5  -1    3.93    1.20
   1   5   1    0.05    0.66
  -1   5  -1   -0.42    0.55
  -2   5  -1   86.68    2.47
   2   5   1   88.25    2.67
   2   5   1   88.20    2.68
  -2   5  -1   88.11    2.63
   2   5   1   89.03    2.37
  -2   5  -1   87.96    2.60
   3   5   1   84.85    2.60
  -3   5  -1   82.16    2.50
  -3   5  -1   84.52    2.55
   3   5   1   82.40    2.57
  -3   5  -1   81.64    2.46
   3   5   1   80.36    2.24
   4   5   1   45.76    1.55
   4   5   1   45.82    1.99
  -4   5  -1   45.88    1.86
   4   5   1   48.99    1.85
  -4   5  -1   47.27    1.82
   5   5   1    0.65    0.87
   5   5   1    1.19    0.66
   5   5   1    0.57    0.42
  -5   5  -1    0.66    0.64
  -5   5  -1    0.41    0.59
  -6   5  -1   35.31    1.74
  -6   5  -1   34.19    1.65
   6   5   1   33.13    1.60
   7   5   1    5.74    0.76
  -7   5  -1    4.31    1.00
   8   5   1    3.53    0.67
   9   5   1    2.15    0.59
  10   5   1    7.05    0.61
   7   6  -1   -0.28    0.34
   6   6  -1    6.16    0.61
  -6   6   1    7.69    1.22
  -5   6   1    5.97    1.36
  -5   6   1    6.22    0.88
   5   6  -1    6.47    0.73
   4   6  -1    1.23    0.45
   4   6  -1    1.06    0.54
   4   6  -1    0.94    0.67
  -4   6   1    0.87    0.53
  -4   6   1    1.11    0.49
   3   6  -1    3.53    1.00
   3   6  -1    5.53    0.92
   3   6  -1    4.98    0.83
  -3   6   1    4.93    0.87
  -2   6   1    9.10    1.15
   2   6  -1    9.59    0.99
  -2   6   1   10.38    0.97
   2   6  -1    8.83    0.89
   2   6  -1   11.20    1.08
  -2   6   1   10.34    0.98
  -1   6   1    4.87    1.02
  -1   6   1    5.26    0.85
   1   6  -1    5.62    0.95
   1   6  -1    5.95    0.96
   1   6  -1    4.67    0.89
   0   6   1   14.33    1.01
   0   6   1   13.65    1.06
   0   6  -1   14.82    1.06
   0   6   1   13.46    1.12
   0   6  -1   14.46    1.15
   0   6  -1   14.22    1.50
  -1   6  -1    3.28    0.93
   1   6   1    3.75    0.92
   1   6   1    4.09    0.88
  -1   6  -1    3.94    0.88
   1   6   1    4.64    0.83
  -1   6  -1    2.98    0.82
   2   6   1    6.38    0.92
   2   6   1    6.29    0.78
  -2   6  -1    6.16    0.92
  -2   6  -1    5.89    0.96
   2   6   1    7.88    1.02
  -3   6  -1    0.74    0.52
   3   6   1   -0.43    0.42
   3   6   1   -0.52    0.54
   3   6   1    0.24    0.51
  -3   6  -1    0.40    0.51
  -4   6  -1   12.15    0.97
   4   6   1   11.41    1.28
   4   6   1   13.66    0.79
  -4   6  -1   13.35    1.07
   5   6   1   12.81    0.75
  -5   6  -1   11.76    1.01
  -5   6  -1   12.63    0.99
  -6   6  -1    5.84    1.22
   6   6   1    4.13    0.57
   7   6   1    4.51    0.55
 -14   0   2   49.28    1.61
  13   0  -2   12.32    1.31
 -13   0   2   12.01    1.01
 -13   0   2   12.89    1.14
 -12   0   2    0.46    0.53
 -12   0   2    0.60    0.51
 -11   0   2   10.66    1.01
 -10   0   2    2.87    0.75
 -10   0   2    2.77    0.63
  -9   0   2   71.90    2.12
  -9   0   2   72.37    2.27
  -9   0   2   74.35    2.07
  -8   0   2  258.44    5.74
  -8   0   2  244.11    5.79
  -8   0   2  266.99    6.74
  -8   0   2  280.79    5.73
   7   0  -2  179.67    5.00
  -7   0   2  198.81    4.80
  -7   0   2  195.77    4.23
  -6   0   2    0.30    0.57
   6   0  -2    0.42    0.56
  -6   0   2   -0.01    0.37
   5   0  -2  366.31    7.84
  -5   0   2  358.92    7.60
  -5   0   2  383.13    7.84
   4   0  -2  580.64   12.09
  -4   0   2  606.89   12.11
  -3   0   2  923.47   18.91
   3   0  -2  967.17   18.91
   2   0  -2    6.24    0.28
  -2   0   2    6.77    0.29
   1   0  -2    7.81    0.23
  -1   0   2    8.26    0.24
   0   0   2    3.12    0.13
   1   0   2   87.86    1.93
  -1   0  -2   88.48    1.93
  -2   0  -2    5.23    0.35
   2   0   2    5.58    0.35
   3   0   2  383.59    7.68
  -3   0  -2  352.29    7.63
   4   0   2   11.26    0.69
  -4   0  -2   11.47    0.71
  -5   0  -2    0.22    0.73
  -5   0  -2    1.42    0.39
   5   0   2    0.27    0.41
  -6   0  -2  771.79   15.51
   6   0   2  750.70   16.13
  -6   0  -2  780.25   16.08
  -7   0  -2  120.89    3.74
  -7   0  -2  120.97    2.83
  -8   0  -2    0.39    0.61
  -8   0  -2    0.95    0.42
  -9   0  -2   -0.14    0.42
  -9   0  -2    0.38    0.57
 -10   0  -2   29.28    1.27
 -10   0  -2   30.05    1.37
 -11   0  -2    8.22    1.06
 -11   0  -2    7.72    1.01
 -12   0  -2    7.54    0.92
 -12   0  -2    7.05    0.95
 -13   0  -2   55.60    1.94
 -14   0  -2    7.95    1.03
  15   0   2    7.65    0.68
  15   1  -2    4.15    0.60
 -14  -1   2    0.55    0.76
  14   1  -2    1.58    0.64
 -14   1   2    1.28    0.58
 -14   1   2    0.49    0.44
 -13  -1   2   10.54    1.12
 -13   1   2    9.23    0.98
 -13   1   2    9.61    0.96
  13   1  -2    9.84    1.08
 -12  -1   2   29.88    1.32
 -12  -1   2   30.06    1.40
  12   1  -2   29.37    1.37
 -12   1   2   31.05    1.29
 -12   1   2   28.05    1.35
 -11  -1   2   38.66    1.48
 -11  -1   2   36.89    1.53
 -11   1   2   38.63    1.53
  11   1  -2   39.05    1.53
 -11   1   2   37.68    1.52
 -10  -1   2   51.22    1.72
 -10  -1   2   53.21    1.80
 -10   1   2   53.45    1.74
 -10   1   2   54.65    1.78
 -10   1   2   49.89    2.01
  -9  -1   2   97.60    2.54
  -9  -1   2   94.19    2.60
  -9   1   2   97.16    2.82
  -9   1   2  100.87    2.57
  -9   1   2   96.66    2.59
  -8  -1   2    0.48    0.61
  -8  -1   2   -0.16    0.44
  -8   1   2    1.39    0.93
  -8   1   2    0.09    0.40
  -8   1   2   -0.07    0.62
  -7  -1   2  141.41    3.19
  -7  -1   2  135.89    3.99
   7  -1  -2  135.71    4.06
  -6  -1   2  388.88    7.99
  -6  -1   2  389.80    8.53
   6  -1  -2  382.35    8.35
  -6   1   2  390.82    8.00
   6   1  -2  374.94    8.65
  -5  -1   2  178.06    3.97
   5  -1  -2  186.29    4.20
   5   1  -2  193.30    4.45
  -5   1   2  178.56    3.97
  -4  -1   2   41.33    1.35
   4  -1  -2   42.87    1.22
   4   1  -2   38.93    1.37
  -3  -1   2  940.07   19.32
   3  -1  -2 1000.00   19.08
   3   1  -2  914.79   19.24
   2  -1  -2    1.69    0.23
   2  -1  -2    2.03    0.29
  -2  -1   2    1.57    0.34
   2   1  -2    1.86    0.35
  -1  -1   2    1.44    0.30
   1  -1  -2    1.55    0.24
  -1   1   2    1.61    0.23
   1   1  -2    1.30    0.30
   0  -1  -2   46.65    1.22
   0  -1   2   51.74    1.28
   0   1  -2   50.40    1.29
   0   1   2   50.33    1.22
   1  -1   2  288.99    5.89
  -1  -1  -2  288.10    5.89
   1   1   2  267.84    5.88
   2  -1   2   53.27    1.45
  -2  -1  -2   58.06    1.52
   2   1   2   57.12    1.52
  -3  -1  -2    1.99    0.47
   3   1   2    1.74    0.50
   4  -1   2  222.26    4.90
  -4  -1  -2  212.72    4.94
   4   1   2  218.91    5.00
  -4   1  -2  216.91    4.91
   5  -1   2  195.09    4.68
  -5  -1  -2  195.32    4.72
   5   1   2  195.98    4.80
  -5   1  -2  194.08    4.68
  -5   1  -2  204.72    4.25
  -6  -1  -2    0.28    0.62
  -6  -1  -2    0.64    0.45
   6  -1   2    1.45    0.79
  -6   1  -2    0.43    0.68
  -6   1  -2    0.95    0.35
  -7  -1  -2   68.63    2.05
  -7  -1  -2   70.13    3.13
  -7  -1  -2   71.69    1.91
  -7   1  -2   67.36    1.81
  -7   1  -2   69.93    2.98
  -8  -1  -2  151.20    3.60
  -8  -1  -2  154.53    3.53
  -8   1  -2  147.61    3.64
  -8   1  -2  154.52    3.54
  -9  -1  -2   24.90    1.24
  -9  -1  -2   24.05    1.17
  -9   1  -2   26.06    1.39
   9   1   2   27.82    1.46
  -9   1  -2   25.35    1.12
 -10  -1  -2   32.00    1.36
 -10  -1  -2   31.18    1.41
 -10   1  -2   32.38    1.43
 -10   1  -2   32.88    1.32
  10   1   2   29.93    1.51
 -11  -1  -2   63.38    2.02
  11   1   2   60.98    2.03
 -11   1  -2   63.04    1.96
 -11   1  -2   60.51    1.97
 -12  -1  -2   16.10    1.19
 -12   1  -2   16.95    1.09
 -12   1  -2   17.81    1.10
 -13  -1  -2    4.14    1.08
 -13   1  -2    3.04    0.83
 -14   1  -2   46.61    1.54
  15  -1   2   16.76    0.93
  15   1   2   17.69    0.81
 -14   2   2   13.27    1.10
  14   2  -2   12.34    0.85
  14   2  -2   12.91    0.95
 -13   2   2   -0.03    0.52
  13   2  -2    0.67    0.48
 -13   2   2   -0.60    0.57
 -12  -2   2   12.09    1.56
  12   2  -2   10.95    1.21
 -12   2   2   12.16    1.60
 -12   2   2   10.22    1.07
 -11  -2   2   36.89    1.68
 -11   2   2   34.04    1.41
  11   2  -2   34.11    1.40
 -11   2   2   33.26    1.48
 -10  -2   2    0.96    0.70
 -10   2   2   -0.05    0.99
 -10   2   2   -0.28    0.55
  10   2  -2   -0.56    0.51
  -9  -2   2    8.01    1.09
  -9   2   2    5.69    1.09
  -9   2   2    6.79    0.91
  -9   2   2    8.16    1.67
   9   2  -2    8.88    1.11
  -8  -2   2    4.52    0.73
  -8  -2   2    4.31    0.76
  -8   2   2    5.86    0.80
   8   2  -2    5.75    0.93
  -8   2   2    4.56    1.21
  -8   2   2    5.92    1.05
  -7  -2   2    7.89    1.33
  -7  -2   2    9.71    1.25
  -7   2   2   14.91    1.31
  -7   2   2   10.66    0.82
   7   2  -2   10.92    0.98
  -7   2   2   12.99    1.63
   6  -2  -2    3.25    0.95
   6  -2  -2    2.05    1.14
  -6  -2   2    3.20    0.59
  -6  -2   2    1.76    1.07
   6   2  -2    3.48    0.68
  -6   2   2    2.41    0.47
   5  -2  -2   32.71    1.65
  -5  -2   2   29.61    1.23
   5  -2  -2   29.28    1.83
  -5  -2   2   29.76    1.72
  -5   2   2   29.15    1.14
   4  -2  -2   19.95    1.14
   4  -2  -2   17.63    1.12
  -4  -2   2   19.68    1.23
  -4   2   2   17.17    1.02
   4   2  -2   19.31    1.39
  -3  -2   2   56.40    1.87
   3  -2  -2   59.39    1.71
   3  -2  -2   58.44    1.74
   3   2  -2   58.94    1.99
   2  -2  -2   73.48    2.00
  -2  -2   2   74.99    2.17
   2   2  -2   74.37    2.19
   1  -2  -2  220.85    4.95
  -1  -2   2  233.45    5.09
   1   2  -2  223.37    5.09
  -1   2   2  218.45    4.93
   0  -2   2  164.72    3.89
   0  -2  -2  164.93    3.83
   0   2  -2  168.01    3.91
   0   2   2  162.57    3.80
   1  -2   2    1.12    0.36
   1   2   2    1.87    0.43
  -2  -2  -2   80.29    2.30
   2  -2   2   83.60    2.28
   2  -2   2   80.88    2.28
   2   2   2   81.75    2.36
  -3  -2  -2   36.81    1.53
   3  -2   2   37.31    1.46
   3  -2   2   35.50    1.43
   3   2   2   34.42    1.58
   4  -2   2   56.51    2.05
   4  -2   2   56.52    2.08
  -4  -2  -2   57.67    2.07
  -4   2  -2   56.88    1.55
   4   2   2   53.29    2.22
  -5  -2  -2   12.95    1.49
   5  -2   2   13.72    1.57
  -5   2  -2   12.16    0.76
   6  -2   2   23.27    2.48
  -6   2  -2   22.87    0.98
   6   2   2   24.14    1.36
  -7  -2  -2    2.65    0.72
  -7   2  -2    1.34    0.43
  -7   2  -2    1.07    0.89
   7   2   2    1.37    0.57
  -8  -2  -2   -0.98    0.72
  -8   2  -2    0.23    0.42
   8   2   2    0.92    0.59
  -8   2  -2   -0.07    0.76
  -9  -2  -2    7.00    1.17
  -9   2  -2    8.04    0.84
   9   2   2    7.58    1.05
  -9   2  -2    7.40    1.27
 -10   2  -2   62.30    2.04
 -10   2  -2   63.35    1.99
  10   2   2   63.29    1.98
 -11   2  -2    2.25    0.76
  11   2   2    1.37    0.59
 -11   2  -2    2.65    0.71
  12   2   2    5.47    1.10
 -12   2  -2    5.38    0.95
 -12   2  -2    6.30    1.15
  13   2   2   11.69    1.25
 -13   2  -2   13.87    1.04
  13   2   2   13.91    0.91
  14   2   2   10.15    0.74
 -14   2  -2   10.41    1.51
  13   3  -2   13.76    0.85
  13   3  -2   15.60    1.05
 -13   3   2   15.71    1.29
  12   3  -2    9.79    1.05
  12   3  -2    9.74    0.83
 -12   3   2    9.29    1.17
 -12   3   2    8.89    1.33
  11   3  -2    1.21    0.53
 -11   3   2    1.00    0.75
 -11   3   2    2.22    0.77
  11   3  -2    0.74    0.67
  10   3  -2    0.00    0.46
 -10   3   2    0.21    0.65
  10   3  -2    0.98    0.64
 -10   3   2    0.41    0.72
   9   3  -2   -0.20    0.50
  -9   3   2    0.88    0.73
  -9   3   2    0.40    0.68
   9   3  -2    0.95    0.69
   8   3  -2    0.46    0.52
  -8   3   2    1.42    0.87
  -8   3   2    1.07    0.73
  -8   3   2    1.47    0.64
  -7   3   2   17.60    1.20
  -7   3   2   22.33    1.51
  -7   3   2   17.05    1.54
   7   3  -2   16.58    1.46
  -6   3   2   10.01    1.49
  -6   3   2   10.13    1.14
  -6   3   2   11.16    1.47
   6   3  -2   10.78    1.69
   6   3  -2   11.06    1.00
   5   3  -2    3.57    1.22
  -5   3   2    3.31    1.07
  -5   3   2    1.28    0.80
   5   3  -2    3.25    0.60
  -5   3   2    2.10    0.87
   4  -3  -2   16.64    2.38
   4   3  -2   11.98    1.03
  -3  -3   2   44.18    2.39
   3  -3  -2   43.93    2.32
   2  -3  -2   27.17    1.89
  -2  -3   2   25.50    1.82
   1  -3  -2    0.48    0.79
  -1  -3   2   -1.14    0.80
   0  -3   2   30.95    1.86
   0  -3  -2   26.99    1.75
   1  -3   2   36.15    2.03
  -1  -3  -2   40.15    2.03
   2  -3   2   98.46    3.28
  -2  -3  -2  101.75    3.37
  -3  -3  -2   -0.80    1.06
   3  -3   2    0.68    1.13
   3   3   2   -0.09    0.62
  -3   3  -2    0.39    0.65
   4  -3   2    3.88    1.84
  -4   3  -2    3.40    1.00
  -4   3  -2    6.50    1.53
  -4   3  -2    4.73    1.00
   4   3   2    3.06    0.92
   4   3   2    3.59    0.87
   5   3   2   -1.84    0.86
   5   3   2    0.62    0.47
   5   3   2    0.70    0.75
  -5   3  -2    0.64    1.03
  -5   3  -2    0.59    0.57
  -5   3  -2    0.84    0.91
  -6   3  -2   18.12    1.13
  -6   3  -2   21.70    1.99
   6   3   2   21.67    1.10
   6   3   2   22.71    1.33
   7   3   2   13.19    1.84
   7   3   2   13.63    0.98
  -7   3  -2   12.27    1.05
   8   3   2    3.00    0.63
   8   3   2    3.53    0.85
  -8   3  -2    2.54    0.64
  -9   3  -2   43.59    1.65
   9   3   2   44.73    1.62
   9   3   2   43.63    1.66
 -10   3  -2    0.96    0.70
  10   3   2    0.41    0.51
  10   3   2    0.07    0.51
  11   3   2    5.87    0.96
  11   3   2    6.07    0.97
 -11   3  -2    4.57    1.02
 -12   3  -2    2.36    0.70
  12   3   2    3.01    0.80
  12   3   2    2.05    0.56
  13   3   2    7.80    1.01
  13   3   2   10.19    0.83
  12   4  -2    1.27    0.64
  11   4  -2    0.57    0.39
  10   4  -2    0.51    0.53
   9   4  -2    0.32    0.44
   8   4  -2    3.53    0.82
   7   4  -2    2.32    0.57
  -7   4   2    1.89    0.83
   6   4  -2    0.12    0.84
   6   4  -2    0.59    0.51
  -6   4   2    1.57    0.80
  -6   4   2    1.21    1.05
  -6   4   2    0.07    0.82
  -5   4   2    2.50    0.97
  -5   4   2    3.98    0.76
  -5   4   2    3.28    0.81
   5   4  -2    3.56    0.88
   5   4  -2    2.84    0.58
   4   4  -2    5.94    1.53
   4   4  -2    3.77    0.91
  -4   4   2    2.68    0.74
   4   4  -2    3.61    0.96
  -4   4   2    3.28    0.91
   3   4  -2   24.27    1.53
  -3   4   2   24.49    1.49
  -3   4   2   20.64    1.31
   3   4  -2   23.02    1.57
  -3   4   2   21.45    1.59
   2   4  -2   21.80    1.49
   2   4  -2   24.59    1.61
  -2   4   2   23.14    1.24
   2   4  -2   22.50    1.19
  -2   4   2   27.12    1.49
  -2   4   2   24.20    1.48
  -1   4   2   -0.05    0.68
   1   4  -2   -0.11    0.71
   1   4  -2    0.45    0.63
  -1   4   2    0.46    0.53
   1   4  -2    1.00    0.75
  -1   4   2    0.89    0.60
   0   4  -2    0.59    0.72
   0   4   2    0.45    0.62
   0   4   2    0.70    0.54
   0   4  -2    0.48    0.65
   0   4  -2    0.12    0.63
   1   4   2    7.26    1.19
  -1   4  -2    5.51    0.85
   1   4   2    9.40    1.25
  -1   4  -2    8.99    1.28
   1   4   2    6.46    0.86
  -1   4  -2    5.37    1.16
  -2   4  -2    2.34    0.76
  -2   4  -2    3.08    0.82
  -2   4  -2    1.83    0.67
   2   4   2    2.11    0.71
   2   4   2    1.91    0.50
   2   4   2    5.46    1.41
   3   4   2   -0.02    0.82
   3   4   2    0.24    0.41
   3   4   2    0.92    0.73
  -3   4  -2    0.59    0.66
  -3   4  -2    0.50    0.62
   4   4   2   -0.86    0.81
   4   4   2    0.18    0.88
   4   4   2    0.27    0.43
   4   4   2   -0.27    0.68
  -4   4  -2    0.57    0.66
  -4   4  -2   -0.15    0.74
  -5   4  -2    1.54    0.77
   5   4   2    0.73    0.84
  -5   4  -2    4.59    1.37
   5   4   2    0.77    0.70
   5   4   2    3.27    0.72
  -6   4  -2    6.73    1.48
   6   4   2    6.98    1.32
  -6   4  -2    7.38    1.67
   6   4   2    4.65    0.85
  -7   4  -2   37.32    2.03
   7   4   2   36.17    1.63
   7   4   2   35.28    1.37
   8   4   2   19.16    1.03
   8   4   2   19.84    1.32
   9   4   2    0.79    0.56
   9   4   2    1.40    0.68
  10   4   2    4.69    1.08
  10   4   2    5.05    0.75
  11   4   2    0.18    0.42
  11   4   2   -0.55    0.83
  12   4   2    3.19    0.72
  10   5  -2   19.27    0.97
   9   5  -2    9.50    0.95
   8   5  -2    1.81    0.46
  -7   5   2    2.45    0.83
   7   5  -2    3.32    0.75
   6   5  -2    1.60    0.78
   6   5  -2    1.26    0.59
  -6   5   2    0.45    0.87
  -6   5   2    1.20    0.73
  -5   5   2    1.72    0.72
  -5   5   2    0.60    0.56
   5   5  -2    0.31    0.85
   5   5  -2    0.57    0.46
  -5   5   2    0.89    0.73
   5   5  -2    0.41    0.61
  -4   5   2    8.26    1.15
  -4   5   2    8.31    1.15
   4   5  -2   10.34    1.21
   4   5  -2    7.58    1.36
   4   5  -2    9.00    0.91
  -4   5   2    9.37    1.22
  -3   5   2   28.18    1.47
   3   5  -2   29.80    1.58
   3   5  -2   27.76    1.64
  -3   5   2   29.34    1.50
  -3   5   2   29.63    1.42
   3   5  -2   31.49    1.26
   2   5  -2   31.27    1.33
   2   5  -2   31.97    1.58
   2   5  -2   34.78    1.72
  -2   5   2   32.97    1.37
  -2   5   2   31.46    1.52
  -2   5   2   33.62    1.55
  -1   5   2    8.89    0.94
   1   5  -2    9.11    1.22
  -1   5   2    7.53    1.09
   1   5  -2    9.23    1.49
  -1   5   2    9.94    1.23
   1   5  -2    8.47    1.01
   0   5  -2    7.86    1.06
   0   5  -2    6.13    1.72
   0   5   2    5.86    1.06
   0   5   2    7.95    1.16
   0   5  -2    6.35    1.01
   0   5   2    5.71    0.88
  -1   5  -2   93.91    2.97
   1   5   2   96.68    2.82
  -1   5  -2  100.02    2.63
   1   5   2  104.00    2.62
  -1   5  -2   99.41    2.85
   1   5   2   97.88    3.34
  -2   5  -2   16.73    1.41
  -2   5  -2   17.95    1.24
   2   5   2   15.94    1.28
   2   5   2   16.76    1.30
  -2   5  -2   15.15    1.43
   2   5   2   17.00    1.00
   3   5   2   -0.71    0.56
  -3   5  -2   -0.20    0.60
   3   5   2   -0.16    0.62
  -3   5  -2   -0.03    0.55
   3   5   2    0.43    0.47
   4   5   2   16.89    0.93
   4   5   2   14.79    1.50
  -4   5  -2   15.78    1.29
   4   5   2   15.40    1.53
  -4   5  -2   16.56    1.29
   5   5   2   13.39    2.53
   5   5   2   10.05    0.82
  -5   5  -2    9.91    1.17
   5   5   2    9.98    1.18
  -5   5  -2   11.07    1.24
  -6   5  -2   -0.07    0.67
  -6   5  -2    1.23    0.75
   7   5   2   30.13    1.18
  -7   5  -2   26.66    1.69
   8   5   2    8.03    0.73
   9   5   2   -0.44    0.43
  10   5   2   10.41    0.68
   7   6  -2    2.20    0.55
  -6   6   2   -0.21    0.68
   6   6  -2    0.06    0.37
  -5   6   2    8.12    0.90
  -5   6   2    8.70    1.51
   5   6  -2    7.78    0.70
  -4   6   2   14.69    0.99
   4   6  -2   16.34    0.92
   4   6  -2   17.46    1.28
  -4   6   2   15.98    1.08
   4   6  -2   15.43    1.09
  -3   6   2    0.09    0.48
  -3   6   2    1.35    0.74
   3   6  -2    0.19    0.59
   3   6  -2    0.43    0.50
   3   6  -2    0.23    0.51
   2   6  -2   16.97    1.04
  -2   6   2   17.83    1.07
   2   6  -2   17.31    1.16
  -2   6   2   18.88    1.16
   2   6  -2   18.63    1.23
  -2   6   2   17.38    1.08
   1   6  -2   26.16    1.37
  -1   6   2   25.70    1.21
   1   6  -2   24.92    1.27
  -1   6   2   23.27    1.23
  -1   6   2   23.24    1.22
   1   6  -2   24.62    1.27
   0   6  -2   51.47    1.76
   0   6  -2   53.03    1.77
   0   6  -2   51.67    1.80
   0   6   2   50.78    1.74
   0   6   2   51.80    1.59
   0   6   2   50.63    1.76
  -1   6  -2   13.63    1.10
   1   6   2   14.93    1.10
   1   6   2   14.07    1.05
  -1   6  -2   13.68    1.02
   1   6   2   13.64    0.94
   2   6   2    2.46    0.48
   2   6   2    3.22    0.91
  -2   6  -2    2.48    0.58
  -2   6  -2    3.75    0.83
   2   6   2    2.01    0.57
   3   6   2   16.63    0.89
  -3   6  -2   15.24    1.04
   3   6   2   16.73    1.07
   3   6   2   15.10    1.16
  -3   6  -2   16.60    1.08
  -4   6  -2   13.47    1.00
   4   6   2   15.10    0.84
  -4   6  -2   13.24    1.02
   4   6   2   15.56    1.39
  -5   6  -2    0.43    0.55
   5   6   2    0.37    0.35
  -5   6  -2    0.91    0.54
  -6  -6  -2    9.41    1.24
   6   6   2    7.02    0.70
  -6   6  -2    5.19    1.24
  -6   6  -2    8.03    1.24
   7   6   2    1.01    0.35
  14   0  -3   -0.91    0.72
 -14   0   3    0.04    0.53
  13   0  -3   -1.18    0.61
 -13   0   3    0.05    0.55
 -13   0   3   -0.35    0.47
 -12   0   3    0.58    0.52
 -12   0   3    0.39    0.52
 -11   0   3    0.22    0.63
 -10   0   3   -0.43    0.44
 -10   0   3    0.76    0.55
  -9   0   3   -0.21    0.40
  -9   0   3    0.58    0.70
  -9   0   3   -0.02    0.58
  -8   0   3    0.58    0.76
  -8   0   3   -1.31    1.40
  -8   0   3   -0.41    0.42
  -8   0   3   -0.10    0.58
  -7   0   3   -0.17    0.73
   7   0  -3   -0.99    0.99
  -7   0   3   -0.37    0.35
  -6   0   3    0.15    0.47
  -6   0   3   -0.03    0.32
   6   0  -3    0.29    0.53
   5   0  -3   -0.28    0.37
  -5   0   3    0.05    0.35
  -5   0   3   -0.58    0.30
   4   0  -3    0.12    0.20
  -4   0   3   -0.02    0.21
  -3   0   3   -0.31    0.16
   3   0  -3   -0.29    0.13
  -2   0   3   -0.08    0.09
   2   0  -3   -0.05    0.08
   1   0  -3    0.02    0.05
  -1   0   3   -0.07    0.05
   0   0  -3   -0.42    0.06
   0   0   3   -0.35    0.06
   1   0   3   -0.10    0.09
  -1   0  -3   -0.09    0.09
   2   0   3   -1.12    0.13
  -2   0  -3   -1.02    0.15
   3   0   3   -0.07    0.20
  -3   0  -3    0.15    0.19
  -4   0  -3   -0.15    0.26
   4   0   3   -0.41    0.30
   5   0   3    0.67    0.43
  -5   0  -3    0.14    0.35
  -5   0  -3   -0.31    0.37
  -6   0  -3    0.70    0.59
  -6   0  -3    0.11    0.35
   6   0   3    0.70    0.91
  -7   0  -3    0.93    1.10
  -8   0  -3    0.27    0.58
  -8   0  -3   -0.25    0.34
  -9   0  -3    0.61    0.43
  -9   0  -3    0.43    0.57
 -10   0  -3   -0.19    0.45
 -10   0  -3    0.12    0.53
 -11   0  -3   -0.18    0.52
 -11   0  -3    0.25    0.53
 -12   0  -3    0.06    0.57
 -13   0  -3   -0.42    0.58
 -14   0  -3    0.88    0.64
  15   0   3   -0.48    0.39
 -14  -1   3   -0.32    0.65
 -14   1   3    0.52    0.53
 -14   1   3    0.00    0.45
  14   1  -3    0.46    0.57
 -13  -1   3    3.62    0.71
 -13   1   3    3.96    0.87
  13   1  -3    3.74    0.92
 -13   1   3    3.58    0.81
 -12  -1   3   11.65    1.08
 -12  -1   3    9.69    0.94
  12   1  -3   11.00    1.04
 -12   1   3   11.95    0.97
 -12   1   3   10.31    1.04
 -11  -1   3    2.35    0.63
 -11  -1   3    2.57    0.59
 -11   1   3    2.75    0.60
 -11   1   3    3.20    0.80
 -11   1   3    3.99    0.90
 -10  -1   3   -0.12    0.58
 -10  -1   3   -0.18    0.49
 -10   1   3   -0.26    0.72
 -10   1   3   -0.35    0.54
 -10   1   3   -0.25    0.48
  -9  -1   3    0.84    0.58
  -9  -1   3    0.13    0.47
  -9   1   3    1.40    0.79
  -9   1   3    0.10    0.57
  -9   1   3    0.23    0.43
  -8  -1   3   49.49    1.53
  -8  -1   3   43.94    1.71
  -8   1   3   49.94    1.75
  -8   1   3   50.32    1.53
  -8   1   3   46.41    1.92
  -7  -1   3  113.33    2.69
  -7  -1   3  114.17    3.53
   7  -1  -3  110.15    3.64
  -6  -1   3    6.01    0.69
   6  -1  -3    4.82    1.10
  -6  -1   3    4.38    1.13
   6   1  -3    7.48    1.43
  -6   1   3    4.28    0.69
  -5  -1   3   20.97    1.08
   5  -1  -3   18.55    0.92
  -5  -1   3   18.43    0.86
  -5   1   3   18.32    0.88
   5   1  -3   19.74    1.15
   4  -1  -3    0.11    0.24
  -4  -1   3   -0.07    0.28
   4   1  -3   -0.33    0.32
   3  -1  -3  193.07    4.06
  -3  -1   3  188.97    4.25
   3   1  -3  197.01    4.28
   2  -1  -3  415.23    8.13
  -2  -1   3  395.59    8.33
   2  -1  -3  400.01    8.15
   2   1  -3  400.29    8.58
   1  -1  -3   70.79    1.62
  -1  -1   3   71.73    1.74
  -1   1   3   74.35    1.61
   1   1  -3   71.40    1.75
   0  -1  -3  189.22    4.02
   0  -1   3  191.16    4.09
   0   1   3  193.74    4.02
  -1  -1  -3   50.21    1.29
   1  -1   3   47.46    1.30
   1   1   3   47.97    1.29
   2  -1   3  145.19    3.34
  -2  -1  -3  146.72    3.34
   2   1   3  150.59    3.38
   3  -1   3  189.58    4.29
  -3  -1  -3  191.14    4.33
   3   1   3  195.48    4.38
  -4  -1  -3   30.64    1.25
   4  -1   3   31.67    1.24
  -4   1  -3   30.59    1.01
   4   1   3   31.67    1.31
  -4   1  -3   33.23    1.25
   5  -1   3   14.81    1.18
  -5  -1  -3   14.31    1.06
  -5  -1  -3   13.50    1.20
  -5   1  -3   12.58    0.70
  -5   1  -3   12.62    1.02
   5   1   3   12.10    1.20
  -6  -1  -3   41.57    1.99
  -6  -1  -3   44.28    1.35
  -6   1  -3   43.41    1.28
  -6   1  -3   41.69    1.98
  -7  -1  -3   19.06    1.16
  -7  -1  -3   20.99    1.02
  -7   1  -3   19.51    0.88
  -7   1  -3   16.91    2.27
  -8  -1  -3   -0.35    0.46
  -8  -1  -3   -0.12    0.52
   8   1   3    1.46    0.80
  -8   1  -3    0.23    0.66
  -8   1  -3   -0.03    0.37
  -9  -1  -3    0.84    0.63
  -9  -1  -3    2.19    0.54
   9   1   3    0.50    0.85
  -9   1  -3    1.68    0.68
  -9   1  -3    1.29    0.50
 -10  -1  -3    3.98    0.91
  10   1   3    3.78    0.77
 -10   1  -3    2.77    0.68
 -10   1  -3    2.39    0.56
 -11  -1  -3   30.13    1.44
 -11   1  -3   32.82    1.43
  11   1   3   31.69    1.62
 -11   1  -3   32.68    1.39
 -12  -1  -3   28.21    1.43
 -12   1  -3   27.22    1.29
 -12   1  -3   28.43    1.48
 -13  -1  -3   11.68    1.30
 -13   1  -3   12.05    1.00
  14   1   3    0.90    0.38
 -14   1  -3    0.57    0.60
  14   2  -3    9.92    0.91
 -14   2   3   12.48    0.98
 -14   2   3   12.08    1.12
  14   2  -3    9.22    0.82
  13   2  -3   14.57    0.97
 -13   2   3   13.36    1.07
 -13   2   3   13.52    0.97
 -12  -2   3    0.79    0.87
 -12   2   3    0.84    0.58
 -12   2   3    1.05    0.58
 -11  -2   3   17.87    1.43
 -11   2   3   20.66    1.16
 -11   2   3   20.60    1.28
  11   2  -3   20.41    1.09
 -11   2   3   18.72    1.52
 -10  -2   3   85.82    2.42
 -10   2   3   85.35    2.54
 -10   2   3   83.57    2.34
  10   2  -3   82.66    2.48
  -9  -2   3   76.59    2.22
   9   2  -3   78.23    2.24
  -9   2   3   77.40    2.19
  -9   2   3   78.26    2.27
  -9   2   3   75.27    2.95
  -8  -2   3    0.50    0.57
  -8  -2   3   -0.97    0.70
  -8   2   3   -0.36    0.45
  -8   2   3    0.21    0.63
   8   2  -3   -0.04    0.49
  -8   2   3    0.21    0.77
  -7  -2   3   29.43    1.60
  -7  -2   3   26.22    1.15
  -7   2   3   23.91    1.54
  -7   2   3   27.76    1.15
  -7   2   3   25.63    1.48
  -6  -2   3   12.06    1.96
   6  -2  -3   10.39    1.73
  -6  -2   3   11.00    0.93
  -6   2   3   11.14    0.86
  -5  -2   3    6.53    0.91
   5  -2  -3    7.98    1.20
   5  -2  -3   10.14    1.31
  -5  -2   3    8.32    1.38
  -5   2   3    9.98    0.85
  -4  -2   3   14.94    1.17
   4  -2  -3   15.07    1.03
   4  -2  -3   14.17    1.02
   4   2  -3   12.09    1.32
   3  -2  -3    9.69    0.73
   3  -2  -3    8.49    0.77
  -3  -2   3    8.22    0.86
   3   2  -3    5.47    0.96
  -2  -2   3    2.52    0.82
   2  -2  -3    3.30    0.60
   2   2  -3    4.04    0.79
  -1  -2   3   58.23    1.79
   1  -2  -3   61.17    1.75
   1   2  -3   55.80    1.81
   0  -2   3  254.56    5.68
   0  -2  -3  251.62    5.58
   0   2   3  257.64    5.58
  -1  -2  -3  247.53    5.58
   1  -2   3  254.69    5.65
   1   2   3  251.37    5.60
  -2  -2  -3   19.65    1.05
   2  -2   3   20.52    1.05
   2   2   3   19.50    1.13
  -3  -2  -3   41.07    1.61
   3  -2   3   39.97    1.58
   3  -2   3   41.39    1.58
   3   2   3   37.83    1.73
  -3   2  -3   38.19    1.24
  -4  -2  -3  150.04    3.85
   4  -2   3  147.51    3.89
   4  -2   3  135.40    3.80
  -4   2  -3  146.21    3.25
  -5  -2  -3   49.45    2.28
   5  -2   3   53.60    2.40
  -5   2  -3   51.05    1.48
  -6   2  -3    2.92    0.61
   6   2   3    3.42    0.68
   7   2   3    7.17    1.08
  -7   2  -3    8.13    1.07
  -7   2  -3    9.22    0.76
  -8  -2  -3    2.91    0.79
   8   2   3    3.76    0.70
  -8   2  -3    0.25    0.82
  -8   2  -3    2.55    0.70
  -9  -2  -3    1.30    0.82
  -9   2  -3    1.24    0.73
   9   2   3    1.25    0.63
  -9   2  -3    1.29    0.48
 -10   2  -3   16.46    1.37
 -10   2  -3   15.08    1.09
 -11   2  -3   19.84    1.23
  11   2   3   21.89    1.23
 -11   2  -3   21.57    1.36
 -12   2  -3    1.21    0.74
 -12   2  -3    0.61    0.70
  12   2   3    0.77    0.50
  12   2   3    0.72    0.72
 -13   2  -3    6.36    0.92
  13   2   3    6.07    0.78
  14   2   3    9.82    0.91
  13   3  -3    0.37    0.41
  13   3  -3    1.23    0.65
 -13   3   3   -0.27    0.65
 -12   3   3   15.66    1.12
 -12   3   3   13.95    1.44
  12   3  -3   15.51    1.19
  12   3  -3   16.82    0.94
  11   3  -3   45.72    1.77
 -11   3   3   49.15    1.86
  11   3  -3   50.75    1.78
 -11   3   3   49.75    1.74
  10   3  -3    1.39    0.53
 -10   3   3    0.80    0.62
  10   3  -3    2.17    0.66
 -10   3   3    1.13    0.75
   9   3  -3   17.58    1.05
  -9   3   3   17.97    1.35
  -9   3   3   18.53    1.49
  -9   3   3   17.16    1.33
   8   3  -3   89.01    2.39
  -8   3   3   87.18    2.50
  -8   3   3   87.06    2.46
  -8   3   3   81.78    2.47
  -7   3   3   30.02    1.44
   7   3  -3   30.06    1.35
  -7   3   3   31.45    1.57
  -7   3   3   28.90    1.61
  -6   3   3    8.53    1.32
  -6   3   3    7.37    1.16
  -6   3   3    9.68    1.31
   6   3  -3    9.53    0.96
   5   3  -3  140.46    4.01
  -5   3   3  142.66    3.49
  -5   3   3  138.14    3.86
   5   3  -3  149.86    3.44
  -5   3   3  141.15    3.56
   4  -3  -3   26.58    2.46
  -4   3   3   22.13    1.50
  -4   3   3   30.28    2.24
   4   3  -3   24.09    1.28
   3  -3  -3    0.90    1.14
  -3  -3   3    0.55    0.88
   3  -3  -3    0.47    0.97
  -2  -3   3   74.42    2.76
   2  -3  -3   74.14    2.71
   1  -3  -3   58.40    2.33
  -1  -3   3   58.76    2.53
   0  -3  -3   13.62    1.52
   0  -3   3   12.80    1.61
   1  -3   3  132.86    3.96
  -1  -3  -3  141.40    3.97
   2  -3   3  307.59    7.29
  -2  -3  -3  307.17    7.26
  -2   3  -3  283.91    6.55
  -3  -3  -3    2.87    1.21
   3  -3   3    3.02    1.12
  -3   3  -3    4.83    0.99
   3   3   3    7.62    2.11
   3   3   3    5.77    0.92
  -4   3  -3   13.24    1.05
  -4   3  -3   10.59    1.57
   4   3   3    9.94    1.52
   4   3   3   10.34    0.97
   4   3   3    9.32    1.30
   5   3   3   87.36    2.27
   5   3   3   79.90    2.37
   5   3   3   84.23    2.69
  -5   3  -3   85.06    2.20
  -5   3  -3   76.55    2.84
   6   3   3   34.60    1.52
   6   3   3   37.41    1.39
  -6   3  -3   37.77    1.93
  -6   3  -3   36.90    1.36
  -7   3  -3    3.27    0.88
   7   3   3    4.26    0.83
  -7   3  -3    8.49    1.95
   7   3   3    5.33    1.01
   8   3   3   15.19    1.11
  -8   3  -3   13.56    1.05
   8   3   3   12.41    1.02
   9   3   3   13.13    1.02
   9   3   3   13.23    1.07
  -9   3  -3   13.48    1.13
  10   3   3   35.12    1.41
  10   3   3   34.03    1.39
 -10   3  -3   35.73    1.49
  11   3   3    4.16    0.95
 -11   3  -3    4.03    1.04
  11   3   3    3.97    0.89
 -12   3  -3   28.43    1.43
  12   3   3   28.47    1.18
  12   3   3   29.82    1.18
  13   3   3   19.34    0.96
  12   4  -3   10.55    0.82
  11   4  -3    0.96    0.58
  10   4  -3    0.31    0.47
  -9   4   3   14.79    2.17
   9   4  -3    9.91    0.90
   8   4  -3    1.35    0.53
  -8   4   3    1.72    0.79
  -8   4   3    0.46    0.84
  -7   4   3   50.53    2.08
  -7   4   3   55.32    2.86
  -7   4   3   50.98    1.86
   7   4  -3   51.60    1.74
   6   4  -3   85.87    2.34
   6   4  -3   83.14    2.68
  -6   4   3   83.26    2.65
  -6   4   3   81.98    2.42
  -6   4   3   84.72    3.09
  -5   4   3    2.33    0.66
   5   4  -3    2.39    0.58
   5   4  -3    3.21    1.09
   5   4  -3    3.09    0.91
  -5   4   3    2.09    0.90
  -5   4   3    2.36    0.74
   4   4  -3   40.08    1.50
  -4   4   3   38.82    2.07
   4   4  -3   38.58    2.56
  -4   4   3   38.27    1.78
   4   4  -3   39.23    1.99
  -3   4   3  178.84    4.43
   3   4  -3  180.39    4.20
   3   4  -3  180.24    4.53
   3   4  -3  185.94    4.50
  -3   4   3  184.78    4.44
  -3   4   3  179.93    4.22
   2   4  -3  103.14    3.04
  -2   4   3  108.51    2.74
   2   4  -3  109.48    3.06
   2   4  -3  105.96    2.76
  -2   4   3  104.78    2.93
  -2   4   3  106.39    2.99
   1   4  -3    6.48    0.94
  -1   4   3    8.72    1.30
   1   4  -3    7.22    1.19
  -1   4   3    5.57    1.18
  -1   4   3    7.91    0.85
   1   4  -3    5.53    1.15
   0   4   3    6.22    1.11
   0   4  -3    4.90    1.23
   0   4  -3    4.02    1.10
   0   4   3    7.44    1.28
   0   4   3    6.19    0.84
   0   4  -3    5.41    1.31
   1   4   3   59.58    2.01
   1   4   3   58.11    2.05
  -1   4  -3   55.55    2.03
  -1   4  -3   55.38    2.07
  -1   4  -3   51.76    1.97
   1   4   3   56.41    1.71
   2   4   3    6.05    1.35
   2   4   3    5.55    1.24
   2   4   3    4.50    0.86
  -2   4  -3    8.16    1.18
  -2   4  -3    5.07    0.82
   2   4   3    6.43    1.54
   3   4   3   46.50    1.88
   3   4   3   49.11    1.96
   3   4   3   42.77    2.00
  -3   4  -3   47.44    1.86
  -3   4  -3   47.09    1.95
   4   4   3   63.50    1.94
   4   4   3   62.99    2.32
  -4   4  -3   68.18    2.19
   4   4   3   66.62    2.50
   4   4   3   66.26    2.25
  -4   4  -3   66.37    2.25
   5   4   3    5.35    0.86
   5   4   3    4.92    0.81
  -5   4  -3    5.52    1.26
   5   4   3    6.19    1.29
  -5   4  -3    6.14    1.30
   6   4   3   32.69    1.30
  -6   4  -3   34.87    1.88
   6   4   3   31.52    1.54
  -6   4  -3   32.73    1.81
  -7   4  -3   91.88    2.75
   7   4   3   87.43    2.52
   7   4   3   90.91    2.52
  -8  -4  -3   39.52    2.64
   8   4   3   42.81    1.62
   8   4   3   42.48    1.43
   9   4   3   14.92    1.24
   9   4   3   17.43    0.99
  10   4   3    0.18    0.41
  10   4   3   -0.29    0.57
  11   4   3   47.05    1.43
  11   4   3   48.79    1.98
  12   4   3    8.43    0.88
  10   5  -3    5.78    0.80
   9   5  -3   -0.10    0.38
   8   5  -3    8.46    0.77
  -7   5   3    2.77    0.81
   7   5  -3    3.12    0.76
  -6   5   3   18.99    1.77
  -6   5   3   14.79    1.42
   6   5  -3   20.48    1.53
  -6   5   3   17.71    1.39
  -5   5   3   71.15    2.35
  -5   5   3   69.28    2.23
   5   5  -3   70.17    2.25
   5   5  -3   71.35    2.02
   5   5  -3   69.64    2.45
  -5   5   3   70.25    2.12
  -4   5   3   52.04    1.96
  -4   5   3   54.99    1.96
   4   5  -3   52.15    1.96
   4   5  -3   52.17    2.08
  -4   5   3   53.74    1.78
   4   5  -3   54.38    1.72
  -3   5   3    0.28    0.59
  -3   5   3   -0.95    0.54
  -3   5   3   -0.11    0.56
   3   5  -3    0.52    0.51
   3   5  -3   -0.07    0.65
   3   5  -3    1.02    0.65
  -2   5   3   39.88    1.47
  -2   5   3   39.08    1.69
   2   5  -3   42.43    2.27
  -2   5   3   36.04    1.70
   2   5  -3   37.39    1.48
   2   5  -3   37.90    1.75
  -1   5   3   53.17    1.97
   1   5  -3   53.29    2.00
  -1   5   3   53.90    2.06
  -1   5   3   52.79    1.70
   1   5  -3   53.19    1.78
   1   5  -3   52.20    1.93
   0   5   3   24.85    1.21
   0   5   3   26.62    1.46
   0   5  -3   25.23    1.32
   0   5  -3   24.60    1.58
   0   5  -3   26.60    1.34
   0   5   3   22.51    1.48
   1   5   3    0.80    0.63
   1   5   3    0.35    0.55
  -1   5  -3    0.72    0.60
  -1   5  -3    1.67    0.77
  -1   5  -3    0.57    0.47
   1   5   3    1.47    0.50
   2   5   3   32.22    1.60
   2   5   3   31.38    1.23
  -2   5  -3   33.64    1.57
   2   5   3   32.14    1.67
  -2   5  -3   32.97    1.51
   3   5   3    6.40    0.83
   3   5   3    6.51    1.04
  -3   5  -3    6.73    1.15
   3   5   3    5.36    1.15
  -3   5  -3    8.72    1.08
  -4   5  -3   15.21    1.27
   4   5   3   15.72    1.25
   4   5   3   13.44    0.88
   4   5   3   11.83    1.44
  -4   5  -3   14.49    1.18
   5   5   3   41.32    1.38
  -5   5  -3   40.45    1.70
  -5   5  -3   40.30    1.69
  -6   5  -3   29.61    1.58
   6   5   3   26.98    1.36
  -6   5  -3   30.61    1.60
  -7   5  -3    9.78    1.39
   7   5   3    8.59    0.83
   8   5   3    9.14    0.70
   9   5   3   42.17    1.28
  10   5   3   17.15    0.76
   7   6  -3    2.63    0.59
  -6   6   3    1.97    0.69
   6   6  -3    1.78    0.64
  -5   6   3    0.42    0.67
   5   6  -3    0.61    0.43
  -5   6   3    0.78    0.48
  -4   6   3    1.03    0.53
  -4   6   3    0.19    0.43
   4   6  -3    0.32    0.54
   4   6  -3    0.96    0.70
   4   6  -3    0.10    0.47
   3   6  -3    3.40    0.90
  -3   6   3    5.27    1.05
  -3   6   3    2.35    0.56
  -3   6   3    2.19    0.61
   3   6  -3    4.39    1.05
   3   6  -3    2.87    0.58
  -2   6   3    0.89    0.57
   2   6  -3    0.98    0.55
  -2   6   3    0.82    0.45
  -2   6   3    0.93    0.50
   2   6  -3    0.88    0.63
   2   6  -3    1.07    0.51
   1   6  -3    5.09    0.99
   1   6  -3    5.45    1.15
   1   6  -3    6.01    0.92
  -1   6   3    4.70    1.24
  -1   6   3    5.52    0.94
  -1   6   3    5.96    0.88
   0   6   3   15.75    1.23
   0   6   3   16.47    0.95
   0   6   3   18.24    1.13
   0   6  -3   17.12    1.23
   0   6  -3   16.71    1.11
   1   6   3   17.64    0.95
  -1   6  -3   17.69    1.17
  -1   6  -3   18.90    1.12
   1   6   3   17.42    1.10
   1   6   3   17.47    1.09
  -2   6  -3    7.80    0.86
   2   6   3    6.63    0.72
  -2   6  -3    4.26    0.91
   2   6   3    6.16    0.98
   2   6   3    6.50    0.97
   3   6   3   12.71    0.80
  -3   6  -3   10.60    0.94
  -3   6  -3   13.30    0.98
   3   6   3   11.10    1.10
  -4   6  -3   23.78    1.18
  -4   6  -3   21.54    1.13
   4   6   3   23.81    0.98
   4   6   3   22.95    1.63
   5   6   3   14.84    0.77
  -5   6  -3   14.61    1.05
  -5   6  -3   16.35    1.09
  -6  -6  -3    1.59    0.68
   6   6   3    1.12    0.37
  -6   6  -3   -0.77    0.79
  -6   6  -3    0.79    0.67
   7   6   3    2.10    0.53
  14   0  -4    6.70    0.98
 -14   0   4    4.49    0.87
 -13   0   4   58.90    1.86
 -13   0   4   58.74    1.79
 -12   0   4   85.63    2.44
 -12   0   4   86.54    2.54
 -11   0   4   54.73    1.79
 -11   0   4   51.54    2.08
 -10   0   4    0.95    0.50
 -10   0   4    0.39    0.58
 -10   0   4    1.81    0.71
  -9   0   4   58.38    1.98
  -9   0   4   57.95    1.82
  -9   0   4   60.48    1.79
  -8   0   4   71.08    1.93
  -8   0   4   67.54    2.18
  -8   0   4   68.01    2.07
  -7   0   4   12.51    1.42
   7   0  -4   12.12    1.86
  -7   0   4   11.46    0.75
  -6   0   4  168.19    3.69
  -6   0   4  164.80    3.92
   6   0  -4  167.77    4.03
  -5   0   4    5.69    0.65
   5   0  -4    6.86    0.69
  -5   0   4    6.68    0.65
  -4   0   4    0.71    0.22
   4   0  -4    0.53    0.22
  -3   0   4    0.38    0.15
   3   0  -4    0.47    0.14
  -2   0   4  344.33    7.10
   2   0  -4  363.38    7.11
  -1   0   4  309.85    6.22
   0   0  -4    0.15    0.15
   0   0   4   -0.08    0.10
   1   0   4    9.62    0.43
  -1   0  -4    9.46    0.42
  -2   0  -4  829.83   16.70
  -3   0  -4   90.13    2.22
  -4   0  -4   49.23    1.56
   4   0   4   53.33    1.64
   5   0   4  128.21    3.43
  -5   0  -4  136.37    3.41
  -5   0  -4  132.32    2.97
  -6   0  -4   -0.03    0.29
  -6   0  -4    0.74    0.70
  -7   0  -4   76.81    2.01
  -7   0  -4   73.12    3.11
  -8   0  -4  174.89    4.17
  -8   0  -4  187.88    4.12
  -9   0  -4  165.53    3.89
  -9   0  -4  164.44    3.88
 -10   0  -4   29.08    1.24
 -10   0  -4   28.00    1.36
 -11   0  -4   87.63    2.48
 -11   0  -4   90.90    2.62
 -12   0  -4   38.22    1.67
 -13   0  -4   27.25    1.30
 -14   0  -4    7.33    1.12
 -14  -1   4   39.69    1.52
  14   1  -4   38.22    1.34
 -14   1   4   40.27    1.38
 -14   1   4   38.80    1.41
 -13  -1   4   16.25    1.18
 -13   1   4   17.07    1.08
  13   1  -4   19.63    1.09
 -13   1   4   16.94    1.06
 -12  -1   4    4.58    0.97
 -12  -1   4    5.78    0.87
  12   1  -4    5.22    0.89
 -12   1   4    4.06    0.91
 -12   1   4    3.31    0.80
 -11  -1   4   27.12    1.35
 -11  -1   4   26.60    1.28
 -11   1   4   27.61    1.32
 -11   1   4   26.95    1.47
 -11   1   4   24.85    1.27
 -10  -1   4   45.15    1.64
 -10  -1   4   41.71    1.54
 -10   1   4   43.93    1.57
 -10   1   4   43.54    1.75
 -10   1   4   43.72    1.60
  -9  -1   4   31.92    1.28
  -9  -1   4   33.49    1.43
  -9   1   4   30.62    1.44
  -9   1   4   33.68    1.58
  -9   1   4   32.43    1.30
  -8  -1   4    1.88    0.50
  -8  -1   4    1.56    0.66
  -8   1   4    1.94    0.48
  -8   1   4    2.75    0.78
  -8   1   4    1.62    0.64
  -7  -1   4   62.00    2.67
  -7  -1   4   65.98    1.76
  -7   1   4   59.67    2.02
  -6  -1   4  116.37    3.25
   6  -1  -4  122.17    3.09
  -6  -1   4  119.85    2.79
  -6   1   4  126.09    2.82
   6   1  -4  116.76    3.43
   5  -1  -4   24.40    0.98
  -5  -1   4   24.78    1.14
  -5  -1   4   21.72    0.94
  -5   1   4   23.27    0.96
   5   1  -4   21.55    1.25
  -4  -1   4  101.11    2.55
   4  -1  -4  101.81    2.31
   4   1  -4  100.98    2.56
  -3  -1   4  583.65   11.89
   3  -1  -4  571.00   11.64
   3  -1  -4  589.49   11.63
   3   1  -4  573.44   11.90
   2  -1  -4  607.37   11.87
   2  -1  -4  593.38   11.88
  -2  -1   4  588.57   12.11
   2   1  -4  587.83   12.12
  -1  -1   4    1.67    0.33
   1  -1  -4    2.12    0.25
   1   1  -4    1.42    0.32
  -1   1   4    1.79    0.23
   0  -1   4  913.99   18.20
   0  -1  -4  886.86   18.08
   0   1   4  912.83   18.10
  -1  -1  -4  344.68    7.33
   1  -1   4  376.52    7.44
   1   1   4  343.58    7.36
  -2  -1  -4   43.77    1.23
   2  -1   4   34.12    1.63
   2   1   4   42.80    1.27
   3  -1   4  206.24    4.64
  -3  -1  -4  206.97    4.65
   3   1   4  206.85    4.71
   4  -1   4   31.70    1.29
  -4  -1  -4   30.37    1.25
  -4   1  -4   28.51    0.98
  -4   1  -4   29.20    1.26
   4   1   4   29.18    1.34
  -5  -1  -4    2.95    0.56
   5  -1   4    5.57    1.15
  -5  -1  -4    1.41    0.44
  -5   1  -4    3.34    0.61
  -5   1  -4    2.47    0.61
  -6  -1  -4   11.49    1.50
  -6  -1  -4   14.65    0.94
  -6   1  -4   15.32    1.59
  -6   1  -4   16.33    0.78
  -7  -1  -4  127.70    3.01
  -7  -1  -4  129.55    3.15
  -7   1  -4  129.17    3.02
  -8  -1  -4   55.86    1.67
  -8  -1  -4   55.55    1.75
  -8   1  -4   57.53    1.95
   8   1   4   49.63    1.99
  -8   1  -4   53.82    1.89
  -9  -1  -4   17.20    1.05
  -9   1  -4   17.06    0.98
  -9   1  -4   15.69    1.26
   9   1   4   15.98    1.39
 -10  -1  -4   41.91    1.55
 -10   1  -4   40.27    1.48
  10   1   4   39.40    1.83
 -10   1  -4   42.76    1.63
 -11  -1  -4   79.18    2.30
 -11   1  -4   79.41    2.28
 -11   1  -4   76.57    2.27
 -12  -1  -4   20.68    1.38
 -12   1  -4   20.39    1.20
 -13  -1  -4    6.99    1.37
 -13   1  -4    3.71    0.86
  14   1   4   13.10    0.82
 -14   1  -4   11.59    1.00
 -14   2   4   -0.06    0.43
 -14   2   4    0.63    0.67
  14   2  -4   -0.42    0.53
 -13  -2   4   -1.08    1.10
 -13   2   4    0.68    0.58
 -13   2   4    0.63    0.48
  13   2  -4   -0.52    0.45
 -12  -2   4    0.60    0.77
 -12   2   4    0.62    0.57
 -12   2   4    0.80    0.57
 -11  -2   4   13.74    1.29
 -11   2   4   14.68    1.02
  11   2  -4   12.74    1.01
 -11   2   4   13.18    1.15
 -11   2   4   14.50    1.30
 -10  -2   4    2.24    0.70
  10   2  -4    2.35    0.57
 -10   2   4    2.11    0.74
 -10   2   4    2.11    0.63
  -9  -2   4  143.48    3.50
  -9  -2   4  141.04    3.55
  -9   2   4  142.26    3.54
   9   2  -4  142.80    3.51
  -9   2   4  144.00    3.49
  -9   2   4  145.49    3.49
  -8  -2   4   52.38    1.88
  -8  -2   4   50.76    1.67
  -8   2   4   51.16    1.78
  -8   2   4   51.79    1.67
  -8   2   4   51.69    1.82
  -7  -2   4    9.61    1.51
  -7  -2   4   11.38    0.95
  -7   2   4    9.62    1.27
  -7   2   4   12.81    0.92
  -7   2   4    9.28    1.17
  -6  -2   4   98.44    2.44
   6  -2  -4   96.77    3.09
  -6  -2   4   97.59    3.50
  -6   2   4   99.71    2.44
  -5  -2   4  136.95    3.29
  -5  -2   4  150.39    4.05
   5  -2  -4  146.47    3.56
   5  -2  -4  144.25    3.60
  -5   2   4  143.48    3.28
  -4  -2   4    0.48    0.52
   4  -2  -4    1.18    0.47
   4  -2  -4    1.39    0.46
  -4  -2   4    0.97    0.54
   4   2  -4    0.51    0.66
   3  -2  -4    1.20    0.36
   3  -2  -4    0.99    0.39
  -3  -2   4    0.59    0.37
   3   2  -4    0.03    0.56
  -2  -2   4   24.63    1.17
   2  -2  -4   25.06    1.00
   2   2  -4   25.33    1.26
  -1  -2   4   21.34    1.02
   1  -2  -4   19.25    0.90
   1   2  -4   21.38    1.11
  -1   2   4   20.26    0.91
   0  -2  -4   34.45    1.22
   0  -2   4   35.60    1.30
   0   2   4   32.78    1.23
   1  -2   4    0.61    0.42
  -1  -2  -4    0.15    0.33
   1   2   4    0.88    0.37
   2  -2   4  114.56    3.09
   2  -2   4  122.61    3.10
   2   2   4  119.87    3.16
   3  -2   4    0.42    0.55
  -3  -2  -4    1.20    0.51
   3  -2   4    0.50    0.51
   3   2   4    0.03    0.64
  -3   2  -4    0.66    0.43
   4  -2   4    6.68    1.19
  -4  -2  -4    5.13    1.19
  -4   2  -4    6.06    0.68
   5  -2   4   62.63    2.74
  -5  -2  -4   62.61    2.58
  -5   2  -4   62.83    1.69
   6   2   4   51.15    1.81
  -6   2  -4   54.85    1.56
  -7  -2  -4    9.32    2.02
  -7   2  -4    8.46    0.76
   7   2   4    6.73    1.14
   8   2   4   61.47    1.94
  -8   2  -4   57.10    2.16
  -8   2  -4   59.26    1.78
  -9   2  -4    3.01    0.86
   9   2   4    0.80    0.67
  -9   2  -4    1.53    0.50
 -10   2  -4    8.16    1.33
 -10   2  -4    4.23    0.89
  10   2   4    4.82    1.03
 -11   2  -4   30.27    1.36
 -11   2  -4   33.28    1.62
  11   2   4   29.86    1.45
  12   2   4    4.54    0.90
 -12   2  -4    6.79    1.09
  12   2   4    6.18    0.85
 -13   2  -4    0.59    0.58
  13   2   4    0.09    0.44
  14   2   4    3.02    0.59
  13   3  -4    7.87    0.71
 -13   3   4    5.59    0.97
  13   3  -4    7.28    1.39
 -12   3   4    2.02    0.58
  12   3  -4    1.40    0.72
  12   3  -4    0.60    0.42
 -12   3   4    2.36    0.92
 -11   3   4   18.48    1.42
  11   3  -4   17.11    1.12
 -11   3   4   16.88    1.21
  11   3  -4   15.20    1.34
 -10   3   4    6.44    1.30
  10   3  -4    4.04    0.80
  10   3  -4    4.40    1.12
 -10   3   4    3.80    0.81
 -10   3   4    4.95    0.99
  -9   3   4    1.14    0.60
  -9   3   4    0.04    0.78
  -9   3   4   -0.13    0.71
   9   3  -4    0.20    0.78
  -8   3   4   14.45    1.25
  -8   3   4   14.96    1.27
  -8   3   4   15.74    1.32
   8   3  -4   14.86    1.07
   7   3  -4   67.13    2.01
  -7   3   4   64.46    2.06
  -7   3   4   65.57    2.09
  -7   3   4   64.49    2.09
  -6   3   4   29.41    1.45
   6   3  -4   30.19    1.31
  -6   3   4   28.13    1.49
  -6   3   4   29.88    2.39
  -5   3   4    1.30    0.94
   5   3  -4    2.44    0.58
  -5   3   4    3.07    0.75
   5   3  -4    3.37    1.39
  -5   3   4    1.63    0.71
  -4   3   4    0.62    0.69
   4   3  -4    0.91    0.60
  -4   3   4   -1.40    0.86
   3  -3  -4   17.85    2.13
   3  -3  -4   15.94    2.02
  -2  -3   4   -0.12    0.72
   2  -3  -4    2.06    0.90
   1  -3  -4    0.68    0.77
  -1  -3   4   -0.63    0.81
   0  -3   4    8.56    1.57
   0  -3  -4   10.05    1.50
  -1  -3  -4    0.90    0.86
   1  -3   4    1.78    0.87
  -2  -3  -4  117.10    3.77
   2  -3   4  113.92    3.77
  -2   3  -4  117.50    2.79
   3   3   4   64.14    2.20
  -3   3  -4   65.09    1.80
  -3   3  -4   59.83    2.13
   3   3   4   63.34    1.90
  -4   3  -4    9.51    0.93
  -4   3  -4    9.62    1.33
   4   3   4    9.97    0.99
  -4   3  -4    8.76    1.75
   4   3   4   10.39    1.46
   4   3   4    6.34    1.17
   5   3   4   -0.54    0.85
   5   3   4    0.00    0.49
   5   3   4   -0.11    0.63
  -5   3  -4   -0.23    0.53
  -5   3  -4    1.03    0.81
  -5   3  -4    0.70    0.96
  -6   3  -4    1.03    0.73
   6   3   4    1.20    0.58
   6   3   4    0.81    0.55
  -6   3  -4    1.02    0.54
  -7   3  -4    2.87    0.60
   7   3   4    2.33    0.59
   7   3   4    2.00    0.57
  -8  -3  -4    7.88    1.23
   8   3   4    8.96    1.02
  -8   3  -4    8.13    0.95
   8   3   4    9.59    0.93
   9   3   4    8.39    1.01
   9   3   4    6.90    0.97
  -9   3  -4    7.89    1.02
  10   3   4    4.10    0.87
 -10   3  -4    1.68    0.65
  10   3   4    1.44    0.53
  11   3   4   -0.04    0.49
  11   3   4    0.12    0.53
 -11   3  -4    0.20    0.59
 -12   3  -4    2.08    0.71
  12   3   4    4.12    0.76
  12   3   4    4.19    0.94
  13   3   4    3.32    0.68
  12   4  -4    0.21    0.32
  11   4  -4    5.35    0.73
  10   4  -4    0.65    0.48
 -10   4   4    1.77    0.86
   9   4  -4    6.09    0.84
  -9   4   4    5.37    1.00
  -9   4   4    5.47    1.35
  -8   4   4    1.26    0.75
  -8   4   4   -1.89    0.68
   8   4  -4   -0.71    0.48
  -7   4   4    0.50    0.91
   7   4  -4    0.11    0.70
  -7   4   4    1.36    0.77
  -7   4   4    0.90    0.64
  -6   4   4   11.53    1.18
   6   4  -4   11.53    1.66
  -6   4   4   11.97    1.46
  -6   4   4    8.17    1.40
   6   4  -4    9.77    1.00
  -5   4   4    0.55    0.74
  -5   4   4    0.99    0.89
   5   4  -4    1.79    0.97
   5   4  -4    0.96    0.86
   5   4  -4    0.75    0.56
  -5   4   4    0.80    0.78
  -5   4   4    0.25    0.60
   4   4  -4    0.39    0.49
  -4   4   4    0.06    0.63
  -4   4   4   -0.41    0.83
   4   4  -4   -0.53    0.79
  -4   4   4   -0.25    0.59
   3   4  -4    1.42    0.64
   3   4  -4    0.89    0.83
  -3   4   4    1.80    0.68
  -3   4   4    0.62    0.90
  -3   4   4    1.62    0.74
   3   4  -4    1.06    0.79
  -3   4   4    1.52    0.58
  -2   4   4   21.58    1.46
   2   4  -4   21.73    1.61
  -2   4   4   20.59    1.79
   2   4  -4   22.98    1.49
  -2   4   4   23.50    1.47
   2   4  -4   21.91    1.31
  -2   4   4   21.94    1.17
   1   4  -4   11.43    1.26
   1   4  -4   13.08    1.45
  -1   4   4   10.69    0.93
  -1   4   4   10.73    1.48
   1   4  -4    9.92    1.29
  -1   4   4   11.51    1.25
  -1   4   4   12.09    1.24
   0   4   4   40.50    1.67
   0   4  -4   36.06    1.76
   0   4   4   37.34    1.35
   0   4   4   36.95    1.72
   0   4  -4   37.69    1.66
   0   4  -4   34.82    1.71
   0   4   4   36.15    1.89
   1   4   4    7.44    1.23
   1   4   4    7.43    0.83
   1   4   4    5.54    1.20
  -1   4  -4    6.78    1.11
  -1   4  -4    8.25    1.19
   1   4   4    9.31    1.50
  -2   4  -4   32.48    1.62
   2   4   4   30.88    1.67
   2   4   4   29.86    1.24
  -2   4  -4   31.51    1.53
   2   4   4   27.77    1.57
   2   4   4   29.93    1.59
   3   4   4    4.00    1.22
   3   4   4    6.06    1.29
  -3   4  -4    4.66    1.06
   3   4   4    5.67    0.82
   3   4   4    4.71    1.35
   4   4   4    0.95    0.69
  -4   4  -4    0.75    0.70
   4   4   4    0.94    0.41
   4   4   4    0.74    0.65
  -4   4  -4    0.55    0.67
  -5   4  -4   -0.27    0.71
  -5   4  -4    1.39    0.71
   5   4   4   -0.04    0.68
   5   4   4   -0.14    0.42
   5   4   4   -1.24    0.60
   6   4   4    6.88    0.82
  -6   4  -4   11.90    1.63
  -6   4  -4    8.28    1.35
   6   4   4    6.06    1.10
   7   4   4   22.70    1.06
  -7   4  -4   21.29    1.65
  -7   4  -4   21.46    1.71
   7   4   4   22.85    1.29
   8   4   4    3.64    0.75
   8   4   4    3.52    0.95
  -8   4  -4    3.94    1.07
   9   4   4    2.48    0.64
   9   4   4    1.31    0.46
  10   4   4    0.54    0.55
  10   4   4    0.20    0.40
  11   4   4    0.30    0.63
  11   4   4    1.69    0.48
  10   5  -4    3.83    0.92
   9   5  -4    2.57    0.51
   8   5  -4    0.34    0.57
  -7   5   4   41.09    1.93
   7   5  -4   39.85    1.43
  -7   5   4   38.78    1.71
  -6   5   4   32.39    1.56
  -6   5   4   33.48    1.62
   6   5  -4   32.80    1.85
   6   5  -4   35.94    1.83
   5   5  -4    0.84    0.87
  -5   5   4    0.28    0.56
   5   5  -4    1.05    0.68
  -5   5   4    1.02    0.62
   5   5  -4    1.61    0.51
  -5   5   4    2.03    0.81
   4   5  -4   22.42    1.46
   4   5  -4   22.98    1.20
  -4   5   4   23.15    1.35
  -4   5   4   21.60    1.25
   4   5  -4   25.90    1.61
  -4   5   4   22.07    1.48
   3   5  -4   21.34    1.42
  -3   5   4   18.44    1.40
   3   5  -4   18.30    1.11
  -3   5   4   16.58    1.13
   3   5  -4   18.45    1.39
  -3   5   4   15.77    1.26
   2   5  -4   37.39    1.81
   2   5  -4   36.21    1.47
   2   5  -4   35.08    1.59
  -2   5   4   33.75    1.61
  -2   5   4   36.99    2.20
  -2   5   4   35.74    1.40
  -1   5   4    3.94    0.81
  -1   5   4    3.23    0.72
   1   5  -4    4.55    1.07
   1   5  -4    2.82    0.68
   1   5  -4    4.38    0.98
  -1   5   4    3.00    0.65
   0   5  -4    0.93    0.53
   0   5   4    0.73    0.60
   0   5   4    0.52    0.56
   0   5   4    0.20    0.44
   0   5  -4    0.79    0.65
   0   5  -4   -0.89    0.77
   1   5   4   22.23    1.06
   1   5   4   22.00    1.37
  -1   5  -4   22.08    1.43
  -1   5  -4   22.26    1.33
   1   5   4   21.42    1.35
   2   5   4   -0.30    0.60
  -2   5  -4   -0.02    0.58
   2   5   4    0.48    0.53
  -2   5  -4    0.39    0.50
   2   5   4   -0.23    0.56
   3   5   4   15.60    1.31
  -3   5  -4   18.65    1.23
  -3   5  -4   16.43    1.28
   3   5   4   14.97    1.38
   3   5   4   17.22    0.96
  -4   5  -4   43.24    1.70
   4   5   4   40.02    1.75
   4   5   4   42.03    1.85
  -4   5  -4   40.16    1.71
   5   5   4    2.74    1.22
  -5   5  -4    0.87    0.65
  -5   5  -4    1.04    0.98
   5   5   4    1.27    0.41
  -6   5  -4    0.66    0.72
  -6   5  -4    1.11    0.73
   6   5   4    0.23    0.39
  -7   5  -4   22.48    1.40
   7   5   4   21.64    1.04
   8   5   4    6.74    0.73
   9   5   4    0.96    0.37
  10   5   4    0.28    0.35
   7   6  -4    3.80    0.63
   6   6  -4    5.91    0.69
  -6   6   4    6.62    1.19
  -5   6   4   45.60    1.75
  -5   6   4   45.51    1.55
   5   6  -4   43.06    1.38
  -4   6   4   25.50    1.20
   4   6  -4   27.70    1.15
  -4   6   4   27.69    1.25
   4   6  -4   27.22    1.44
  -4   6   4   28.34    1.27
   4   6  -4   26.38    1.28
   3   6  -4    4.20    0.98
   3   6  -4    3.56    0.81
  -3   6   4    5.61    0.93
   3   6  -4    4.22    1.05
  -3   6   4    4.40    0.82
  -3   6   4    4.90    0.91
  -2   6   4   42.45    1.52
   2   6  -4   43.86    1.59
   2   6  -4   38.64    1.54
  -2   6   4   41.74    1.54
   2   6  -4   43.44    1.61
  -2   6   4   42.73    1.44
   1   6  -4    4.68    0.94
  -1   6   4    3.41    0.87
   1   6  -4    3.72    0.92
  -1   6   4    4.06    0.79
  -1   6   4    4.80    0.82
   0   6   4   29.51    1.32
   0   6   4   31.55    1.33
   0   6  -4   32.45    1.56
   0   6   4   31.11    1.19
   0   6  -4   31.95    1.42
   1   6   4   37.65    1.59
  -1   6  -4   38.08    1.49
  -1   6  -4   37.64    1.50
   1   6   4   38.29    1.29
   1   6   4   38.21    1.50
   2   6   4    8.25    0.96
  -2   6  -4    9.67    0.94
   2   6   4    7.04    0.87
   2   6   4    7.98    0.72
  -2   6  -4    7.21    0.95
   3   6   4    2.20    0.59
  -3   6  -4    1.98    0.52
   3   6   4    2.01    0.64
  -3   6  -4    3.18    0.79
   4   6   4   26.76    1.11
  -4   6  -4   26.69    1.22
  -4   6  -4   25.24    1.15
   5   6   4   18.59    0.95
  -5   6  -4   18.53    1.07
  -6  -6  -4   11.71    1.11
   6   6   4   12.26    0.80
  -6   6  -4   11.45    1.13
   7   6   4    5.71    0.55
 -14   0   5   -0.28    0.55
  14   0  -5    1.15    0.55
 -14   0   5    0.41    0.41
 -13   0   5    0.23    0.45
 -13   0   5    0.34    0.52
 -12   0   5    0.79    0.54
 -12   0   5   -0.04    0.52
 -11   0   5   -0.13    0.50
 -11   0   5    0.15    0.51
 -10   0   5   -0.24    0.43
 -10   0   5   -0.67    0.62
 -10   0   5   -0.51    0.53
  -9   0   5   -1.08    0.55
  -9   0   5   -0.41    0.42
  -9   0   5   -0.66    0.58
  -8   0   5   -0.78    0.63
  -8   0   5    0.96    0.68
  -8   0   5   -0.20    0.40
  -7   0   5    0.34    0.37
   7   0  -5   -2.40    0.94
  -7   0   5    1.32    0.77
  -6   0   5   -0.07    0.35
  -6   0   5    0.08    0.46
   6   0  -5   -0.71    0.52
  -5   0   5    0.20    0.36
   5   0  -5   -0.31    0.33
  -5   0   5   -0.42    0.32
   4   0  -5    0.19    0.23
  -4   0   5   -0.12    0.20
   3   0  -5    0.02    0.14
  -3   0   5    0.05    0.14
   2   0  -5   -0.03    0.09
  -2   0   5   -0.12    0.09
  -1   0   5    0.01    0.08
  -1   0   5    0.04    0.09
   0   0   5   -0.03    0.11
   0   0  -5   -0.08    0.09
  -1   0  -5   -0.27    0.15
   1   0   5   -0.27    0.14
  -2   0  -5    0.02    0.18
   2   0   5    0.30    0.20
   3   0   5    0.09    0.25
  -3   0  -5    0.00    0.22
  -4   0  -5    0.16    0.31
   4   0   5    0.18    0.40
  -5   0  -5    0.18    0.47
  -5   0  -5    0.37    0.36
   5   0   5   -0.44    0.59
  -6   0  -5    0.66    0.76
  -6   0  -5   -0.01    0.37
  -7   0  -5    1.13    0.65
  -7   0  -5   -0.22    0.37
  -8   0  -5    0.49    0.61
  -8   0  -5    0.05    0.42
  -9   0  -5    0.17    0.60
  -9   0  -5    0.01    0.43
 -10   0  -5    0.05    0.45
 -10   0  -5   -0.78    0.52
 -11   0  -5    0.48    0.54
 -12   0  -5   -1.01    0.58
 -13   0  -5   -0.21    0.66
  14   0   5    0.51    0.44
 -14   0  -5    0.25    0.75
  15   1  -5    0.72    0.90
 -14  -1   5    1.84    0.70
  14  -1  -5   -0.51    1.22
 -14   1   5    1.58    0.43
  14   1  -5    1.64    0.52
 -14   1   5    1.14    0.52
 -13  -1   5    5.02    0.94
  13   1  -5    6.05    0.87
 -13   1   5    4.47    1.04
 -13   1   5    5.00    0.83
 -12  -1   5    4.34    0.86
 -12  -1   5    2.37    0.67
 -12   1   5    3.84    0.88
  12   1  -5    2.29    0.52
 -12   1   5    3.69    0.85
 -11  -1   5    0.93    0.58
 -11  -1   5    0.48    0.65
 -11   1   5    0.10    0.46
 -11   1   5    0.18    0.53
 -11   1   5    1.21    0.65
 -10  -1   5    2.51    0.65
 -10  -1   5    2.14    0.55
 -10   1   5    2.04    0.72
 -10   1   5    1.90    0.54
 -10   1   5    3.81    0.93
  -9  -1   5    0.05    0.45
  -9  -1   5    0.06    0.60
  -9   1   5    0.41    0.57
  -9   1   5   -0.38    0.67
  -9   1   5   -0.31    0.42
  -8  -1   5   10.91    1.22
  -8  -1   5   11.76    0.81
  -8   1   5    9.58    1.12
  -8   1   5   10.83    0.83
  -8   1   5   12.98    1.26
  -7  -1   5   22.48    1.40
  -7  -1   5   23.20    2.07
  -7   1   5   24.29    1.02
  -7   1   5   26.22    1.38
  -6  -1   5   87.59    2.14
   6  -1  -5   85.24    2.36
  -6  -1   5   87.38    2.63
  -6   1   5   86.36    2.14
   6   1  -5   82.51    2.76
  -5  -1   5   57.69    1.81
  -5  -1   5   58.10    1.58
   5  -1  -5   59.99    1.59
  -5   1   5   56.34    1.55
   5   1  -5   59.12    1.89
   4  -1  -5   25.67    0.79
   4  -1  -5   26.23    0.81
  -4  -1   5   27.77    1.07
   4   1  -5   28.70    1.11
  -3  -1   5   17.24    0.76
   3  -1  -5   16.04    0.50
   3   1  -5   16.75    0.78
  -2  -1   5  117.89    2.76
   2   1  -5  122.63    2.79
   1  -1  -5  853.99   16.97
  -1  -1   5  827.29   17.17
  -1   1   5  853.79   16.97
   1   1  -5  874.61   17.23
   0  -1  -5    0.40    0.17
   0  -1   5    0.30    0.20
   0   1   5    0.37    0.17
   1  -1   5   62.90    1.62
  -1  -1  -5   58.66    1.52
   1   1   5   59.05    1.57
  -2  -1  -5    0.21    0.22
   2  -1   5    0.04    0.25
  -3  -1  -5   34.89    1.24
   3  -1   5   33.29    1.26
   3   1   5   35.32    1.30
   4  -1   5   84.34    2.42
  -4  -1  -5   79.80    2.34
   4   1   5   81.57    2.46
  -4   1  -5   81.92    1.98
  -5  -1  -5   15.31    0.94
  -5  -1  -5   14.99    1.25
   5  -1   5   17.35    1.48
  -5   1  -5   15.96    0.76
  -5   1  -5   14.17    1.21
  -6  -1  -5   12.37    1.65
  -6  -1  -5   13.62    0.93
  -6   1  -5   14.69    1.67
  -6   1  -5   14.91    0.77
  -7   1  -5   15.77    0.84
  -7   1  -5   19.37    2.02
  -8  -1  -5   24.94    1.19
  -8   1  -5   25.26    1.07
   8   1   5   26.23    1.67
  -8   1  -5   25.36    1.51
  -9  -1  -5   40.58    1.46
  -9   1  -5   41.68    1.43
  -9   1  -5   37.84    2.25
 -10  -1  -5    7.32    0.94
 -10   1  -5    8.37    1.11
 -10   1  -5    8.25    1.09
 -11  -1  -5    0.15    0.65
 -11   1  -5    0.02    0.49
 -11   1  -5   -0.53    0.58
 -12  -1  -5    3.31    0.84
 -12   1  -5    4.44    0.90
 -13  -1  -5   -0.93    1.02
 -14   1  -5    2.09    0.63
  14   1   5    3.00    0.65
 -14   2   5   29.13    1.38
  14   2  -5   28.65    1.13
 -14   2   5   29.26    1.04
  14   2  -5   28.50    1.06
 -13  -2   5    6.12    1.50
  13   2  -5    5.42    0.81
 -13   2   5    6.33    0.80
 -13   2   5    4.98    0.94
 -12  -2   5    1.56    0.78
 -12   2   5    0.58    0.61
 -12   2   5    1.44    0.55
 -12   2   5    0.86    0.78
 -11  -2   5    5.56    1.14
 -11   2   5    5.78    1.15
 -11   2   5    3.94    0.99
  11   2  -5    2.93    0.55
 -11   2   5    3.91    0.82
 -10  -2   5    2.85    0.86
 -10   2   5    1.67    0.61
 -10   2   5    2.96    0.76
  10   2  -5    4.92    0.89
 -10   2   5    1.90    0.70
  -9  -2   5   88.08    2.40
  -9  -2   5   84.38    2.50
   9   2  -5   83.61    2.38
  -9   2   5   87.17    2.43
  -9   2   5   91.10    2.43
  -9   2   5   85.52    2.39
  -8  -2   5   39.54    1.43
  -8  -2   5   37.89    1.77
  -8   2   5   40.46    1.60
  -8   2   5   40.32    1.55
  -8   2   5   40.54    1.47
  -7  -2   5   27.23    1.17
  -7  -2   5   28.84    1.71
  -7   2   5   29.67    1.37
  -7   2   5   28.68    1.20
  -7   2   5   26.74    1.44
  -6  -2   5    0.92    0.48
  -6  -2   5    0.91    1.15
  -6   2   5    0.84    0.54
  -6   2   5    0.55    0.48
  -5  -2   5   33.75    2.00
  -5  -2   5   35.54    1.28
   5  -2  -5   37.29    1.54
   5  -2  -5   36.72    1.52
  -5   2   5   36.31    1.30
  -4  -2   5  130.83    2.99
   4  -2  -5  127.95    3.06
  -4  -2   5  130.66    3.51
   4  -2  -5  134.79    3.10
   4   2  -5  125.47    3.64
  -3  -2   5  249.18    5.69
   3  -2  -5  241.58    5.27
   3  -2  -5  246.79    5.31
   3   2  -5  246.90    5.78
  -2  -2   5   42.91    1.53
   2  -2  -5   42.76    1.32
   2   2  -5   40.46    1.62
   1  -2  -5   58.16    1.64
  -1  -2   5   54.59    1.84
  -1   2   5   60.98    1.65
   1   2  -5   56.33    1.88
   0  -2   5   11.59    0.86
   0  -2  -5   11.04    0.76
   0   2   5   11.90    0.82
   1  -2   5   15.32    0.98
  -1  -2  -5   15.87    0.92
   1   2   5   14.26    1.05
  -2  -2  -5   37.36    1.48
   2  -2   5   35.99    1.52
   2  -2   5   38.79    1.51
   2   2   5   37.07    1.60
  -2   2  -5   37.87    1.17
   3  -2   5  121.57    3.42
   3  -2   5  126.30    3.36
  -3  -2  -5  118.63    3.24
   3   2   5  117.20    3.45
  -3   2  -5  120.39    2.77
   4  -2   5   11.22    1.40
  -4  -2  -5    8.70    1.30
  -4   2  -5   11.27    0.76
  -5  -2  -5   40.57    2.33
   5  -2   5   41.38    2.53
  -5   2  -5   44.87    1.37
   6   2   5  144.55    3.58
  -6   2  -5  156.84    4.19
  -6   2  -5  148.77    3.44
  -7  -2  -5   73.95    2.88
   7   2   5   73.64    2.23
  -7   2  -5   79.57    2.09
  -7   2  -5   79.73    2.94
   8   2   5   -0.45    0.58
  -8   2  -5    0.42    0.43
   9   2   5   28.61    1.40
  -9   2  -5   30.72    1.34
  -9   2  -5   30.11    1.79
  10   2   5    4.03    0.73
 -10   2  -5    4.34    0.90
 -10   2  -5    4.06    0.86
 -11   2  -5   -0.36    0.52
  11   2   5    0.01    0.42
  12   2   5    1.84    0.56
 -12   2  -5    2.07    0.59
 -13   2  -5    0.77    0.55
  13   2   5    0.10    0.44
  14   2   5   -0.56    0.36
 -13   3   5   32.69    1.22
  13   3  -5   33.70    1.12
 -12   3   5   32.51    1.25
 -12   3   5   32.05    1.79
  12   3  -5   28.83    1.51
  12   3  -5   28.79    1.15
  11   3  -5    5.04    0.87
 -11   3   5    5.24    0.94
 -11   3   5    6.63    0.99
 -11   3   5    5.99    1.35
  11   3  -5    5.30    0.85
  10   3  -5    8.42    0.91
  10   3  -5    8.15    1.27
 -10   3   5    6.56    0.96
 -10   3   5    9.36    1.17
 -10   3   5    8.09    1.32
  -9   3   5   55.76    1.82
  -9   3   5   55.48    2.00
  -9   3   5   54.90    1.90
   9   3  -5   57.29    1.97
   8   3  -5   16.22    1.13
  -8   3   5   16.88    1.33
  -8   3   5   19.05    1.22
  -8   3   5   17.18    1.27
  -7  -3   5   11.60    1.57
  -7   3   5    9.55    1.29
   7   3  -5    9.35    0.99
  -7   3   5   10.08    1.60
  -6  -3   5   44.24    1.96
  -6   3   5   37.26    2.40
  -6   3   5   40.64    1.65
  -6   3   5   43.08    1.60
   6   3  -5   41.36    1.54
  -5   3   5  100.11    2.67
   5   3  -5   99.71    2.60
  -5   3   5   99.48    3.05
  -5   3   5   98.51    2.67
   4   3  -5    2.05    0.68
  -4   3   5    2.21    0.66
  -4   3   5    2.06    0.81
  -4   3   5    1.33    0.72
   3  -3  -5   89.69    3.07
  -3   3   5   91.73    2.82
  -3   3   5   78.82    2.33
  -2  -3   5  190.15    5.13
   2  -3  -5  180.87    4.69
   1  -3  -5   89.02    2.88
  -1  -3   5   88.85    3.13
  -1  -3   5   83.12    2.31
   0  -3   5   47.22    2.28
   0  -3  -5   43.93    2.19
  -1  -3  -5   66.78    2.65
   1  -3   5   64.78    2.69
   2  -3   5  172.43    5.10
  -2  -3  -5  172.63    4.87
  -2   3  -5  170.96    4.20
  -2   3  -5  171.27    3.84
   2   3   5  166.88    4.21
   2   3   5  175.01    3.96
   3   3   5   15.44    1.41
   3   3   5   16.17    0.99
  -3   3  -5   18.86    1.61
  -3   3  -5   14.44    0.98
  -3   3  -5   15.53    1.46
   3   3   5   15.90    1.32
  -4   3  -5   40.46    2.05
  -4   3  -5   41.32    1.40
   4   3   5   38.77    1.83
  -4   3  -5   40.17    1.79
   4   3   5   39.91    1.50
   4   3   5   37.28    1.55
  -5   3  -5  150.36    3.53
  -5   3  -5  152.61    3.83
  -5   3  -5  148.57    3.98
   5   3   5  149.97    3.57
   5   3   5  153.93    3.62
   6   3   5   65.64    1.99
   6   3   5   64.47    1.97
  -6   3  -5   64.24    1.91
  -6   3  -5   64.72    2.30
   7   3   5    6.89    0.99
   7   3   5    5.29    0.98
  -7   3  -5    7.85    0.90
  -7   3  -5    9.47    1.43
  -8  -3  -5  220.78    5.31
   8   3   5  224.16    5.08
  -8   3  -5  226.46    5.33
   8   3   5  224.74    5.04
   9   3   5    6.70    0.93
   9   3   5    4.15    0.91
  -9   3  -5    4.02    0.97
 -10   3  -5    0.04    0.60
  10   3   5    0.67    0.49
  11   3   5   15.32    1.10
 -11   3  -5   16.10    1.15
  11   3   5   16.78    1.02
  12   3   5   18.98    1.33
 -12   3  -5   19.82    1.24
  12   3   5   18.92    1.13
  13   3   5    1.60    0.42
  12   4  -5   -0.14    0.35
 -11   4   5   53.38    2.30
  11   4  -5   43.56    1.44
  10   4  -5   51.69    1.62
 -10   4   5   51.52    1.78
  -9   4   5    2.49    0.77
  -9   4   5    0.94    0.76
  -8   4   5   15.69    1.31
  -8   4   5   15.60    1.23
   8   4  -5   17.17    1.08
  -7   4   5   42.02    1.71
  -7   4   5   42.85    1.62
   7   4  -5   43.03    1.57
  -7   4   5   42.15    2.06
  -6   4   5    7.39    1.44
  -6   4   5    6.07    1.23
   6   4  -5    4.97    1.08
  -6   4   5    7.76    1.08
   6   4  -5    7.10    1.03
   5   4  -5    6.63    1.06
  -5   4   5    7.51    1.28
  -5   4   5    6.39    1.29
  -5   4   5   12.24    1.70
  -5   4   5    7.04    0.98
   5   4  -5   10.96    1.79
   5   4  -5    7.22    0.94
  -4   4   5   26.34    1.56
  -4   4   5   21.56    2.34
  -4   4   5   24.05    2.39
   4   4  -5   27.03    1.27
   4   4  -5   20.24    2.19
  -4   4   5   25.53    1.31
  -3   4   5    2.50    0.96
  -3   4   5    7.23    0.97
   3   4  -5    7.05    1.08
  -3   4   5    6.69    1.34
   3   4  -5    5.29    0.88
  -3   4   5    4.63    0.88
   3   4  -5    4.91    0.89
  -2   4   5   27.00    1.46
  -2   4   5   27.72    1.60
  -2   4   5   27.31    1.20
   2   4  -5   27.64    1.42
   2   4  -5   26.83    1.56
   2   4  -5   24.93    1.66
  -2   4   5   27.58    1.50
   1   4  -5  170.43    4.07
   1   4  -5  172.46    4.26
  -1   4   5  167.24    3.94
   1   4  -5  169.78    4.24
  -1   4   5  163.44    4.06
  -1   4   5  176.81    4.24
  -1   4   5  172.79    4.18
   0   4  -5   68.12    2.31
   0   4   5   66.32    2.20
   0   4   5   66.82    2.21
   0   4  -5   68.32    2.28
   0   4   5   67.07    1.96
   0   4   5   68.64    2.25
   1   4   5    9.05    1.21
   1   4   5   13.01    1.30
  -1   4  -5    9.93    1.29
  -1   4  -5    9.55    1.26
   1   4   5   12.43    1.33
   1   4   5    9.52    0.90
   2   4   5   73.01    2.45
  -2   4  -5   72.51    2.39
   2   4   5   73.99    2.10
   2   4   5   79.63    2.43
  -2   4  -5   77.11    2.39
   2   4   5   74.05    2.30
  -3   4  -5   64.73    2.21
   3   4   5   66.02    1.94
  -3   4  -5   65.24    2.20
   3   4   5   67.77    2.26
   3   4   5   66.47    2.07
   3   4   5   63.37    2.34
   4   4   5   79.85    2.54
   4   4   5   76.05    2.71
   4   4   5   80.13    2.20
   4   4   5   79.46    2.30
  -4   4  -5   80.38    2.53
  -4   4  -5   81.51    2.51
   5   4   5    4.77    0.71
  -5   4  -5    5.04    0.83
  -5   4  -5    6.06    1.40
   5   4   5    4.42    0.77
   6   4   5    3.71    0.98
  -6   4  -5    3.96    0.89
  -6   4  -5    6.54    1.53
   6   4   5    3.24    0.84
  -6   4  -5    3.30    0.79
  -7   4  -5    8.34    1.36
   7   4   5    8.00    0.97
  -7   4  -5    9.67    1.49
   7   4   5    7.07    0.78
  -8  -4  -5    5.92    1.07
  -8   4  -5    8.23    1.52
   8   4   5    5.74    0.74
   8   4   5    5.71    0.94
  -8   4  -5    4.74    1.08
   9   4   5   15.28    0.95
   9   4   5   15.47    1.10
  -9   4  -5   17.23    2.06
  10   4   5   34.25    1.23
  10   4   5   32.96    1.30
  11   4   5    0.13    0.48
  11   4   5    1.05    0.54
  10   5  -5   19.21    0.81
   9   5  -5   42.40    1.31
   8   5  -5    7.28    0.76
  -7   5   5    0.42    0.68
   7   5  -5    0.98    0.48
  -7   5   5    1.16    0.91
   6   5  -5    8.35    0.91
   6   5  -5    7.51    1.64
  -6   5   5    8.70    1.12
  -6   5   5    5.54    1.21
   5   5  -5    9.25    0.91
   5   5  -5    7.42    1.28
   5   5  -5    7.62    1.80
  -5   5   5    7.93    0.98
  -5   5   5    8.15    1.07
  -4   5   5    0.62    0.55
  -4   5   5    0.19    0.66
   4   5  -5    0.09    0.55
  -4   5   5    0.12    0.53
   4   5  -5    0.75    0.67
  -3   5   5    2.90    0.71
   3   5  -5    3.21    0.72
  -3   5   5    3.76    0.92
  -3   5   5    4.01    0.99
   3   5  -5    3.58    1.10
   3   5  -5    4.68    0.98
  -2   5   5   28.38    1.47
   2   5  -5   27.15    1.99
   2   5  -5   28.43    1.36
  -2   5   5   28.15    1.24
  -2   5   5   27.00    1.44
   2   5  -5   26.62    1.40
   1   5  -5   45.04    1.77
  -1   5   5   42.69    1.82
  -1   5   5   45.10    1.55
   1   5  -5   44.70    1.85
  -1   5   5   43.26    2.06
   1   5  -5   43.70    1.68
   0   5  -5   51.94    2.67
   0   5   5   51.46    1.66
   0   5  -5   50.73    1.95
   0   5   5   51.82    2.69
   0   5   5   50.07    1.84
   1   5   5   62.48    1.90
   1   5   5   71.27    2.86
  -1   5  -5   65.53    2.21
  -1   5  -5   64.05    2.15
   1   5   5   63.64    2.16
  -2   5  -5   82.51    2.52
   2   5   5   86.07    2.47
   2   5   5   80.21    2.49
  -2   5  -5   78.24    2.45
   2   5   5   80.77    2.53
   3   5   5   23.00    1.40
  -3   5  -5   23.15    1.30
   3   5   5   23.06    1.07
  -3   5  -5   23.56    1.43
   3   5   5   19.82    2.35
   3   5   5   25.92    1.39
  -4   5  -5    4.76    1.04
   4   5   5    3.55    1.02
   4   5   5    4.48    1.09
  -4   5  -5    3.67    0.72
   4   5   5    4.25    0.69
   4   5   5    4.11    1.27
   5   5   5   17.15    1.60
   5   5   5   20.48    0.97
  -5   5  -5   16.94    1.72
   6   5   5   24.72    1.40
   6   5   5   20.98    1.52
  -6   5  -5   22.98    1.39
  -6   5  -5   22.77    1.60
  -7  -5  -5    0.78    0.75
   7   5   5    0.31    0.78
   7   5   5    0.84    0.43
  -7   5  -5    1.39    0.77
  -8  -5  -5   14.18    1.60
   8   5   5   12.51    0.77
   9   5   5    0.43    0.37
   7   6  -5    4.94    0.73
   6   6  -5    0.51    0.46
  -6   6   5    1.79    0.68
   5   6  -5    2.86    0.85
  -5   6   5    1.47    0.57
  -5   6   5    2.45    0.74
   4   6  -5   14.32    1.09
  -4   6   5   12.92    0.96
   4   6  -5   14.54    1.09
  -4   6   5   14.22    1.12
  -4   6   5   13.98    1.04
   4   6  -5   12.99    1.25
   3   6  -5   23.30    1.27
  -3   6   5   25.81    1.13
  -3   6   5   23.50    1.16
   3   6  -5   26.07    1.33
   3   6  -5   26.50    1.28
  -3   6   5   22.62    1.19
  -2   6   5    6.44    0.85
  -2   6   5    6.92    0.83
   2   6  -5    5.81    0.88
  -2   6   5    5.66    0.87
   2   6  -5    5.48    1.01
  -1   6   5   17.07    1.06
  -1   6   5   17.56    0.98
  -1   6   5   17.95    1.10
   1   6  -5   17.25    1.17
   1   6  -5   19.94    1.42
   0   6   5    7.98    0.90
   0   6   5    7.96    0.92
   0   6  -5    8.45    1.15
   0   6  -5    7.11    0.98
   0   6   5    7.97    0.75
   1   6   5    1.80    0.51
   1   6   5    2.54    0.66
  -1   6  -5    3.60    0.88
  -1   6  -5    1.87    0.56
   1   6   5    1.46    0.48
   2   6   5   -0.12    0.37
   2   6   5   -0.21    0.46
  -2   6  -5   -0.24    0.48
  -2   6  -5    0.80    0.46
  -3   6  -5    1.14    0.46
  -3   6  -5    0.75    0.51
   3   6   5    1.34    0.37
   3   6   5    1.41    0.64
  -4   6  -5    0.69    0.50
  -4   6  -5    0.27    0.48
   4   6   5    2.02    0.91
   4   6   5    1.00    0.35
  -5   6  -5    1.84    0.56
   5   6   5    2.81    0.60
  -5   6  -5    1.79    0.60
  -6  -6  -5    2.07    0.61
   6   6   5    2.04    0.45
  -6   6  -5    1.56    0.64
  14   0  -6    1.87    0.55
 -14   0   6    2.80    0.68
 -14   0   6    2.34    0.60
 -13   0   6   16.42    1.45
 -13   0   6   14.43    1.02
 -12   0   6   52.57    2.53
 -12   0   6   51.23    1.67
 -11   0   6    0.07    0.50
 -11   0   6    0.04    0.54
 -10   0   6  143.30    3.51
 -10   0   6  139.84    3.47
 -10   0   6  142.96    3.46
  -9   0   6  236.08    5.23
  -9   0   6  233.22    5.22
  -9   0   6  230.70    5.24
  -8   0   6    1.84    0.66
  -8   0   6    2.18    0.48
  -8   0   6    3.56    0.71
  -7   0   6   73.23    2.48
   7   0  -6   81.32    3.19
  -7   0   6   77.98    2.49
   6   0  -6  163.41    3.88
  -6   0   6  170.65    3.70
  -6   0   6  164.02    3.80
  -5   0   6  221.02    4.81
   5   0  -6  223.23    4.86
  -5   0   6  232.18    4.83
  -4   0   6   15.10    0.60
   4   0  -6   13.83    0.59
  -3   0   6  314.53    6.34
   3   0  -6  311.30    6.34
  -1   0   6  296.86    5.99
  -1   0   6  294.74    5.98
   0   0  -6  268.95    5.54
   0   0   6  269.76    5.56
  -1   0  -6  161.51    3.44
   1   0   6  154.98    3.47
   2   0   6   67.56    1.77
  -2   0  -6   65.81    1.72
  -3   0  -6   10.20    0.67
   3   0   6   10.84    0.75
  -4   0  -6  686.63   14.38
  -4   0  -6  681.14   13.97
   4   0   6  708.90   14.49
  -5   0  -6  861.70   17.34
   5   0   6  772.05   17.31
  -5   0  -6  853.95   16.71
  -6   0  -6    5.38    1.54
  -6   0  -6    5.75    0.67
  -7   0  -6    0.82    0.42
  -7   0  -6    1.67    0.62
  -8   0  -6  169.19    3.89
  -8   0  -6  166.60    3.93
  -9   0  -6   27.94    1.33
  -9   0  -6   28.26    1.19
 -10   0  -6    2.19    0.53
 -11   0  -6   -0.19    0.55
 -12   0  -6    5.73    0.97
 -13   0  -6    9.09    1.09
  14   0   6   24.04    1.05
  15   1  -6   -0.50    0.52
 -14  -1   6   13.45    1.13
  14  -1  -6   12.46    1.03
  14   1  -6   12.95    0.84
 -14   1   6   12.83    0.80
 -14   1   6   13.29    0.94
 -13  -1   6    0.99    0.65
 -13   1   6    0.72    0.47
  13   1  -6    0.68    0.52
 -13   1   6    0.10    0.60
 -12  -1   6   34.05    1.44
 -12  -1   6   37.18    1.37
 -12   1   6   36.06    1.44
 -12   1   6   34.91    1.38
 -11  -1   6    6.26    0.95
 -11  -1   6    7.82    0.99
 -11   1   6    6.15    0.88
 -11   1   6    5.68    0.96
 -11   1   6    5.19    1.03
 -10  -1   6   15.21    1.03
 -10  -1   6   16.49    1.22
 -10   1   6   14.59    1.09
 -10   1   6   18.27    1.20
 -10   1   6   14.87    1.03
  -9  -1   6   34.16    1.49
  -9  -1   6   36.75    1.34
  -9   1   6   35.39    1.36
  -9   1   6   35.62    1.45
  -9   1   6   34.43    1.49
  -8  -1   6   11.29    1.26
  -8  -1   6   13.84    0.88
  -8   1   6   12.21    0.92
  -8   1   6   15.47    1.16
  -8   1   6   12.52    1.14
  -7  -1   6  160.79    4.48
  -7  -1   6  170.79    3.73
  -7  -1   6  158.33    3.87
  -7   1   6  159.37    3.83
  -7   1   6  163.30    3.81
  -7   1   6  168.66    3.74
  -6  -1   6   66.87    2.21
   6  -1  -6   59.13    1.78
  -6  -1   6   62.70    1.67
  -6   1   6   62.96    1.69
   6   1  -6   56.07    2.36
  -5  -1   6   14.61    1.06
   5  -1  -6   14.73    0.71
  -5  -1   6   13.71    0.78
  -5   1   6   15.08    0.85
   5   1  -6   15.73    1.10
  -4  -1   6  102.43    2.43
  -4  -1   6  105.52    2.61
   4   1  -6  106.80    2.66
  -3  -1   6    0.78    0.28
   3   1  -6    1.04    0.33
  -2  -1   6    0.38    0.22
   2   1  -6    0.32    0.23
   1  -1  -6  544.43   11.04
  -1  -1   6  554.23   11.27
  -1   1   6  555.89   11.04
   0  -1   6   72.45    2.02
   0  -1  -6   69.98    1.69
   0   1   6   75.10    1.73
   1  -1   6   67.80    1.81
  -1  -1  -6   66.39    1.70
   1   1   6   67.49    1.75
   2  -1   6  193.31    4.43
  -2  -1  -6  195.16    4.34
   2   1   6  197.02    4.43
  -3  -1  -6  169.02    3.88
   3  -1   6  167.35    3.95
  -3   1  -6  151.43    3.52
   3   1   6  166.60    3.97
   4  -1   6   26.67    1.46
  -4  -1  -6   27.75    1.33
   4   1   6   27.21    1.49
  -4   1  -6   28.15    0.95
  -5  -1  -6    5.18    0.84
  -5  -1  -6    3.62    0.73
  -5   1  -6    4.23    0.58
  -6  -1  -6   97.55    3.47
  -6  -1  -6  109.61    2.60
  -6   1  -6  110.83    2.58
  -7  -1  -6   62.30    1.77
  -7   1  -6   56.83    2.20
  -7   1  -6   60.66    1.70
  -8  -1  -6    0.96    0.55
  -8   1  -6    0.80    0.41
  -8   1  -6    0.71    0.72
  -9  -1  -6   -0.18    0.50
  -9   1  -6    0.49    0.69
  -9   1  -6   -0.34    0.42
 -10   1  -6   18.08    1.08
 -10   1  -6   16.67    1.25
 -11  -1  -6   10.46    1.19
 -11   1  -6   12.45    1.03
 -12  -1  -6    7.41    1.28
 -12   1  -6    8.70    0.93
 -13   1  -6   29.20    1.27
  13   1   6   33.68    1.24
  14  -1   6   14.88    1.22
 -14   1  -6   16.69    1.45
  14   1   6   18.14    0.88
  14   2  -6   16.41    0.81
  14   2  -6   15.19    1.04
 -14   2   6   16.72    0.83
 -13  -2   6   28.08    1.64
 -13   2   6   29.43    1.14
  13   2  -6   29.71    1.14
 -13   2   6   29.09    1.35
 -12  -2   6   35.80    1.58
 -12   2   6   35.98    1.52
  12   2  -6   36.36    1.47
 -12   2   6   34.51    1.47
 -12   2   6   37.41    1.39
 -11  -2   6    5.25    1.10
 -11   2   6    6.78    0.98
  11   2  -6    5.82    0.89
 -11   2   6    5.48    1.04
 -11   2   6    6.33    1.15
 -10   2   6   15.12    1.09
 -10   2   6   17.17    1.18
  10   2  -6   15.74    1.09
 -10   2   6   16.62    1.20
  -9  -2   6   23.89    1.45
  -9  -2   6   21.06    1.18
  -9   2   6   23.18    1.19
  -9   2   6   20.88    1.22
  -9   2   6   22.28    1.28
  -8  -2   6   13.46    1.47
  -8  -2   6   13.36    1.02
  -8   2   6   14.66    1.05
  -8   2   6   12.53    1.10
  -8   2   6   14.02    1.22
  -7  -2   6   11.96    1.84
  -7  -2   6    9.90    0.88
  -7   2   6    9.80    1.04
  -7   2   6   10.79    1.12
  -7   2   6    9.93    0.95
  -6  -2   6   55.34    1.64
  -6  -2   6   55.08    2.95
  -6   2   6   52.85    1.76
  -6   2   6   53.68    1.83
  -6   2   6   57.87    1.68
  -5  -2   6   52.21    2.31
   5  -2  -6   52.30    1.72
  -5  -2   6   51.47    1.55
  -5   2   6   52.13    1.60
  -4  -2   6   -0.07    0.60
  -4  -2   6   -0.12    0.43
   4  -2  -6    0.43    0.43
   4  -2  -6    0.33    0.43
   4   2  -6    1.18    0.87
  -3  -2   6  326.33    7.13
  -3  -2   6  302.80    6.61
   3  -2  -6  318.29    6.66
   3  -2  -6  324.65    6.64
   3   2  -6  313.65    7.20
   2  -2  -6   84.84    2.16
  -2  -2   6   88.44    2.48
   2   2  -6   88.52    2.62
  -1  -2   6   10.05    0.88
   1  -2  -6    8.34    0.73
  -1   2   6    9.61    0.77
   0  -2   6    3.96    0.71
   0  -2  -6    3.34    0.68
   0   2   6    3.09    0.71
   1  -2   6    0.82    0.44
   1  -2   6    1.96    0.50
  -1  -2  -6    1.04    0.41
   1   2   6    2.38    0.55
  -1   2  -6    1.86    0.43
   2  -2   6   30.65    1.53
   2  -2   6   32.21    1.46
  -2  -2  -6   33.10    1.38
   2   2   6   34.04    1.62
  -2   2  -6   31.77    1.08
  -3  -2  -6    8.33    1.16
   3  -2   6    8.09    1.16
   3   2   6    9.23    1.51
  -3   2  -6   10.10    0.71
   4  -2   6   48.38    2.23
  -4  -2  -6   47.67    2.16
  -4   2  -6   47.29    1.40
  -5   2  -6   73.32    1.92
  -6   2  -6    9.80    0.79
  -6   2  -6   10.84    1.71
   6   2   6   13.18    1.25
  -7  -2  -6   24.30    1.91
  -7   2  -6   24.52    1.31
  -7   2  -6   22.20    1.94
   7   2   6   25.27    1.37
  -8  -2  -6  163.90    4.37
   8   2   6  170.44    3.98
  -8   2  -6  166.17    3.94
  -8   2  -6  174.24    5.44
  -9   2  -6    5.29    0.78
   9   2   6    4.10    0.77
 -10   2  -6    9.80    1.76
 -10   2  -6   13.67    1.17
  10   2   6   10.68    1.35
  11   2   6   31.69    1.30
 -11   2  -6   29.65    1.34
 -12   2  -6   17.63    1.10
  12   2   6   15.49    1.02
  13   2   6    3.16    0.67
 -13   2  -6    2.56    0.61
  14   2   6    6.52    0.64
  13   3  -6    0.24    0.38
 -13   3   6    0.20    0.52
  12   3  -6    6.25    0.73
 -12   3   6    6.93    0.88
  11   3  -6    9.89    0.93
 -11   3   6    6.91    1.45
 -11   3   6    8.09    1.22
  11   3  -6    8.25    1.69
 -11   3   6   10.29    0.99
 -10   3   6   14.37    1.05
  10   3  -6   15.08    0.98
 -10   3   6   15.12    1.48
 -10   3   6   13.96    1.16
  10   3  -6   14.26    2.20
  -9  -3   6    0.87    1.14
  -9   3   6   -0.03    0.60
  -9   3   6   -0.35    0.53
   9   3  -6    0.53    0.48
  -9   3   6    0.61    0.86
  -8  -3   6    0.03    0.82
   8   3  -6    0.02    0.51
  -8   3   6    0.08    0.55
  -8   3   6    0.61    0.88
  -8   3   6    0.94    0.59
  -7  -3   6   21.16    1.47
  -7   3   6   21.25    1.29
  -7   3   6   20.54    1.21
   7   3  -6   18.93    1.18
  -6  -3   6    5.69    1.20
  -6   3   6    5.51    1.01
  -6   3   6    7.03    1.82
   6   3  -6    7.08    0.98
  -6   3   6    6.00    1.02
  -5  -3   6   35.23    1.82
  -5   3   6   40.06    2.00
   5   3  -6   37.87    1.51
  -5   3   6   39.87    1.61
  -5   3   6   38.69    1.50
  -4  -3   6    9.41    1.14
   4   3  -6    9.86    1.17
  -4   3   6    8.03    1.22
  -4   3   6    7.09    1.42
  -4   3   6    7.52    1.07
   4   3  -6   15.03    3.38
  -3  -3   6    0.61    0.66
  -3   3   6   -0.21    1.22
  -3   3   6   -0.34    0.58
  -3   3   6    0.95    0.72
   2  -3  -6    6.42    1.72
  -2  -3   6    4.62    0.74
  -2   3   6    4.33    1.23
  -2   3   6    6.31    0.93
   1  -3  -6   77.25    2.72
  -1  -3   6   72.95    2.96
  -1  -3   6   74.92    2.07
   0  -3  -6   42.57    2.16
   0  -3   6   34.85    2.26
   1  -3   6   31.51    2.27
  -1  -3  -6   29.75    2.28
   1   3   6   34.46    1.68
  -1   3  -6   36.61    2.16
  -2  -3  -6    0.29    1.11
   2   3   6    0.41    0.64
   2   3   6   -0.46    1.18
   2   3   6    0.19    0.49
  -2   3  -6    1.31    0.74
  -2   3  -6   -0.24    0.44
  -2   3  -6    0.96    0.74
  -3   3  -6   -0.18    0.78
  -3   3  -6    1.05    0.55
   3   3   6    1.55    0.55
   3   3   6    2.60    0.66
  -3   3  -6    1.48    0.78
   3   3   6    0.98    0.71
   4   3   6    0.90    1.06
  -4   3  -6    0.48    0.74
   4   3   6   -0.66    0.80
   4   3   6   -0.06    0.59
  -4   3  -6    0.25    0.51
  -4   3  -6    1.47    0.89
   4   3   6    0.14    0.47
   5   3   6   28.80    1.32
  -5   3  -6   31.08    1.24
  -5   3  -6   28.89    1.61
   5   3   6   29.61    1.33
  -5   3  -6   28.37    2.05
  -6   3  -6   12.03    0.94
  -6   3  -6   11.80    1.56
   6   3   6   13.63    1.08
  -7   3  -6    1.55    0.84
   7   3   6    0.13    0.50
  -7   3  -6    1.58    0.53
   7   3   6    0.65    0.55
  -8  -3  -6   45.25    2.03
  -8   3  -6   49.03    2.07
   8   3   6   47.04    1.63
   8   3   6   45.98    1.63
  -8   3  -6   45.52    1.67
   9   3   6   22.65    1.17
  -9   3  -6   20.01    1.19
   9   3   6   21.03    1.18
  10   3   6   22.13    1.21
 -10   3  -6   20.70    1.22
  11   3   6    3.17    0.79
  11   3   6    2.66    0.68
 -11   3  -6    3.09    0.89
 -12   3  -6    2.36    0.74
  12   3   6    1.22    0.46
  13   3   6    0.32    0.37
  12   4  -6    2.17    0.57
 -11   4   6    0.97    0.83
  11   4  -6   -0.82    0.40
  10   4  -6    0.03    0.47
 -10   4   6    1.30    0.66
 -10   4   6    0.38    0.77
  -9   4   6    2.57    0.68
  -9   4   6    5.50    1.15
   8   4  -6    1.94    0.54
  -8   4   6    1.89    0.62
  -8   4   6    2.80    0.67
  -7   4   6    4.14    0.99
  -7   4   6    0.45    0.86
   7   4  -6    2.06    0.57
  -7   4   6    1.52    0.65
  -6   4   6    4.89    1.00
   6   4  -6    4.46    1.00
  -6   4   6    6.90    1.14
  -6   4   6    4.96    1.34
   5   4  -6   24.94    1.89
  -5   4   6   25.68    2.09
  -5   4   6   25.62    1.45
   5   4  -6   25.64    1.86
  -5   4   6   25.74    1.24
  -5   4   6   27.01    1.61
   5   4  -6   26.62    1.36
  -4   4   6    5.30    1.12
  -4   4   6    7.56    1.61
  -4   4   6    3.34    0.76
   4   4  -6    4.89    0.76
   4   4  -6    3.46    0.89
   4   4  -6    4.06    0.90
  -4   4   6    4.85    0.94
   3   4  -6    7.75    1.14
  -3   4   6    9.12    1.48
   3   4  -6   10.33    1.44
   3   4  -6    6.80    1.36
  -3   4   6    7.24    1.11
  -3   4   6    7.24    0.88
  -3   4   6    5.87    1.28
   2   4  -6    4.93    0.88
  -2   4   6    4.96    1.07
  -2   4   6    5.00    0.78
   2   4  -6    4.79    1.32
  -2   4   6    5.01    0.87
  -2   4   6    6.23    0.85
   2   4  -6    5.44    1.21
   1   4  -6   -0.32    0.83
   1   4  -6   -0.09    0.65
  -1   4   6    0.18    0.49
  -1   4   6    0.07    0.60
  -1   4   6   -0.82    0.70
  -1   4   6   -0.31    0.59
   1   4  -6   -0.50    0.73
   0   4   6   -0.14    0.59
   0   4   6    0.11    0.71
   0   4  -6   -0.31    0.60
   0   4   6    0.29    0.72
   0   4  -6    0.15    0.66
   0   4   6   -0.49    0.42
   1   4   6    3.46    0.72
   1   4   6    4.64    1.03
   1   4   6    4.83    0.79
  -1   4  -6    3.52    0.77
   1   4   6    4.25    0.77
  -1   4  -6    4.85    1.19
   2   4   6    0.11    0.63
   2   4   6    0.57    0.64
   2   4   6    0.52    0.44
   2   4   6   -0.26    0.63
  -2   4  -6   -0.66    0.75
  -2   4  -6    0.67    0.76
   3   4   6    4.83    1.05
  -3   4  -6    2.49    0.75
   3   4   6    2.89    0.85
   3   4   6    1.91    0.51
   3   4   6    2.02    0.70
  -3   4  -6    3.48    1.03
   4   4   6    4.92    0.71
   4   4   6    5.52    0.85
   4   4   6    3.65    0.74
  -4   4  -6    5.96    1.21
   4   4   6    6.80    1.51
  -4   4  -6    4.86    0.79
   5   4   6    4.26    0.95
   5   4   6    3.84    0.81
  -5   4  -6    2.93    0.75
  -5   4  -6    2.56    0.78
  -6   4  -6    9.33    1.35
  -6   4  -6   12.97    1.32
   6   4   6   12.09    0.89
  -6   4  -6   12.05    1.59
   6   4   6   10.02    1.03
  -7   4  -6    8.98    1.31
   7   4   6    6.90    0.92
   7   4   6    6.88    0.81
  -7   4  -6    8.50    1.34
  -8  -4  -6    4.41    0.90
  -8   4  -6    6.52    1.31
  -8   4  -6    6.42    1.66
   8   4   6    5.47    0.76
   9   4   6    4.60    0.83
   9   4   6    6.04    0.94
  -9   4  -6    9.83    1.44
  10   4   6    0.40    0.49
  10   4   6    0.74    0.49
  11   4   6    0.12    0.49
  11   4   6    0.09    0.57
  10   5  -6    9.95    0.66
   9   5  -6    0.90    0.39
   8   5  -6   19.13    0.98
  -8   5   6   20.62    1.28
  -7   5   6    0.19    0.85
  -7   5   6    0.61    0.62
   7   5  -6    0.96    0.49
  -6   5   6    0.70    0.63
   6   5  -6    0.82    0.54
  -6   5   6    0.42    0.59
   6   5  -6    0.30    0.94
  -5   5   6    7.99    1.03
   5   5  -6    8.19    1.92
  -5   5   6    9.97    1.44
   5   5  -6    8.11    0.93
  -5   5   6    7.19    0.95
  -4   5   6    0.61    0.51
   4   5  -6    1.76    0.65
  -4   5   6    1.16    0.49
   4   5  -6    0.42    0.55
  -4   5   6    1.45    0.68
   4   5  -6    0.87    0.66
  -3   5   6    1.60    0.64
   3   5  -6    1.77    0.61
   3   5  -6    2.88    0.63
  -3   5   6    2.23    0.54
  -3   5   6    1.42    0.57
   3   5  -6    2.75    0.71
  -2   5   6    1.97    0.56
  -2   5   6    1.15    0.47
  -2   5   6    1.48    0.62
   2   5  -6    3.11    0.71
   2   5  -6    1.75    0.67
   2   5  -6    1.84    0.58
   1   5  -6    4.38    1.03
  -1   5   6    5.28    1.02
  -1   5   6    2.85    0.58
  -1   5   6    5.07    1.03
   1   5  -6    3.48    0.79
   0   5  -6   17.13    1.28
   0   5  -6   18.91    1.35
   0   5   6   18.25    1.25
   0   5   6   18.39    1.26
   0   5   6   17.87    1.01
   0   5   6   18.26    1.56
   1   5   6    1.74    0.61
   1   5   6    1.54    0.62
   1   5   6    1.78    0.46
  -1   5  -6    1.66    0.56
   1   5   6    1.89    0.81
  -1   5  -6    1.51    0.66
   2   5   6    0.58    0.40
  -2   5  -6    0.17    0.52
   2   5   6    0.19    0.49
   2   5   6   -0.65    0.75
  -2   5  -6   -0.02    0.63
   2   5   6    0.58    0.77
   3   5   6    2.41    0.80
   3   5   6    2.04    0.43
   3   5   6    2.36    0.65
  -3   5  -6    2.31    0.62
  -3   5  -6    4.10    1.11
   3   5   6    2.16    0.66
  -4   5  -6    8.82    1.13
   4   5   6    8.65    1.42
  -4   5  -6    9.71    1.09
   4   5   6    7.85    0.75
   5   5   6    2.03    0.79
  -5   5  -6    1.44    0.73
   5   5   6    1.48    0.71
  -5   5  -6    0.38    0.68
  -6   5  -6    7.12    1.34
   6   5   6    6.37    1.23
  -6   5  -6    7.48    1.17
   6   5   6    5.70    0.72
  -7  -5  -6    4.95    1.18
  -7   5  -6    5.52    1.27
   7   5   6    5.27    0.66
   7   5   6    2.87    0.76
  -8  -5  -6    1.83    0.82
   8   5   6    1.81    0.76
   8   5   6    0.88    0.37
   9   5   6   33.97    1.10
   6   6  -6   13.75    0.95
  -6   6   6   11.78    1.22
  -5   6   6    8.14    0.98
  -5   6   6    7.82    1.02
   5   6  -6    8.32    0.99
  -4   6   6   13.37    1.68
   4   6  -6   14.98    1.26
  -4   6   6   13.09    0.96
   4   6  -6   12.25    1.19
   4   6  -6   15.49    1.09
   3   6  -6   48.51    1.69
  -3   6   6   47.93    1.60
   3   6  -6   48.87    1.64
  -3   6   6   48.88    1.51
  -3   6   6   46.73    1.77
  -2   6   6   45.33    1.57
  -2   6   6   46.62    1.47
   2   6  -6   47.69    1.62
   2   6  -6   46.79    1.67
  -2   6   6   43.86    1.59
  -1   6   6   10.64    0.81
   1   6  -6   13.61    1.12
  -1   6   6   11.71    0.93
  -1   6   6   11.90    0.95
   1   6  -6   12.93    1.09
   0   6  -6    3.88    0.94
   0   6  -6    4.97    0.86
   0   6   6    4.03    0.83
   0   6   6    5.49    0.68
   0   6   6    5.53    0.93
  -1   6  -6   33.15    1.37
  -1   6  -6   32.91    1.42
   1   6   6   32.66    1.15
   1   6   6   34.17    1.39
  -2   6  -6   24.22    1.22
   2   6   6   24.76    0.99
  -2   6  -6   24.66    1.19
   2   6   6   23.45    1.26
   3   6   6   -0.27    0.33
   3   6   6    0.44    0.65
  -3   6  -6    0.18    0.47
  -3   6  -6   -0.26    0.46
  -4   6  -6   11.23    0.91
   4   6   6   11.19    0.69
  -4   6  -6   12.80    0.95
  -5   6  -6    4.94    1.09
  -5   6  -6    7.16    1.03
   5   6   6    7.84    0.61
  -6  -6  -6    3.06    0.60
  -6   6  -6    3.54    0.69
   6   6   6    3.69    0.52
  15   0  -7    0.40    0.59
 -14   0   7    0.00    0.54
 -14   0   7   -0.47    0.39
  14   0  -7   -0.01    0.49
 -13   0   7   -0.19    0.48
 -13   0   7    0.97    0.60
 -12   0   7   -0.44    0.50
 -12   0   7    0.22    0.44
 -11   0   7    0.84    0.54
 -11   0   7    0.02    0.49
 -10   0   7    0.36    0.58
 -10   0   7   -0.20    0.50
 -10   0   7    0.08    0.45
  -9   0   7    0.00    0.39
  -9   0   7    0.18    0.57
  -9   0   7   -0.46    0.55
  -8   0   7   -0.26    0.65
  -8   0   7    0.21    0.41
  -8   0   7    0.17    0.60
  -7   0   7    0.11    0.36
  -7   0   7    0.33    0.78
  -6   0   7    0.07    0.35
   6   0  -7   -0.17    0.53
  -6   0   7   -0.31    0.46
  -5   0   7   -0.11    0.31
   5   0  -7    0.28    0.35
  -5   0   7    0.17    0.36
   4   0  -7   -0.34    0.21
  -4   0   7    0.15    0.31
  -4   0   7   -0.20    0.20
  -1   0   7   -0.23    0.13
  -1   0   7   -0.42    0.13
   0   0   7   -0.19    0.17
  -1   0  -7    0.01    0.28
   1   0   7    0.32    0.19
   2   0   7   -0.19    0.26
  -2   0  -7    0.03    0.24
  -3   0  -7    0.02    0.31
   3   0   7    0.05    0.35
  -4   0  -7   -0.13    0.44
  -4   0  -7   -0.23    0.35
   4   0   7    0.47    0.55
  -5   0  -7   -0.03    0.36
  -5   0  -7   -0.72    0.58
  -6   0  -7    0.28    0.99
  -6   0  -7    0.05    0.33
  -7   0  -7   -0.25    0.64
  -7   0  -7    0.18    0.37
  -8   0  -7    0.03    0.43
  -9   0  -7   -0.54    0.45
 -11   0  -7   -0.44    0.54
 -12   0  -7   -1.02    0.61
 -13   0  -7   -0.02    0.66
  14   0   7   -0.05    0.49
  15   1  -7    4.13    0.74
 -14  -1   7    5.72    0.98
 -14   1   7    3.62    0.88
  14   1  -7    2.40    0.49
 -14   1   7    3.42    0.68
 -13  -1   7    6.11    0.94
 -13  -1   7    5.58    0.88
  13   1  -7    6.32    0.86
 -13   1   7    5.35    0.79
 -13   1   7    5.53    0.91
 -12  -1   7    1.60    0.70
 -12  -1   7    1.81    0.55
 -12   1   7    1.00    0.44
 -12   1   7    1.35    0.57
 -11  -1   7    0.53    0.59
 -11  -1   7    0.61    0.55
 -11   1   7   -0.29    0.53
 -11   1   7   -0.32    0.46
 -11   1   7    0.37    0.57
 -10  -1   7   54.50    1.81
 -10  -1   7   54.84    1.85
 -10   1   7   55.00    1.84
 -10   1   7   52.58    1.77
 -10   1   7   55.26    1.76
  -9  -1   7   79.20    2.40
  -9  -1   7   78.71    2.32
  -9   1   7   81.15    2.26
  -9   1   7   77.78    2.25
  -9   1   7   79.09    2.22
  -8  -1   7    7.17    0.77
  -8  -1   7    5.96    0.84
  -8  -1   7    6.81    0.99
  -8   1   7    9.17    0.98
  -8   1   7    7.16    0.79
  -8   1   7    6.82    1.11
  -7  -1   7    0.14    1.13
  -7  -1   7    1.50    0.43
  -7  -1   7    2.10    0.69
  -7   1   7    1.81    0.67
  -7   1   7    0.77    0.44
  -7   1   7    0.97    0.59
  -6  -1   7   42.22    1.87
  -6  -1   7   39.79    1.29
  -6   1   7   40.26    1.28
   6   1  -7   38.00    2.05
  -5  -1   7   13.45    0.76
  -5  -1   7   13.46    1.08
  -5   1   7   14.01    0.87
   5   1  -7   13.90    1.19
  -4  -1   7    6.68    0.75
  -4  -1   7    7.71    0.64
   4   1  -7    7.26    0.85
  -3  -1   7   47.40    1.41
   3   1  -7   47.02    1.44
  -2  -1   7   29.12    1.00
   2   1  -7   29.08    1.04
  -1  -1   7   37.48    1.14
   1  -1  -7   34.07    0.88
  -1   1   7   35.31    0.88
   0  -1  -7  211.62    4.36
   0  -1   7  195.74    4.74
   0  -1   7  201.81    4.52
   0   1   7  215.71    4.40
  -1  -1  -7    0.36    0.25
   1  -1   7    0.47    0.27
   1   1   7    0.47    0.27
   2  -1   7    4.35    0.64
  -2  -1  -7    3.38    0.53
   2   1   7    3.28    0.65
   3  -1   7    3.78    0.86
  -3  -1  -7    2.13    0.86
   3   1   7    2.42    0.56
  -3   1  -7    2.95    0.57
   4  -1   7    0.54    0.69
  -4  -1  -7   -0.31    0.47
  -4   1  -7   -0.02    0.32
   4   1   7    0.36    0.69
  -5  -1  -7   32.71    1.21
  -5  -1  -7   35.20    1.81
  -5   1  -7   33.99    1.12
  -6  -1  -7    4.39    0.78
  -6   1  -7    4.66    0.59
  -7  -1  -7   -0.04    1.15
  -7  -1  -7    0.70    0.53
  -7   1  -7    2.39    1.15
  -7   1  -7    2.39    0.97
  -7   1  -7    1.19    0.39
  -8  -1  -7   -0.58    1.19
  -8  -1  -7    0.43    0.54
  -8   1  -7   -0.21    0.43
  -8   1  -7    0.02    0.80
  -8   1  -7    1.06    1.60
  -9  -1  -7    7.87    0.99
  -9   1  -7    7.32    1.26
  -9   1  -7    9.25    0.85
 -10  -1  -7   14.86    1.19
 -10   1  -7   15.05    1.04
 -11  -1  -7   12.35    1.27
 -11   1  -7   15.17    1.37
 -12  -1  -7   18.53    1.57
 -12   1  -7   16.49    1.11
  13   1   7    2.01    0.50
 -13   1  -7    0.83    0.60
  14   1   7    5.09    0.68
 -14   2   7   -0.28    0.38
  14   2  -7   -0.93    0.62
  14   2  -7    0.29    0.35
 -13  -2   7    3.25    0.85
 -13   2   7    3.45    0.96
  13   2  -7    3.80    1.00
 -13   2   7    3.83    0.73
 -12  -2   7   83.36    2.40
 -12   2   7   86.89    2.40
 -12   2   7   83.60    2.32
 -12   2   7   85.28    2.28
  12   2  -7   86.20    2.31
 -11  -2   7   51.85    1.83
 -11   2   7   51.91    1.82
 -11   2   7   53.79    1.75
  11   2  -7   52.06    1.70
 -11   2   7   51.69    1.65
 -10  -2   7   31.60    1.44
 -10  -2   7   29.35    1.51
 -10   2   7   30.74    1.47
 -10   2   7   33.32    1.35
  10   2  -7   32.82    1.36
 -10   2   7   30.23    1.37
  -9  -2   7   14.72    1.07
  -9  -2   7   16.78    1.45
  -9   2   7   16.68    1.12
  -9   2   7   15.94    1.08
  -9   2   7   15.80    1.19
  -8  -2   7  134.97    3.52
  -8  -2   7  137.64    3.30
  -8   2   7  137.02    3.35
  -8   2   7  137.51    3.31
  -8   2   7  135.65    3.34
  -7  -2   7  112.65    2.73
  -7  -2   7  100.94    3.27
  -7   2   7  110.34    2.76
  -7   2   7  110.54    2.76
  -7   2   7  113.75    2.85
  -6  -2   7   12.68    0.89
  -6  -2   7    8.99    1.61
  -6   2   7   11.12    1.15
  -6   2   7   11.37    1.06
  -6   2   7   10.56    1.00
  -5  -2   7   92.69    3.08
  -5  -2   7   89.55    2.26
  -5   2   7   88.22    2.31
  -4  -2   7  109.18    3.16
  -4  -2   7  111.15    2.57
   4   2  -7  101.25    3.34
  -3  -2   7  232.41    5.47
   3  -2  -7  236.66    4.92
   3  -2  -7  235.80    4.89
  -3  -2   7  224.41    4.95
   3   2  -7  229.75    5.60
   2  -2  -7  238.06    5.04
  -2  -2   7  228.38    5.02
  -2  -2   7  242.31    5.49
   2   2  -7  234.00    5.60
  -1  -2   7  178.58    4.38
   1  -2  -7  181.22    4.06
  -1   2   7  185.08    4.07
   0  -2   7   67.45    2.11
   0  -2  -7   66.07    1.89
   0   2   7   69.16    1.96
   1  -2   7   53.42    2.00
   1  -2   7   54.27    1.91
  -1  -2  -7   55.78    1.75
  -1   2  -7   54.68    1.49
   1   2   7   58.75    1.93
   2  -2   7  157.02    4.32
   2  -2   7  166.86    4.24
  -2  -2  -7  174.31    4.15
  -2   2  -7  169.31    3.69
   2   2   7  170.80    4.31
  -3  -2  -7  166.53    4.34
   3  -2   7  165.78    4.46
   3   2   7  185.69    5.60
  -3   2  -7  163.65    3.74
   4  -2   7    2.96    0.95
  -4  -2  -7    2.91    0.88
  -4   2  -7    3.03    0.63
  -5   2  -7   14.60    1.66
   5   2   7   19.05    1.14
  -5   2  -7   21.47    0.94
  -6   2  -7    8.66    1.54
   6   2   7    8.89    1.35
  -6   2  -7    9.87    0.78
  -7  -2  -7    1.24    0.88
  -7   2  -7    0.68    0.50
   7   2   7    1.06    0.78
  -7   2  -7    0.54    0.91
  -8  -2  -7   14.95    1.82
  -8   2  -7   11.36    1.98
   8   2   7   12.03    2.02
  -8   2  -7   11.90    0.90
  -9   2  -7   94.03    2.64
   9   2   7   97.56    2.56
   9   2   7   95.45    2.70
  10   2   7   21.76    2.28
  10   2   7   23.25    1.17
 -10   2  -7   21.00    1.36
 -11   2  -7    3.06    0.85
  12   2   7   65.85    1.89
 -12   2  -7   65.71    1.98
  13   2   7   58.29    1.61
 -13   2  -7   56.44    1.77
  13   3  -7   22.05    0.88
 -13   3   7   20.36    1.02
 -12   3   7    0.55    0.72
  12   3  -7    0.25    0.38
 -12   3   7   -0.31    0.49
  11   3  -7    9.32    0.94
 -11   3   7    9.38    0.95
 -11   3   7    9.47    2.10
 -11   3   7    6.27    1.11
 -10   3   7   16.04    1.11
  10   3  -7   15.80    1.03
 -10   3   7   14.80    1.61
 -10   3   7   17.41    1.07
  -9  -3   7   14.11    1.54
   9   3  -7   11.23    0.99
  -9   3   7   12.70    1.07
  -9   3   7   11.48    1.03
  -9   3   7   11.15    1.52
  -8  -3   7    1.37    0.79
   8   3  -7    0.46    0.51
  -8   3   7    0.67    0.53
  -8   3   7    1.26    0.56
  -7  -3   7   53.83    1.87
  -7   3   7   53.00    1.80
   7   3  -7   53.09    1.79
  -7   3   7   54.43    1.74
  -6  -3   7   98.56    2.68
  -6   3   7  100.99    3.15
   6   3  -7  104.12    2.70
  -6   3   7  102.10    2.69
  -6   3   7  101.75    2.65
  -5  -3   7    5.20    1.13
  -5   3   7    6.14    0.97
  -5   3   7    5.34    1.07
  -5   3   7    5.35    0.99
   5   3  -7    5.95    1.07
  -4  -3   7   10.02    1.07
  -4   3   7   10.42    1.17
   4   3  -7    8.95    1.89
   4   3  -7   12.55    1.25
  -4   3   7   12.15    1.48
  -4   3   7   10.46    1.05
   4   3  -7    9.62    2.45
  -3  -3   7  105.02    2.57
  -3   3   7  100.34    2.62
   3   3  -7  101.89    3.02
  -3   3   7  103.02    2.93
  -3   3   7   98.77    2.66
   2  -3  -7  102.60    3.32
  -2  -3   7   97.81    2.54
  -2   3   7   96.92    2.84
  -2   3   7   95.94    2.54
  -2   3   7  114.96    3.25
   2   3  -7   97.05    2.94
   1  -3  -7   -0.58    1.00
  -1  -3   7   -0.46    0.56
  -1   3   7    0.56    0.51
   1   3  -7   -0.23    0.70
  -1   3   7    1.49    0.76
   0  -3  -7  101.72    3.36
   0   3   7   96.87    2.49
   0   3  -7   97.40    2.87
   0   3  -7   95.48    2.80
   0   3   7  100.80    2.88
  -1  -3  -7   76.12    3.08
  -1   3  -7   76.22    2.43
   1   3   7   82.79    2.39
   1   3   7   77.77    2.40
   1   3   7   74.84    2.08
  -1   3  -7   75.85    2.43
   1   3   7   74.83    2.50
  -2  -3  -7   12.68    2.35
   2   3   7   11.30    1.26
   2   3   7   10.51    1.54
  -2   3  -7   10.82    1.38
  -2   3  -7    7.49    1.34
   2   3   7    9.25    1.13
   2   3   7    9.54    0.96
   3   3   7   25.46    1.31
  -3   3  -7   26.82    1.16
  -3   3  -7   25.36    1.68
   3   3   7   27.60    1.20
   3   3   7   27.17    1.56
  -3   3  -7   27.13    1.54
   3   3   7   23.77    1.75
   4   3   7   73.02    2.12
   4   3   7   74.27    2.09
  -4   3  -7   72.14    2.30
   4   3   7   74.31    2.82
  -4   3  -7   73.73    2.56
  -4   3  -7   75.45    2.04
   4   3   7   76.77    2.43
  -5   3  -7   24.78    1.59
  -5   3  -7   25.95    1.18
   5   3   7   26.33    1.29
  -5   3  -7   24.28    1.97
   5   3   7   27.42    1.23
   6   3   7   19.30    1.13
  -6   3  -7   19.10    1.51
   6   3   7   19.85    1.19
  -6   3  -7   20.39    1.10
  -7  -3  -7   -0.85    0.85
   7   3   7    0.27    0.46
  -7   3  -7    1.09    0.49
  -7   3  -7    1.32    0.78
   7   3   7   -0.21    0.53
  -8  -3  -7    9.68    1.49
  -8   3  -7    7.33    0.97
  -8   3  -7   11.56    1.44
   8   3   7    9.84    0.96
   8   3   7    9.45    0.93
  -9  -3  -7    2.89    1.07
   9   3   7    3.70    0.92
   9   3   7    2.91    0.55
  -9   3  -7    3.33    0.68
  10   3   7    8.67    0.94
 -10   3  -7    6.36    0.95
  10   3   7   10.93    1.10
  11   3   7   29.58    1.52
  11   3   7   25.67    1.25
 -11   3  -7   25.32    1.31
 -12   3  -7    7.84    1.19
  12   4  -7    8.40    0.58
  11   4  -7   -0.07    0.37
 -10   4   7   -0.44    0.65
  10   4  -7    1.03    0.46
 -10   4   7   -1.21    0.56
  -9   4   7   34.32    1.48
   9   4  -7   34.87    1.42
  -9   4   7   35.99    1.44
  -8   4   7   40.95    1.49
  -8   4   7   42.00    1.53
   8   4  -7   39.98    1.52
   7   4  -7    4.17    0.92
  -7   4   7    1.95    0.59
  -7   4   7    4.04    0.92
  -7   4   7    3.00    0.93
  -6   4   7   10.47    1.36
   6   4  -7   10.02    1.07
  -6   4   7    8.76    1.02
  -6   4   7   10.26    1.05
  -5   4   7  181.63    4.28
  -5   4   7  183.06    4.55
   5   4  -7  183.56    4.73
   5   4  -7  180.64    4.55
   5   4  -7  186.32    4.30
  -5   4   7  186.04    4.27
   4   4  -7  221.73    5.36
  -4   4   7  221.63    5.01
  -4   4   7  223.01    5.27
   4   4  -7  221.89    5.28
   4   4  -7  225.00    5.05
  -4   4   7  224.65    5.30
  -4   4   7  217.14    5.00
   3   4  -7   -0.16    0.76
  -3   4   7    0.73    0.57
   3   4  -7    0.72    0.89
  -3   4   7    0.25    0.48
  -3   4   7   -0.90    1.07
   2   4  -7   27.48    1.73
   2   4  -7   25.81    2.00
  -2   4   7   28.63    1.27
  -2   4   7   27.61    1.42
  -2   4   7   30.49    1.62
   2   4  -7   26.70    1.57
  -2   4   7   27.26    1.48
  -1   4   7  139.09    3.36
  -1   4   7  130.53    4.02
   1   4  -7  139.27    3.62
  -1   4   7  119.15    3.51
  -1   4   7  139.13    3.52
   1   4  -7  139.62    3.58
   0   4  -7   37.82    1.78
   0   4  -7   35.00    2.02
   0   4   7   42.06    1.57
   0   4   7   37.03    1.63
   0   4   7   39.25    1.63
   0   4   7   38.72    1.69
   1   4   7    8.68    1.43
   1   4   7   12.03    1.15
  -1   4  -7   10.34    1.93
   1   4   7   12.26    1.21
  -1   4  -7   12.29    1.69
   1   4   7    9.46    1.50
   2   4   7   53.67    2.16
  -2   4  -7   57.19    2.08
  -2   4  -7   55.17    2.05
   2   4   7   56.87    2.00
   2   4   7   57.69    1.86
   3   4   7   28.54    1.64
   3   4   7   30.15    1.57
   3   4   7   28.39    1.33
  -3   4  -7   30.12    1.59
   3   4   7   28.89    1.20
  -3   4  -7   28.60    1.54
   4   4   7   10.93    1.57
  -4   4  -7    8.80    1.25
   4   4   7    9.34    1.01
   4   4   7    7.19    0.84
  -4   4  -7    9.95    1.27
  -5   4  -7   97.30    2.79
   5   4   7   95.38    2.56
   5   4   7   97.13    2.58
  -5   4  -7   98.72    2.95
   6   4   7   44.83    1.59
  -6   4  -7   47.39    1.87
   6   4   7   44.21    1.66
  -6   4  -7   44.69    2.00
  -7  -4  -7   31.57    1.73
  -7   4  -7   31.15    1.58
  -7   4  -7   32.01    1.62
   7   4   7   30.09    1.31
   7   4   7   32.30    1.28
  -8  -4  -7   14.56    1.42
   8   4   7   16.73    1.10
  -8   4  -7   17.26    1.40
  -8   4  -7   12.67    1.52
   8   4   7   18.01    1.14
   9   4   7   55.17    1.65
   9   4   7   53.75    1.69
  10   4   7   14.63    0.95
  10   4   7   13.78    0.95
  11   4   7    0.66    0.45
  10   5  -7    4.06    0.63
   9   5  -7    0.35    0.40
  -8   5   7    6.08    1.00
   8   5  -7    7.66    0.78
  -7   5   7   43.79    1.97
  -7   5   7   46.48    1.56
   7   5  -7   43.25    1.48
   6   5  -7   30.02    1.31
  -6   5   7   31.12    1.32
  -6   5   7   28.62    1.57
  -5   5   7   -0.14    0.71
  -5   5   7   -1.09    0.82
   5   5  -7    0.56    0.99
   5   5  -7    0.19    0.91
  -5   5   7    0.05    0.73
   5   5  -7    0.12    0.86
  -5   5   7    1.05    0.83
  -4   5   7    6.62    1.20
  -4   5   7    3.67    0.82
   4   5  -7    5.73    1.18
  -4   5   7    5.22    1.22
   4   5  -7    4.31    1.00
   4   5  -7    3.80    0.78
  -4   5   7    5.26    0.95
  -3   5   7   33.19    1.29
   3   5  -7   32.55    1.64
   3   5  -7   32.33    1.45
  -3   5   7   30.29    1.61
   3   5  -7   30.69    1.59
  -3   5   7   31.72    1.50
  -3   5   7   29.97    1.50
   2   5  -7   13.05    1.22
  -2   5   7   11.89    1.16
  -2   5   7   12.22    0.94
   2   5  -7   11.97    1.28
   2   5  -7   12.88    1.28
  -2   5   7   12.97    1.11
  -2   5   7   14.80    1.33
  -1   5   7   24.86    1.14
  -1   5   7   24.42    1.41
   1   5  -7   24.41    1.45
  -1   5   7   24.05    1.50
  -1   5   7   24.95    1.38
   1   5  -7   25.46    1.46
   0   5   7    2.93    0.76
   0   5   7    4.03    0.75
   0   5   7    2.63    0.61
   0   5  -7    3.38    0.99
   0   5  -7    5.17    1.18
   0   5   7    5.17    0.99
  -1   5  -7   21.78    1.34
  -1   5  -7   19.15    1.40
   1   5   7   18.83    1.28
   1   5   7   17.72    1.34
   1   5   7   19.13    1.05
   1   5   7   19.90    1.28
  -2   5  -7    5.61    1.16
   2   5   7    3.64    0.76
  -2   5  -7    4.61    1.02
   2   5   7    4.43    0.69
   2   5   7    4.96    1.01
   2   5   7    3.25    0.74
   3   5   7   15.43    1.31
   3   5   7   16.50    1.27
  -3   5  -7   15.30    1.18
   3   5   7   15.09    0.92
  -3   5  -7   14.95    1.25
  -4   5  -7   29.42    1.40
   4   5   7   30.16    1.17
  -4   5  -7   28.39    1.42
   4   5   7   29.47    1.56
   5   5   7   16.90    1.31
   5   5   7   17.98    0.95
  -5   5  -7   20.38    1.33
  -5   5  -7   15.73    1.37
   6   5   7   35.59    1.52
   6   5   7   37.42    1.47
  -6   5  -7   38.00    1.70
  -6   5  -7   36.37    1.59
  -7  -5  -7   45.71    1.71
  -7   5  -7   46.57    1.70
   7   5   7   47.10    1.40
   7   5   7   44.22    1.61
  -8  -5  -7    5.86    1.32
   8   5   7    9.55    1.15
   8   5   7    8.59    0.67
   9   5   7    3.67    0.64
  -6   6   7   -0.57    0.66
   6   6  -7    1.81    1.06
  -5   6   7   13.44    0.95
  -5   6   7   11.94    1.01
  -4   6   7   15.88    1.03
  -4   6   7   15.14    0.92
   4   6  -7   17.15    1.10
   4   6  -7   17.05    1.30
  -3   6   7    1.14    0.48
   3   6  -7    1.08    0.56
  -3   6   7    0.70    0.47
   3   6  -7    1.00    0.57
   2   6  -7    0.85    0.70
  -2   6   7    0.26    0.42
   2   6  -7   -0.10    0.54
  -2   6   7   -0.08    0.42
   1   6  -7    2.04    0.62
  -1   6   7    1.17    0.43
  -1   6   7    1.64    0.48
   1   6  -7    1.91    0.56
   0   6   7    0.43    0.40
   0   6   7    0.48    0.57
   0   6  -7   -0.08    0.48
   0   6  -7   -0.27    0.47
  -1   6  -7    0.30    0.50
   1   6   7   -0.14    0.34
  -1   6  -7    0.31    0.44
   1   6   7    0.35    0.49
  -2   6  -7    0.59    0.48
  -2   6  -7    1.12    0.46
   2   6   7    1.45    0.40
   2   6   7    1.18    0.57
  -3   6  -7    7.02    0.87
   3   6   7    9.03    1.18
  -3   6  -7    7.25    0.93
   3   6   7    7.26    0.66
  -4   6  -7    1.67    0.50
   4   6   7    1.37    0.35
  -4   6  -7    1.37    0.52
  -5  -6  -7    8.58    0.95
  -5   6  -7    7.15    0.86
   5   6   7    7.09    0.58
  -5   6  -7    7.89    1.02
  -6  -6  -7    1.54    0.61
   6   6   7    2.41    0.53
  15   0  -8    6.34    0.84
  14   0  -8   17.78    0.93
 -14   0   8   17.83    1.04
 -14   0   8   17.27    0.90
 -13   0   8   43.19    1.47
 -13   0   8   41.13    1.49
 -12   0   8    1.41    0.48
 -12   0   8    1.29    0.54
 -11   0   8    1.34    0.56
 -11   0   8    0.38    0.50
 -10   0   8   24.72    1.16
 -10   0   8   24.30    1.27
 -10   0   8   25.82    1.28
  -9   0   8   14.49    1.16
  -9   0   8   15.08    0.93
  -9   0   8   15.93    1.16
  -8   0   8    1.04    0.62
  -8   0   8    0.21    0.41
  -8   0   8    0.86    0.60
  -7   0   8   22.83    0.97
  -7   0   8   28.20    1.78
  -7   0   8   19.09    1.22
   6   0  -8   48.87    1.62
  -6   0   8   49.09    1.53
  -6   0   8   53.06    1.46
  -5   0   8    9.50    0.66
   5   0  -8    9.74    0.66
  -4   0   8  260.56    5.49
  -1   0   8   43.85    1.10
  -1   0   8   43.91    1.11
   0   0   8  317.94    6.62
  -1   0  -8  193.16    4.19
   1   0   8  190.77    4.24
  -2   0  -8  115.29    2.78
   2   0   8  113.02    2.84
   3   0   8   97.15    2.67
  -4   0  -8    5.42    0.64
  -4   0  -8    3.87    0.93
   4   0   8    4.79    1.23
  -5   0  -8   13.54    0.80
  -5   0  -8   15.91    1.46
  -7   0  -8  131.43    3.72
  -7   0  -8  140.58    3.22
  -8   0  -8   37.93    2.34
  -8   0  -8   38.64    1.39
  -9   0  -8   20.30    1.06
 -10   0  -8   99.32    2.66
 -11   0  -8   39.59    1.54
 -12   0  -8    9.81    1.07
  13   0   8    0.99    0.55
 -13   0  -8    0.82    0.70
  14   0   8    0.33    0.50
  15   1  -8   27.08    1.00
 -14  -1   8    0.13    0.61
 -14   1   8    0.25    0.40
 -14   1   8   -0.21    0.54
  14   1  -8    0.88    0.57
 -13  -1   8    3.58    0.86
 -13  -1   8    3.63    0.86
 -13   1   8    3.92    0.86
 -13   1   8    2.58    0.53
  13   1  -8    3.95    0.95
 -12  -1   8   66.18    1.91
 -12  -1   8   63.53    2.00
 -12   1   8   65.21    1.99
 -12   1   8   63.59    1.87
 -12   1   8   64.22    1.92
 -11  -1   8   18.50    1.19
 -11  -1   8   16.38    1.09
 -11   1   8   16.06    1.12
 -11   1   8   16.26    1.14
 -11   1   8   16.37    1.09
 -10  -1   8   16.40    1.05
 -10  -1   8   16.14    1.18
 -10   1   8   15.35    1.16
 -10   1   8   14.93    1.03
 -10   1   8   15.29    1.11
  -9  -1   8   40.38    1.67
  -9  -1   8   42.63    1.46
  -9   1   8   40.18    1.46
  -9   1   8   37.60    2.11
  -8  -1   8   54.00    1.79
  -8  -1   8   56.99    1.67
  -8  -1   8   54.59    1.95
  -8   1   8   55.10    1.82
  -8   1   8   56.80    1.79
  -8   1   8   56.45    1.71
  -7  -1   8   10.32    0.76
  -7  -1   8   11.30    1.14
  -7   1   8   12.91    1.07
  -7   1   8   10.66    0.82
  -7   1   8    9.06    1.12
  -6  -1   8  240.52    5.09
  -6  -1   8  234.71    5.54
  -6   1   8  236.50    5.08
   6   1  -8  227.59    5.65
  -5  -1   8   26.50    0.96
  -5  -1   8   26.57    1.36
   5   1  -8   25.29    1.46
  -5   1   8   25.31    1.03
  -4  -1   8   35.88    1.11
  -4  -1   8   36.51    1.34
   4   1  -8   35.40    1.37
  -4   1   8   33.64    1.19
  -3  -1   8  175.16    3.72
  -3  -1   8  178.12    3.89
   3   1  -8  157.86    4.50
  -2  -1   8   85.14    2.15
   1  -1  -8  361.78    7.36
  -1  -1   8  362.65    7.74
  -1   1   8  369.72    7.37
   0  -1   8   93.25    2.38
   0  -1  -8   91.97    2.16
   0  -1   8   95.30    2.36
   0   1   8   95.41    2.22
  -1  -1  -8   90.94    2.26
   1  -1   8   92.10    2.45
   1   1   8   93.68    2.34
   2  -1   8  147.86    3.64
  -2  -1  -8  150.24    3.49
  -2   1  -8  143.35    3.23
   2   1   8  148.94    3.61
   3  -1   8    8.06    1.09
  -3  -1  -8    5.93    0.83
  -3   1  -8    8.76    0.65
   3   1   8    6.14    1.07
  -4  -1  -8    3.64    1.04
   4   1   8    3.17    0.96
  -4   1  -8    3.49    0.59
  -5  -1  -8  204.13    4.48
  -5  -1  -8  209.69    5.34
  -5   1  -8  205.32    4.50
  -6  -1  -8   24.52    1.96
  -6  -1  -8   22.30    1.14
  -6   1  -8   28.64    2.21
  -6   1  -8   25.39    1.01
  -7  -1  -8    5.73    0.95
  -7  -1  -8    6.32    1.75
  -7   1  -8    7.15    1.75
  -7   1  -8    6.43    1.62
  -7   1  -8    6.17    0.74
  -8  -1  -8   25.86    1.99
  -8  -1  -8   25.31    1.23
  -8   1  -8   24.24    2.02
  -8   1  -8   24.88    1.10
  -8   1  -8   24.96    1.65
  -9  -1  -8  105.95    2.75
  -9   1  -8  106.25    2.74
 -10  -1  -8   15.92    1.28
 -10   1  -8   16.58    1.08
 -11  -1  -8    3.78    0.89
 -11   1  -8    4.21    0.89
 -12  -1  -8   11.83    1.66
 -12   1  -8   11.72    1.00
  12   1   8   12.63    1.00
  13  -1   8    0.93    1.39
 -13   1  -8    1.16    0.59
  13   1   8    3.65    0.97
  14   1   8    1.35    0.42
  14   2  -8    0.59    0.75
 -14   2   8    2.48    0.42
  14   2  -8    3.92    0.61
 -13  -2   8    1.58    0.76
  13   2  -8    2.71    0.69
 -13   2   8    1.12    0.67
 -13   2   8    1.69    0.43
 -12  -2   8    0.98    0.65
 -12   2   8    0.12    0.48
  12   2  -8    0.68    0.53
 -12   2   8    0.15    0.67
 -12   2   8    0.70    0.59
 -11  -2   8   14.10    1.16
  11   2  -8   13.25    1.00
 -11   2   8   13.52    0.92
 -11   2   8   14.65    1.09
 -11   2   8   15.04    1.21
 -10  -2   8   13.65    1.15
 -10  -2   8   14.76    1.31
 -10   2   8   15.03    1.13
 -10   2   8   16.07    1.00
  10   2  -8   15.88    1.07
 -10   2   8   16.16    1.19
  -9  -2   8   14.70    1.53
  -9  -2   8   13.08    0.99
  -9   2   8   13.77    0.98
  -9   2   8   13.07    1.07
  -9   2   8   11.80    1.12
  -8  -2   8    0.22    0.48
  -8  -2   8    0.90    1.03
  -8   2   8   -0.70    0.56
  -8   2   8    0.08    0.55
  -8   2   8   -0.44    0.68
  -7  -2   8   16.20    0.96
  -7   2   8   14.95    1.07
  -7   2   8   15.70    1.12
  -7   2   8   16.08    1.03
  -6  -2   8   52.11    3.45
  -6  -2   8   53.23    1.58
  -6   2   8   52.58    1.75
  -6   2   8   48.58    1.80
  -6   2   8   51.19    1.68
  -5  -2   8   10.02    1.96
  -5  -2   8   12.15    0.78
  -5   2   8   12.07    1.10
  -5   2   8    7.07    1.11
  -5   2   8    9.05    1.10
  -4  -2   8    1.78    0.74
  -4  -2   8    1.13    0.38
  -3  -2   8    2.46    0.62
  -3  -2   8    2.46    0.64
   3   2  -8    1.08    0.79
  -2  -2   8   23.82    0.97
   2  -2  -8   22.66    0.92
  -2  -2   8   25.20    1.44
  -1  -2   8   13.83    1.09
   1  -2  -8   14.20    0.82
  -1   2   8   12.39    0.90
   0  -2   8  321.31    7.20
   0  -2  -8  313.12    6.87
   0   2   8  329.58    6.97
  -1  -2  -8  160.72    3.88
   1  -2   8  148.63    4.15
   1  -2   8  168.93    4.14
   1   2   8  167.45    4.02
  -1   2  -8  158.58    3.54
   2  -2   8  193.90    4.91
  -2  -2  -8  201.14    4.75
   2   2   8  195.79    4.92
  -2   2  -8  195.53    4.27
   3  -2   8  253.68    6.27
  -3  -2  -8  254.39    6.10
  -3   2  -8  257.49    5.45
   4  -2   8   88.52    3.83
  -4  -2  -8   77.08    3.06
  -4   2  -8   81.35    2.10
   4   2   8   80.94    2.61
  -5   2  -8    1.06    0.45
   5   2   8    2.52    0.59
  -5   2  -8    2.96    0.86
  -6  -2  -8    4.86    0.96
   6   2   8    7.01    1.40
  -6   2  -8    4.55    0.71
  -6   2  -8    3.30    0.86
   6   2   8    5.18    0.95
  -7  -2  -8    0.30    0.83
   7   2   8    0.35    0.50
  -7   2  -8    1.52    0.46
   7   2   8    2.19    0.84
  -7   2  -8    0.87    0.86
  -8  -2  -8    7.36    1.65
   8   2   8    6.26    0.93
  -8   2  -8   12.47    1.74
  -8   2  -8    6.87    0.81
  -9  -2  -8   19.62    1.99
  -9   2  -8   19.12    1.12
   9   2   8   19.42    1.41
  10   2   8    5.03    0.84
 -10   2  -8    3.24    0.81
 -11   2  -8    6.89    0.93
  11   2   8    6.56    0.88
 -12   2  -8   -0.01    0.54
  12   2   8    0.02    0.42
  13   2   8    2.74    0.65
 -13   2  -8    2.07    0.68
  13   3  -8    0.02    0.35
 -13   3   8    0.04    0.45
 -12   3   8    5.42    0.78
 -12   3   8    2.98    0.67
  12   3  -8    3.07    0.67
 -11   3   8   -0.34    0.47
 -11   3   8    0.29    0.61
  11   3  -8   -0.29    0.46
 -10  -3   8    7.36    1.60
 -10   3   8    6.08    0.83
 -10   3   8    5.14    0.91
  10   3  -8    6.40    0.86
  -9  -3   8   51.58    2.05
  -9   3   8   51.79    1.69
   9   3  -8   51.16    1.89
  -9   3   8   50.68    1.69
  -8  -3   8   46.27    1.76
  -8   3   8   46.19    1.63
  -8   3   8   47.69    1.63
   8   3  -8   48.55    1.72
  -7  -3   8   14.25    1.24
  -7   3   8   13.63    1.08
   7   3  -8   15.83    1.17
  -7   3   8   14.00    1.03
  -6  -3   8    1.31    0.67
  -6   3   8    1.31    0.56
  -6   3   8    2.32    0.59
   6   3  -8    1.55    0.60
  -6   3   8    2.99    0.95
  -5  -3   8   -0.19    0.61
   5   3  -8   -0.27    1.26
  -5   3   8    0.39    0.77
  -5   3   8    0.18    0.47
   5   3  -8    0.57    0.63
  -5   3   8    1.10    0.56
  -4  -3   8   -0.80    0.57
   4   3  -8   -0.61    0.95
   4   3  -8    0.47    0.74
  -4   3   8   -0.83    0.53
  -4   3   8   -0.56    0.73
  -4   3   8    0.29    0.53
   4   3  -8   -1.22    1.28
  -3  -3   8    0.87    0.50
  -3   3   8   -0.39    0.54
  -3   3   8   -0.28    0.50
   3   3  -8    0.75    0.83
   3   3  -8    0.41    0.99
  -3   3   8    1.03    0.67
   3   3  -8    1.09    1.07
  -2  -3   8    0.64    0.55
  -2   3   8    0.44    0.64
  -2   3   8    1.17    0.54
   2   3  -8    1.22    0.74
   2   3  -8    0.20    0.97
  -2   3   8    0.08    0.65
   1  -3  -8   13.25    2.09
  -1  -3   8   10.04    0.94
  -1   3   8   10.90    1.20
  -1   3   8   10.61    1.41
   1   3  -8   11.51    1.37
   1   3  -8   12.52    1.46
  -1   3   8   11.55    0.94
  -1   3   8   12.82    1.32
   0  -3  -8   67.53    2.87
   0   3  -8   59.68    2.10
   0   3   8   62.53    1.95
   0   3  -8   60.44    2.16
   0   3   8   58.92    1.80
   0   3   8   61.15    2.13
   0   3   8   62.20    2.15
  -1  -3  -8   36.26    2.59
   1   3   8   35.10    1.75
  -1   3  -8   31.74    1.59
   1   3   8   33.52    1.43
  -1   3  -8   31.33    1.67
   1   3   8   33.71    1.64
   1   3   8   32.76    1.33
  -2  -3  -8   75.36    3.64
  -2   3  -8   80.69    2.50
  -2   3  -8   81.03    2.45
   2   3   8   81.91    2.23
   2   3   8   81.65    2.44
   2   3   8   77.99    2.50
   2   3   8   76.92    2.16
  -3   3  -8   19.68    1.00
   3   3   8   20.06    1.44
  -3   3  -8   20.57    1.51
   3   3   8   19.35    1.13
  -3   3  -8   21.93    1.57
   3   3   8   20.38    1.22
   3   3   8   20.83    1.70
   4   3   8   -1.53    1.07
  -4   3  -8   -1.72    0.79
   4   3   8    0.17    0.50
  -4   3  -8    0.01    0.71
  -4   3  -8   -0.91    0.44
   4   3   8   -0.09    0.52
  -5   3  -8   53.54    2.38
  -5   3  -8   51.86    2.02
   5   3   8   53.84    1.75
   5   3   8   52.53    1.73
  -5   3  -8   51.44    1.65
  -6   3  -8   33.07    1.64
   6   3   8   34.16    1.40
  -6   3  -8   35.37    1.36
   6   3   8   35.81    1.43
  -7  -3  -8   26.23    1.68
  -7   3  -8   26.87    1.26
   7   3   8   24.96    1.23
   7   3   8   26.72    1.27
  -7   3  -8   25.87    1.68
  -8  -3  -8    3.12    0.86
  -8   3  -8    2.99    0.83
  -8   3  -8    3.89    0.87
   8   3   8    3.98    0.95
   8   3   8    2.22    0.51
   9   3   8    4.36    1.01
   9   3   8    3.91    0.80
  -9   3  -8    4.04    0.89
 -10   3  -8    4.64    0.93
  10   3   8    5.83    1.28
  10   3   8    4.84    0.85
 -11   3  -8   11.61    1.13
  11   3   8   12.61    0.97
 -12   3  -8    1.49    0.73
  12   3   8    0.81    0.42
  12   4  -8    9.06    0.60
  11   4  -8    0.28    0.48
 -11   4   8    1.44    0.99
 -11   4   8   -0.01    0.80
 -10   4   8    0.76    0.62
  10   4  -8    1.34    0.51
 -10   4   8    1.58    0.58
  -9   4   8    0.31    0.58
   9   4  -8    1.02    0.54
  -9   4   8    0.90    0.58
   8   4  -8    0.17    0.49
  -8   4   8    0.98    0.54
  -8   4   8    0.12    0.54
  -7   4   8    2.09    0.54
  -7   4   8    1.51    0.91
  -7   4   8    1.99    0.55
   7   4  -8    2.21    0.58
  -6   4   8    1.45    0.56
  -6   4   8    1.04    0.68
   6   4  -8    1.68    0.63
  -6   4   8    1.17    0.54
   5   4  -8    4.55    0.74
  -5   4   8    6.25    0.87
   5   4  -8    5.75    1.71
  -5   4   8    5.31    1.01
   5   4  -8    9.73    1.81
  -5   4   8    5.19    1.21
   4   4  -8    0.01    0.87
   4   4  -8    0.37    0.85
   4   4  -8    0.41    0.63
  -4   4   8    0.82    0.51
  -4   4   8   -0.20    0.87
  -4   4   8    0.91    0.59
  -4   4   8    0.19    0.58
  -3   4   8    1.48    0.53
   3   4  -8    1.30    0.78
  -3   4   8   -0.22    0.60
  -3   4   8    1.58    0.77
   3   4  -8    0.38    0.89
   3   4  -8    1.55    0.84
  -3   4   8    1.78    0.64
  -2   4   8    0.14    0.48
  -2   4   8   -1.21    0.76
  -2   4   8    0.44    0.59
  -2   4   8    0.67    0.73
   2   4  -8    0.78    0.71
   2   4  -8    1.03    0.83
  -1   4   8    7.43    0.82
  -1   4   8    7.96    1.10
   1   4  -8    9.37    1.70
  -1   4   8    6.93    1.06
   1   4  -8    7.17    1.24
  -1   4   8    5.88    1.40
   0   4   8    2.99    0.80
   0   4  -8    2.63    0.77
   0   4   8    4.39    1.12
   0   4   8    3.67    1.03
   0   4   8    3.24    0.55
   0   4  -8    5.03    1.20
   1  -4   8    3.65    0.97
   1   4   8    1.79    0.59
   1   4   8    1.41    0.67
   1   4   8    1.97    0.64
  -1   4  -8    1.37    0.67
   1   4   8    1.95    0.59
  -1   4  -8    4.75    1.20
  -2   4  -8   11.34    1.32
   2   4   8   10.55    0.88
   2   4   8   11.23    1.18
   2   4   8   10.64    1.24
  -2   4  -8    9.97    1.22
   2   4   8    9.55    1.07
   3   4   8    1.28    0.60
   3   4   8    1.31    0.48
  -3   4  -8    1.66    0.67
  -3   4  -8    1.81    0.65
   3   4   8    2.67    0.73
   3   4   8    2.42    0.57
  -4   4  -8    1.72    0.69
   4   4   8    2.08    0.50
   4   4   8   -0.28    0.82
  -4   4  -8    0.73    0.63
   4   4   8    1.42    0.56
  -5   4  -8   -0.95    0.75
   5   4   8    0.12    0.44
  -5   4  -8    0.30    0.62
   5   4   8   -0.24    0.51
   6   4   8    9.96    0.95
  -6   4  -8   10.33    1.27
   6   4   8    9.06    0.88
  -6   4  -8   12.67    1.58
  -7  -4  -8   -0.06    0.67
  -7   4  -8   -0.53    0.67
   7   4   8   -0.06    0.46
   7   4   8   -0.29    0.44
  -8  -4  -8   -0.25    0.77
   8   4   8    0.27    0.48
  -8   4  -8    1.21    0.79
   8   4   8    0.52    0.53
  -9  -4  -8    2.88    0.99
   9   4   8    2.93    0.77
   9   4   8    4.05    0.83
  10   4   8    0.54    1.06
  10   4   8    1.16    0.46
  11   4   8    2.93    0.68
  10   5  -8    0.40    0.39
   9   5  -8    1.14    0.44
  -9   5   8    1.02    0.91
  -8   5   8    6.95    0.89
   8   5  -8    7.61    0.79
  -7   5   8    4.72    0.91
   7   5  -8    5.39    0.85
  -7   5   8    6.54    1.34
  -7   5   8    9.11    1.48
  -6   5   8    1.22    0.79
  -6   5   8    1.02    0.53
   6   5  -8    1.04    0.57
  -6   5   8    1.13    0.69
   5   5  -8    8.09    1.57
  -5   5   8   13.74    1.78
  -5   5   8    9.60    1.25
   5   5  -8   13.41    1.26
   5   5  -8   12.51    1.49
   4   5  -8   22.55    1.44
   4   5  -8   19.65    1.41
  -4   5   8   20.06    1.20
  -4   5   8   20.37    1.06
  -3   5   8    0.68    0.51
   3   5  -8    0.76    0.66
  -3   5   8    1.10    0.49
   3   5  -8    0.21    0.74
   3   5  -8    0.60    0.58
  -3   5   8    1.90    0.70
  -3   5   8    0.36    0.61
  -2   5   8   50.85    1.79
   2   5  -8   51.03    1.96
   2   5  -8   51.63    1.97
  -2   5   8   51.94    1.65
  -2   5   8   52.35    1.89
  -2   5   8   50.54    1.89
   1   5  -8    2.28    0.64
  -1   5   8    2.48    0.63
  -1   5   8    3.17    0.79
   1   5  -8    4.00    1.11
  -1   5   8    4.21    1.12
  -1   5   8    3.02    0.94
   0   5   8    3.30    0.96
   0   5  -8    2.39    0.67
   0   5   8    2.63    0.64
   0   5  -8    3.73    0.76
   0   5   8    1.81    0.67
   0   5   8    3.77    0.73
  -1   5  -8   33.64    1.56
   1   5   8   32.58    1.50
   1   5   8   34.20    1.27
   1   5   8   33.63    1.53
  -1   5  -8   33.65    1.61
   1   5   8   33.77    1.55
   2   5   8   23.48    1.38
   2   5   8   21.84    1.29
   2   5   8   23.72    1.30
  -2   5  -8   21.47    1.35
  -2   5  -8   21.77    1.33
   2   5   8   21.48    1.01
   3   5   8    1.92    0.68
  -3   5  -8    1.37    0.52
   3   5   8    1.11    0.64
   3   5   8    1.15    0.39
  -3   5  -8    1.28    0.64
  -4   5  -8    7.03    1.23
   4   5   8    8.49    1.20
   4   5   8    7.55    0.74
   4   5   8    9.05    1.63
   5   5   8   18.70    1.24
  -5   5  -8   16.69    1.34
   5   5   8   16.95    0.91
  -5   5  -8   18.39    1.30
   6   5   8   21.75    1.23
  -6   5  -8   21.77    1.53
   6   5   8   22.02    0.99
  -6   5  -8   21.86    1.29
  -7  -5  -8   -0.38    0.56
   7   5   8    0.14    0.58
   7   5   8    0.66    0.38
  -7   5  -8   -0.36    0.64
  -8  -5  -8    1.20    0.78
   8   5   8    0.64    0.61
   9   5   8    0.96    0.47
  -6   6   8   23.79    1.45
  -6   6   8   25.34    1.50
  -5   6   8   18.16    0.95
  -4   6   8    1.07    0.47
  -4   6   8    1.04    0.47
   4   6  -8    2.32    1.05
   3   6  -8   13.71    1.11
  -3   6   8   11.99    0.83
   3   6  -8   13.74    1.04
  -3   6   8   11.21    0.93
  -2   6   8    1.33    0.46
  -2   6   8    3.24    0.67
   2   6  -8    1.78    0.54
   2   6  -8    1.66    0.56
  -1   6   8    0.92    0.46
   1   6  -8    1.11    0.55
  -1   6   8    1.84    0.44
   1   6  -8    1.58    0.74
   0   6  -8   42.97    1.55
   0   6   8   41.73    1.56
   0   6   8   43.95    1.34
   0   6  -8   44.42    1.58
   1   6   8    8.85    0.71
   1   6   8    9.55    0.96
  -1   6  -8   10.30    1.32
   2   6   8    8.37    0.65
   2   6   8    7.79    0.98
  -2   6  -8    7.63    0.96
  -2   6  -8    9.01    0.96
  -3   6  -8   52.46    1.63
   3   6   8   52.04    1.45
  -3   6  -8   53.31    1.80
   3   6   8   52.22    2.02
  -4   6  -8   42.29    1.68
   4   6   8   41.45    1.22
  -4   6  -8   41.07    1.39
  -5  -6  -8   14.26    0.94
  -5   6  -8   11.95    0.91
  -5   6  -8   12.24    1.16
   5   6   8   12.12    0.77
  15   0  -9   -0.55    0.47
 -14   0   9   -0.34    0.55
 -14   0   9   -0.01    0.41
  14   0  -9    0.33    0.39
 -13   0   9    0.10    0.50
 -13   0   9   -0.14    0.51
 -12   0   9    0.63    0.55
 -12   0   9    0.30    0.54
 -11   0   9   -0.40    0.50
 -11   0   9    0.23    0.52
 -11   0   9    0.99    0.56
 -10   0   9   -0.75    0.53
 -10   0   9   -0.79    0.53
 -10   0   9   -0.21    0.50
  -9   0   9    0.06    0.42
  -9   0   9    0.35    0.66
  -9   0   9   -1.10    0.56
  -8   0   9   -0.11    0.61
  -8   0   9    0.10    0.39
  -8   0   9    0.30    0.58
  -7   0   9    0.50    0.67
  -7   0   9   -0.47    0.62
  -7   0   9    0.38    0.35
  -6   0   9   -0.48    0.35
  -5   0   9   -0.14    0.34
  -4   0   9    0.12    0.33
  -3   0   9   -0.05    0.34
  -1   0   9   -0.37    0.18
  -1   0   9   -0.28    0.22
   0   0   9   -0.09    0.24
   1   0   9   -0.49    0.35
  -1   0  -9   -0.01    0.23
  -2   0  -9    0.13    0.30
   2   0   9    0.22    0.40
  -3   0  -9    0.03    0.41
   3   0   9    0.29    0.56
  -3   0  -9    0.04    0.40
  -4   0  -9   -0.25    0.52
  -4   0  -9   -0.44    0.36
  -5   0  -9    0.01    0.36
  -5   0  -9    0.61    0.83
  -6   0  -9    1.54    1.01
  -7   0  -9   -0.89    0.92
  -7   0  -9   -0.53    0.39
  -8   0  -9   -0.26    0.45
  -8   0  -9   -0.45    1.05
  -9   0  -9    1.50    1.09
  -9   0  -9    0.08    0.49
 -10   0  -9   -0.07    0.56
 -11   0  -9   -0.74    0.61
  12   0   9   -0.34    0.53
 -12   0  -9   -0.78    0.60
 -13   0  -9    0.27    0.80
  13   0   9    0.19    0.53
  14   0   9    0.58    0.84
  15   1  -9    4.20    0.67
 -14  -1   9   15.12    1.07
 -14   1   9   15.02    0.81
  14   1  -9   14.73    0.82
 -14   1   9   14.92    1.07
 -13  -1   9    8.95    0.93
 -13  -1   9    6.60    0.94
 -13   1   9    8.71    0.96
  13   1  -9    7.63    0.78
 -13   1   9    9.65    0.96
 -12  -1   9    7.86    0.92
 -12  -1   9    7.36    1.79
 -12   1   9    6.25    0.92
 -12   1   9    7.22    1.29
 -12   1   9    7.03    0.89
 -11  -1   9    9.96    0.98
 -11  -1   9    8.50    1.07
 -11   1   9    9.47    1.01
 -11   1   9   10.77    0.93
 -11   1   9   10.74    1.02
 -10  -1   9    2.32    0.51
 -10  -1   9    2.43    0.65
 -10   1   9    3.92    0.94
 -10   1   9    2.62    0.55
 -10   1   9    2.51    0.53
  -9  -1   9   16.70    0.98
  -9  -1   9   18.51    1.27
  -9   1   9   19.88    1.20
  -9   1   9   19.16    1.09
  -9   1   9   18.99    1.16
  -8  -1   9    6.16    1.28
  -8  -1   9    7.12    0.98
  -8  -1   9    6.61    0.74
  -8   1   9    7.24    0.97
  -8   1   9    5.34    1.01
  -8   1   9    5.73    0.80
  -7  -1   9   26.39    1.07
  -7  -1   9   30.72    2.07
  -7  -1   9   30.01    1.40
  -7   1   9   27.74    1.28
  -7   1   9   28.14    1.12
  -7   1   9   27.43    1.32
  -6  -1   9   -0.14    0.86
  -6  -1   9    0.46    0.36
  -6   1   9    0.10    0.44
  -5  -1   9    2.51    0.68
  -5  -1   9    1.92    0.38
   5   1  -9    2.01    0.76
  -5   1   9    2.04    0.49
  -4  -1   9    6.20    0.60
  -4  -1   9    4.79    0.88
  -4   1   9    5.35    0.58
   4   1  -9    5.79    0.96
  -3  -1   9  258.59    5.47
  -3  -1   9  259.62    5.65
  -2  -1   9    1.70    0.37
  -2  -1   9    0.68    0.32
   1  -1  -9   32.65    0.86
  -1  -1   9   32.42    1.16
  -1  -1   9   31.56    1.20
  -1   1   9   31.93    0.86
   0  -1  -9   24.44    0.85
   0  -1   9   22.84    0.99
   0  -1   9   22.79    1.08
   0   1   9   24.51    0.91
  -1  -1  -9    0.10    0.31
   1  -1   9    0.52    0.42
  -1   1  -9    0.28    0.33
   1   1   9    0.04    0.37
   2  -1   9   14.75    1.12
  -2  -1  -9   15.16    0.94
  -2   1  -9   15.08    0.73
   2   1   9   14.88    1.08
   3  -1   9  138.74    3.79
  -3  -1  -9  146.57    3.62
  -3   1  -9  144.24    3.18
   3   1   9  137.58    3.82
  -4  -1  -9    6.93    1.28
  -4  -1  -9    8.24    1.00
  -4   1  -9    7.48    0.66
  -5  -1  -9    6.87    0.93
  -5  -1  -9    6.41    1.67
  -5   1  -9    7.23    0.64
  -6  -1  -9  111.32    2.69
  -6  -1  -9  110.20    3.17
  -6   1  -9  108.22    3.08
  -6   1  -9  112.06    2.69
  -7  -1  -9   54.43    2.26
  -7  -1  -9   54.02    1.70
  -7   1  -9   52.37    2.25
  -7   1  -9   56.00    1.86
  -8  -1  -9   16.80    1.73
  -8  -1  -9   13.77    1.07
  -8   1  -9   15.40    0.93
  -8   1  -9   15.90    1.79
  -9  -1  -9   -1.42    1.00
  -9  -1  -9    0.02    0.65
  -9   1  -9    0.21    0.45
  -9   1  -9   -0.51    1.07
 -10  -1  -9    7.56    1.25
 -10   1  -9    7.81    0.93
 -11  -1  -9    0.68    0.88
 -11   1  -9   -0.63    0.47
  11   1   9    0.46    0.47
  12  -1   9   -0.78    0.72
 -12   1  -9   -0.57    0.51
  12   1   9   -0.12    0.49
 -13   1  -9    0.83    0.66
  13   1   9    0.83    0.44
  14   1   9   -0.05    0.45
  14   2  -9   13.39    0.79
 -14   2   9   13.32    0.79
 -13  -2   9    1.52    0.78
 -13   2   9   -0.35    0.69
  13   2  -9   -0.03    0.41
 -13   2   9   -0.56    0.38
 -12  -2   9   19.87    1.25
 -12   2   9   20.03    1.04
 -12   2   9   20.27    1.13
 -12   2   9   18.67    1.28
  12   2  -9   18.46    1.04
 -11  -2   9    1.62    0.64
 -11   2   9    1.60    0.48
  11   2  -9    1.35    0.50
 -11   2   9    0.46    0.65
 -11   2   9    0.99    0.51
 -10  -2   9    8.34    1.30
 -10  -2   9    7.45    1.04
 -10   2   9    9.75    0.94
  10   2  -9    8.61    0.91
 -10   2   9    7.18    1.13
 -10   2   9    7.79    1.00
  -9  -2   9   63.02    2.27
  -9  -2   9   64.18    1.96
  -9   2   9   65.92    2.02
  -9   2   9   67.51    2.17
  -9   2   9   67.33    1.96
  -8  -2   9    7.25    0.87
  -8   2   9    7.39    0.99
  -8   2   9    7.37    0.94
  -8   2   9    6.83    0.99
  -7  -2   9   15.65    0.93
  -7   2   9   15.79    1.06
  -7   2   9   17.84    1.15
  -7   2   9   14.54    1.07
  -6  -2   9  119.17    2.86
  -6   2   9  118.93    2.95
  -6   2   9  115.89    2.96
  -6   2   9  119.30    2.94
  -5  -2   9  114.36    2.72
  -5  -2   9  114.76    3.83
  -5   2   9  112.28    2.79
  -5   2   9  110.57    2.82
  -5   2   9  113.22    2.86
  -4  -2   9   73.78    2.74
  -4  -2   9   76.29    1.96
  -3  -2   9    7.20    0.70
  -3  -2   9    8.59    1.37
  -2  -2   9    1.45    0.40
  -2  -2   9    0.66    0.67
  -1  -2   9  130.83    3.01
  -1  -2   9  132.92    3.55
   1  -2  -9  132.15    3.07
  -1   2   9  130.86    3.09
   0  -2   9   27.25    1.46
   0  -2   9   25.14    1.71
   0  -2  -9   28.08    1.24
   0   2   9   27.70    1.35
  -1  -2  -9   34.43    1.53
   1  -2   9   32.26    1.70
   1   2   9   33.51    1.75
  -1   2  -9   34.68    1.09
   2  -2   9   25.77    1.68
  -2  -2  -9   23.00    1.47
  -2   2  -9   22.77    0.93
   2   2   9   21.48    1.93
   3  -2   9    0.31    0.94
  -3  -2  -9   -0.18    0.87
  -3   2  -9    0.02    0.36
  -4  -2  -9   76.32    3.30
  -4   2  -9   87.81    2.15
   4   2   9   84.50    2.28
  -4   2  -9   81.13    2.58
   5   2   9  172.06    4.16
   5   2   9  176.87    4.10
  -5   2  -9  180.72    4.03
  -5   2  -9  180.14    4.31
  -6  -2  -9  150.60    3.89
  -6   2  -9  151.14    3.54
   6   2   9  147.73    3.73
  -6   2  -9  151.00    3.82
   6   2   9  149.63    3.57
  -7  -2  -9    2.04    1.39
  -7   2  -9    1.28    0.46
   7   2   9    0.70    0.89
  -7   2  -9    1.22    0.92
   7   2   9    1.85    0.52
  -8  -2  -9   63.25    2.34
  -8   2  -9   61.52    1.89
   8   2   9   62.46    1.92
  -8   2  -9   64.95    2.33
  -9  -2  -9   66.42    2.46
  -9   2  -9   67.95    2.06
  -9   2  -9   70.88    2.59
   9   2   9   71.23    2.17
  10   2   9    0.89    0.48
 -10   2  -9    0.84    0.54
 -11   2  -9   -0.47    0.55
  11   2   9    0.55    0.49
  12   2   9    0.21    0.42
 -12   2  -9    1.52    0.55
  13   2   9    2.24    0.49
  13   3  -9    0.14    0.35
 -13   3   9    0.61    0.41
 -12   3   9    2.60    0.62
 -12   3   9    2.39    0.49
  12   3  -9    1.25    0.44
  11   3  -9   61.04    1.82
 -11   3   9   62.35    1.79
 -11   3   9   61.35    1.83
 -10  -3   9   55.63    2.09
  10   3  -9   52.13    1.70
 -10   3   9   50.93    1.66
 -10   3   9   52.55    1.65
  -9  -3   9    0.57    0.82
  -9   3   9    0.78    0.46
   9   3  -9    0.16    0.51
  -9   3   9    0.21    0.51
  -8  -3   9   91.99    2.57
  -8   3   9   90.77    2.74
  -8   3   9   94.07    2.51
   8   3  -9   93.84    2.56
  -7  -3   9   86.27    2.42
  -7   3   9   88.95    2.37
  -7   3   9   87.87    2.42
   7   3  -9   87.03    2.46
  -6  -3   9    6.44    1.07
  -6   3   9   11.01    1.44
   6   3  -9    7.90    1.25
  -6   3   9    9.99    1.77
  -6   3   9    8.99    1.02
  -5  -3   9   20.49    1.19
   5   3  -9   20.76    1.38
  -5   3   9   20.85    1.19
  -5   3   9   22.40    1.60
   5   3  -9   16.07    2.11
  -4  -3   9   60.74    1.83
  -4   3   9   62.06    2.19
   4   3  -9   58.67    2.42
   4   3  -9   61.63    2.07
  -4   3   9   62.76    1.87
   4   3  -9   62.19    3.88
  -4   3   9   62.29    1.89
  -3  -3   9  105.63    2.63
   3   3  -9  103.22    3.25
  -3   3   9  106.35    2.75
  -3   3   9  102.82    3.26
   3   3  -9  107.16    3.09
  -3   3   9  112.38    2.72
  -3   3   9  110.27    2.99
   3   3  -9  103.99    3.00
  -2  -3   9    1.48    0.59
  -2   3   9    2.48    0.64
  -2   3   9    0.21    0.67
  -2   3   9    1.37    0.51
   2   3  -9    2.29    0.74
  -2   3   9    0.30    0.92
   2   3  -9    1.85    0.96
  -1   3   9   53.10    1.82
  -1   3   9   55.04    1.73
  -1   3   9   56.52    2.11
   1   3  -9   56.98    2.00
   1   3  -9   57.29    2.05
  -1   3   9   56.52    2.09
   0   3  -9  113.68    3.19
   0   3   9  117.55    3.21
   0   3   9  118.91    2.91
   0   3   9  119.23    3.17
   0   3  -9  118.81    3.18
   0   3   9  119.47    2.97
  -1  -3  -9   43.33    3.08
  -1   3  -9   40.28    1.74
   1   3   9   41.00    1.51
   1   3   9   41.05    1.77
   1   3   9   39.38    1.73
  -1   3  -9   39.48    1.78
   1   3   9   42.22    1.46
  -2   3  -9   54.96    2.03
  -2   3  -9   54.69    2.09
   2   3   9   57.19    2.12
   2   3   9   55.28    1.77
   2   3   9   55.15    1.69
   2   3   9   53.09    2.00
  -3   3  -9   67.23    2.27
   3   3   9   63.21    1.94
  -3   3  -9   63.25    1.83
   3   3   9   64.15    2.45
  -3   3  -9   65.72    2.23
   3   3   9   64.87    1.95
   4   3   9   37.62    1.41
  -4   3  -9   36.02    1.87
  -4   3  -9   38.03    1.37
  -4   3  -9   35.87    1.76
   4   3   9   36.18    2.38
   4   3   9   37.24    1.47
  -5   3  -9    5.40    1.11
   5   3   9    6.70    0.98
   5   3   9    6.82    0.92
  -5   3  -9    6.03    0.86
  -5   3  -9   11.26    1.66
   6   3   9  137.79    3.39
  -6   3  -9  142.39    3.63
   6   3   9  140.75    3.43
  -6   3  -9  139.32    3.42
  -7  -3  -9   70.27    2.37
  -7   3  -9   65.70    2.05
  -7   3  -9   69.52    2.33
   7   3   9   69.38    2.05
   7   3   9   69.95    2.07
  -8  -3  -9    2.40    0.81
   8   3   9    2.51    0.51
   8   3   9    3.00    0.62
  -8   3  -9    3.27    0.82
  -8   3  -9    4.38    0.84
  -9  -3  -9   28.62    1.88
  -9   3  -9   30.38    1.33
   9   3   9   30.22    1.24
  -9   3  -9   25.87    1.86
  10   3   9   81.80    2.22
 -10   3  -9   83.19    2.41
 -11   3  -9    7.71    1.05
  11   3   9    7.27    0.74
  12   3   9    4.37    0.67
  12   4  -9   48.87    1.30
  11   4  -9   -0.23    0.40
 -11   4   9   -0.32    0.67
 -10   4   9   11.37    0.93
  10   4  -9   10.77    0.88
 -10   4   9    9.61    0.95
  -9   4   9   28.90    1.28
   9   4  -9   28.53    1.28
  -9   4   9   27.85    1.25
   8   4  -9   45.60    1.60
  -8   4   9   47.69    1.56
  -8   4   9   46.79    1.61
   7   4  -9    8.79    1.03
  -7   4   9    9.68    1.58
  -7   4   9    8.68    0.92
  -7   4   9    9.02    0.93
   6   4  -9   16.05    1.24
  -6   4   9   16.70    1.13
  -6   4   9   15.39    1.52
  -6   4   9   16.32    1.07
  -5   4   9   31.45    1.59
  -5   4   9   33.04    1.33
   5   4  -9   31.20    1.98
   5   4  -9   30.86    2.12
   5   4  -9   30.36    1.50
  -5   4   9   32.85    1.40
  -4   4   9   14.85    1.29
   4   4  -9   14.37    1.66
  -4   4   9   15.03    1.03
  -4   4   9   15.18    1.63
   4   4  -9   17.35    1.32
  -4   4   9   15.72    1.11
   4   4  -9   13.06    1.70
   3   4  -9   17.27    1.64
  -3   4   9   17.83    1.07
  -3   4   9   18.59    1.29
  -3   4   9   18.55    1.55
   3   4  -9   19.74    1.41
   3   4  -9   19.40    1.60
  -3   4   9   19.62    1.19
  -2   4   9  125.97    3.37
  -2   4   9  125.70    3.12
  -2   4   9  127.26    3.42
   2   4  -9  129.20    3.45
  -2   4   9  126.18    3.19
   2   4  -9  123.07    3.38
   1   4  -9   33.39    1.67
  -1   4   9   32.93    1.56
  -1   4   9   34.16    1.61
  -1   4   9   32.69    1.31
   1   4  -9   33.75    1.71
  -1   4   9   33.76    1.43
   0  -4   9   -0.42    0.77
   0   4  -9    1.09    0.67
   0   4   9    0.41    0.62
   0   4   9    0.93    0.52
   0   4   9    0.97    0.48
   0   4   9    0.61    0.63
   0   4  -9    0.63    0.73
   1  -4   9   85.21    2.48
   1   4   9   87.85    2.36
   1   4   9   85.70    2.59
   1   4   9   88.39    2.68
   1   4   9   87.22    2.41
  -1   4  -9   88.67    2.63
  -1   4  -9   89.32    2.67
   2   4   9   63.29    2.16
   2   4   9   63.72    1.96
  -2   4  -9   65.76    2.19
   2   4   9   62.01    1.87
  -2   4  -9   63.31    2.18
   2   4   9   62.83    2.23
   3   4   9    7.14    0.96
  -3   4  -9    7.28    1.14
  -3   4  -9    4.74    1.17
   3   4   9    7.31    0.83
   3   4   9    4.70    1.36
  -4   4  -9    1.30    0.70
  -4   4  -9    1.59    0.63
   4   4   9    1.00    0.88
   4   4   9    1.47    0.53
   4   4   9    0.91    0.45
  -5   4  -9    8.18    1.33
   5   4   9    7.35    0.91
  -5   4  -9    8.26    1.13
   5   4   9    8.67    0.86
   6   4   9   10.05    0.84
  -6   4  -9   10.40    1.50
   6   4   9    8.21    0.90
  -6   4  -9    9.66    1.24
  -7  -4  -9    5.68    1.29
   7   4   9    7.23    0.81
  -7   4  -9    6.19    1.70
   7   4   9    8.16    0.78
  -8  -4  -9   29.74    1.60
   8   4   9   26.90    1.19
  -8   4  -9   24.82    1.50
   8   4   9   27.32    1.21
  -9  -4  -9   11.65    1.53
   9   4   9   12.94    0.90
   9   4   9   12.08    0.93
  10   4   9    0.87    0.43
  11   4   9   20.68    0.89
  10   5  -9   29.40    0.98
   9   5  -9    4.37    0.87
  -9   5   9    3.94    1.03
  -8   5   9    8.45    0.85
   8   5  -9    8.02    0.79
  -8   5   9    9.24    1.54
  -7   5   9   21.64    1.34
   7   5  -9   20.31    1.08
  -7   5   9   20.99    1.06
  -7   5   9   15.78    1.59
  -6   5   9    0.95    0.66
  -6   5   9   -0.32    0.50
  -6   5   9    0.19    0.64
   6   5  -9   -0.22    0.60
  -5   5   9    3.32    0.87
   5   5  -9    2.70    0.72
   5   5  -9    2.57    0.81
  -5   5   9    1.39    0.66
   5   5  -9    3.00    0.91
  -5   5   9    2.18    0.69
   4   5  -9   18.15    1.44
   4   5  -9   15.27    1.46
  -4   5   9   16.82    0.98
  -4   5   9   15.29    1.17
  -4   5   9   16.99    1.35
  -4   5   9   18.39    1.45
  -3   5   9   17.01    0.98
  -3   5   9   18.11    1.24
   3   5  -9   16.58    1.32
  -3   5   9   17.80    1.33
   3   5  -9   16.39    1.36
  -3   5   9   19.03    1.23
  -2   5   9   11.14    1.12
  -2   5   9   12.52    1.19
  -2   5   9   11.24    0.88
   2   5  -9    9.23    1.25
  -2   5   9   11.84    1.24
   2   5  -9   11.23    1.27
  -1   5   9  103.45    2.85
  -1   5   9  100.49    2.67
   1   5  -9  101.92    2.89
  -1   5   9  105.09    3.27
   1   5  -9  102.00    2.93
  -1   5   9  100.15    2.62
   0   5  -9   44.78    1.84
   0   5   9   45.19    1.52
   0   5   9   45.16    1.73
   0   5  -9   46.19    1.95
   0   5   9   45.52    1.75
   0   5   9   45.50    1.63
   1   5   9   -0.22    0.49
  -1   5  -9   -1.06    0.77
   1   5   9    0.59    0.39
   1   5   9    0.47    0.51
   1   5   9   -0.47    0.57
  -1   5  -9    0.53    0.62
   2   5   9    9.80    0.84
   2   5   9   11.74    1.09
   2   5   9   10.55    1.17
  -2   5  -9   10.36    1.16
  -2   5  -9   10.03    1.13
   3   5   9   13.74    0.82
  -3   5  -9   15.34    1.20
   3   5   9   12.85    1.41
  -3   5  -9   13.42    1.21
   4   5   9    8.22    1.15
  -4   5  -9    8.00    1.17
   4   5   9    7.79    1.58
  -4   5  -9    6.34    1.09
   4   5   9    7.17    0.90
  -5   5  -9   -0.04    0.60
  -5   5  -9   -0.33    0.61
   5   5   9    0.14    0.58
   5   5   9    0.11    0.37
  -6  -5  -9    0.91    0.61
   6   5   9    1.26    0.59
  -6   5  -9    2.01    0.79
   6   5   9    1.29    0.38
  -6   5  -9    2.08    0.63
  -7  -5  -9    1.92    0.63
  -7   5  -9    2.91    0.66
   7   5   9    2.09    0.59
   7   5   9    3.87    0.60
  -8  -5  -9   -0.08    0.75
   8   5   9    0.11    0.41
   8   5   9    0.32    0.58
  -6   6   9    0.25    0.59
  -5   6   9   -0.07    0.48
  -5   6   9    0.53    0.48
  -4   6   9    0.09    0.42
   4   6  -9    0.40    0.64
   4   6  -9    0.52    0.65
  -4   6   9    0.22    0.46
   3   6  -9   10.64    1.07
   3   6  -9    7.81    1.01
  -3   6   9    9.32    0.77
  -3   6   9    9.56    1.08
   2   6  -9    1.33    0.52
  -2   6   9    0.99    0.42
   2   6  -9    1.15    0.54
  -2   6   9    2.62    0.81
   1   6  -9    4.00    0.88
  -1   6   9    4.00    0.81
   1   6  -9    3.26    0.83
  -1   6   9    5.28    0.65
   0   6   9    2.86    0.81
   0   6   9    3.16    0.80
   0   6  -9    2.40    0.53
   0   6  -9    2.68    0.60
   1   6   9   14.48    1.04
  -1   6  -9   13.79    0.98
   1   6   9   15.82    0.78
  -1   6  -9   15.34    1.00
  -2   6  -9    3.62    0.83
   2   6   9    3.03    0.55
  -2   6  -9    3.74    0.84
   2   6   9    5.04    0.95
  -3   6  -9    2.85    0.77
   3   6   9    1.90    0.70
  -3   6  -9    0.69    0.55
  -4  -6  -9    0.24    0.46
  -4   6  -9    0.48    0.43
  -4   6  -9    0.13    0.48
   4   6   9   -0.25    0.31
  -5  -6  -9    0.00    0.46
  -5   6  -9    0.59    0.47
   5   6   9    0.84    0.31
  15   0 -10    4.60    0.70
 -14   0  10    1.58    0.46
 -14   0  10    1.28    0.58
 -13   0  10   -0.72    0.49
 -13   0  10   -0.38    0.52
 -12   0  10   93.95    2.46
 -12   0  10   92.74    2.56
 -11   0  10   68.18    2.11
 -11   0  10   63.71    2.00
 -11   0  10   67.99    2.19
 -10   0  10    0.67    0.57
 -10   0  10    0.66    0.46
 -10   0  10    0.17    0.56
  -9   0  10   31.73    1.43
  -9   0  10   32.23    1.26
  -8   0  10   53.77    1.84
  -8   0  10   55.36    1.78
  -8   0  10   53.67    1.76
  -7   0  10  173.46    3.99
  -7   0  10  175.21    3.92
  -7   0  10  169.01    4.00
  -5   0  10   30.09    1.07
  -4   0  10   65.40    1.70
  -3   0  10   13.34    0.71
  -1   0  10  320.59    6.64
  -1   0  10  322.26    6.66
   0   0  10   58.24    1.61
  -1   0 -10   18.00    0.85
   1   0  10   16.39    0.97
  -2   0 -10  272.84    5.60
   2   0  10  259.11    6.01
  -2   0 -10  266.23    5.90
   3   0  10  245.79    5.98
  -3   0 -10  255.86    5.81
  -3   0 -10  257.92    5.37
  -4   0 -10   14.72    1.35
  -4   0 -10   14.87    0.83
  -5   0 -10    6.64    1.70
  -5   0 -10    3.42    0.64
  -6   0 -10   77.66    2.05
  -6   0 -10   78.32    2.56
  -7   0 -10   24.11    1.07
  -7   0 -10   23.30    1.66
  -8   0 -10    0.65    0.49
  -8   0 -10    0.35    1.14
  -9   0 -10    1.70    0.96
  -9   0 -10    0.01    0.51
 -10   0 -10   24.96    1.30
 -11   0 -10   -0.50    0.56
 -12   0 -10   13.62    1.41
  12   0  10   15.35    1.12
 -13   0 -10   61.56    2.65
  13   0  10   53.16    1.91
 -14  -1  10    1.32    0.62
 -14   1  10    1.80    0.62
  14   1 -10    3.32    0.59
 -14   1  10    1.69    0.44
 -13  -1  10    7.50    1.00
 -13  -1  10    7.49    0.94
  13   1 -10    5.04    0.73
 -13   1  10    7.61    0.80
 -13   1  10    6.63    0.91
 -12  -1  10   24.09    1.21
 -12   1  10   24.26    1.09
 -12   1  10   22.57    1.23
 -11  -1  10    2.26    0.62
 -11  -1  10    3.62    0.87
 -11   1  10    2.26    0.59
 -11   1  10    2.81    0.65
 -11   1  10    4.27    0.79
 -10  -1  10  119.62    3.06
 -10   1  10  119.57    3.08
 -10   1  10  121.52    3.06
  -9  -1  10   75.21    2.41
  -9  -1  10   75.58    2.44
  -9   1  10   76.25    2.17
  -9   1  10   75.64    2.14
  -9   1  10   73.93    2.17
  -8  -1  10    5.15    1.31
  -8  -1  10    7.12    0.77
  -8  -1  10    5.51    0.98
  -8   1  10    6.69    1.02
  -8   1  10    3.61    0.85
  -8   1  10    5.66    0.73
  -7  -1  10   25.73    1.81
  -7  -1  10   27.69    1.41
  -7  -1  10   26.93    1.09
  -7   1  10   24.11    1.28
  -7   1  10   26.10    1.24
  -7   1  10   25.61    1.16
  -6  -1  10   62.31    2.09
  -6  -1  10   64.83    1.73
  -6   1  10   61.20    1.87
  -6   1  10   61.42    1.92
  -5  -1  10   22.38    0.91
  -5  -1  10   23.37    1.50
  -5   1  10   22.43    1.02
   5   1 -10   22.56    1.61
  -4  -1  10   20.32    1.21
  -4  -1  10   18.43    0.81
  -4   1  10   19.24    0.95
  -3  -1  10   74.01    1.93
  -3  -1  10   79.38    2.16
  -3   1  10   81.99    2.27
  -2  -1  10  100.94    2.56
  -2  -1  10   94.73    2.32
  -2  -1  10  100.25    2.51
  -1  -1  10   68.75    1.92
  -1  -1  10   66.00    1.94
   0  -1 -10   47.06    1.34
   0  -1  10   46.06    1.54
   0  -1  10   46.54    1.65
   0   1  10   46.24    1.39
  -1  -1 -10  195.71    4.38
   1  -1  10  199.74    4.60
   1  -1  10  191.60    4.64
  -1   1 -10  193.32    4.19
   1   1  10  194.39    4.49
   2  -1  10  120.75    3.43
  -2  -1 -10  127.67    3.27
  -2   1 -10  123.84    2.83
   2   1  10  125.15    3.34
  -3  -1 -10   15.07    1.20
   3   1  10   14.32    1.65
  -3   1 -10   15.21    0.76
  -4  -1 -10  123.51    2.92
  -4  -1 -10  124.20    3.61
  -4   1 -10  124.11    2.88
  -5  -1 -10  159.94    4.18
  -5  -1 -10  168.19    3.76
  -5   1 -10  166.69    4.15
  -5   1 -10  170.50    3.76
  -6  -1 -10   23.31    1.21
  -6  -1 -10   22.08    1.72
  -6   1 -10   23.52    1.22
  -6   1 -10   23.97    1.63
  -7  -1 -10   34.12    1.40
  -7  -1 -10   34.47    1.90
  -7   1 -10   33.96    1.35
  -7   1 -10   33.69    1.91
  -8  -1 -10   22.15    1.75
  -8  -1 -10   21.10    1.28
  -8   1 -10   20.82    1.06
  -8   1 -10   22.20    1.80
  -9  -1 -10   -0.11    0.72
  -9  -1 -10   -0.70    0.94
  -9   1 -10   -1.84    1.03
  -9   1 -10    0.21    0.55
 -10  -1 -10   38.93    1.72
  10   1  10   40.91    1.47
 -10   1 -10   39.55    1.55
 -11  -1 -10   17.07    1.84
  11   1  10   21.34    1.33
 -11   1 -10   19.51    1.10
  12  -1  10    6.86    1.21
  12   1  10    8.33    0.87
 -12   1 -10    6.48    1.07
 -13   1 -10    7.21    1.11
  13   1  10    4.21    0.77
  14   2 -10   13.31    0.87
 -14   2  10   10.68    0.80
 -13  -2  10    4.02    0.84
  13   2 -10    5.76    0.82
 -13   2  10    4.63    0.71
 -13   2  10    3.75    0.79
 -12  -2  10    1.75    0.70
 -12   2  10    1.96    0.73
  12   2 -10    3.73    0.78
 -12   2  10    2.06    0.49
 -11  -2  10    2.36    0.67
 -11   2  10    1.24    0.44
 -11   2  10    1.89    0.53
 -11   2  10    1.85    0.70
  11   2 -10    2.12    0.52
 -10  -2  10    4.35    0.87
 -10  -2  10    6.90    0.96
 -10   2  10    3.70    0.86
  10   2 -10    4.19    0.80
 -10   2  10    4.08    0.88
 -10   2  10    5.23    1.12
  -9  -2  10    3.27    0.80
  -9  -2  10    3.27    0.97
  -9   2  10    2.55    0.65
  -9   2  10    3.31    0.88
  -9   2  10    3.29    0.65
  -8  -2  10   11.89    0.91
  -8   2  10   11.07    1.01
  -8   2  10   12.55    0.99
  -8   2  10   11.56    1.08
  -7  -2  10   -0.07    0.43
  -7   2  10    0.19    0.65
  -7   2  10    0.22    0.57
  -7   2  10    0.03    0.43
  -6  -2  10   -0.49    0.42
  -6   2  10   -0.49    0.63
  -6   2  10    0.94    0.52
  -6   2  10   -0.27    0.49
  -5  -2  10   92.36    2.31
  -5  -2  10   91.66    3.68
  -5   2  10   90.01    2.47
  -5   2  10   92.36    2.46
  -5   2  10   91.96    2.43
  -4  -2  10  207.75    4.67
  -4  -2  10  204.45    5.46
  -4   2  10  222.51    4.95
  -4   2  10  216.82    4.99
  -3  -2  10   17.81    1.73
  -3  -2  10   21.49    0.92
  -2  -2  10   41.50    2.00
  -2  -2  10   41.84    1.30
  -1  -2  10  299.77    6.96
   1  -2 -10  309.64    6.41
  -1  -2  10  298.10    6.37
  -1   2  10  297.01    6.39
   0  -2 -10   25.22    1.29
   0  -2  10   28.33    1.64
   0   2  10   26.21    1.49
  -1  -2 -10    3.00    0.68
   1  -2  10    2.95    0.85
   1   2  10    1.75    0.86
  -2  -2 -10   13.25    1.45
   2  -2  10   12.32    1.69
  -2   2 -10   11.57    0.76
   2   2  10   12.83    2.16
  -3  -2 -10    2.08    1.06
   3   2  10    2.90    0.68
  -3   2 -10    2.07    0.41
  -3   2 -10    1.69    0.85
   4   2  10    4.17    0.96
  -4   2 -10    3.62    0.63
  -4   2 -10    3.67    0.93
  -5  -2 -10   -1.10    0.86
   5   2  10   -0.61    0.83
   5   2  10    0.18    0.51
  -5   2 -10    1.14    0.39
  -5   2 -10   -1.08    0.74
  -6  -2 -10   16.25    1.51
   6   2  10   16.53    1.13
  -6   2 -10   16.55    1.05
  -6   2 -10   14.36    1.44
  -7  -2 -10   83.93    2.72
  -7   2 -10   84.04    2.60
   7   2  10   84.72    2.36
  -7   2 -10   86.62    2.33
  -8  -2 -10   20.76    1.65
   8   2  10   24.66    1.48
  -8   2 -10   22.43    1.66
  -9  -2 -10    9.67    1.48
   9   2  10    7.62    0.92
  -9   2 -10    7.05    0.85
  -9   2 -10   10.80    1.72
 -10   2 -10   14.06    1.10
  10   2  10   16.26    0.94
 -11   2 -10    7.44    0.90
  11   2  10    7.42    0.82
  12   2  10    0.22    0.41
 -12   2 -10    0.98    0.62
  13   2  10    8.15    0.68
 -13   3  10    0.06    0.38
  13   3 -10    0.29    0.51
  12   3 -10   29.76    1.08
 -12   3  10   30.44    1.16
 -12   3  10   28.94    1.10
 -11   3  10   11.75    0.97
  11   3 -10   13.27    1.01
 -11   3  10   13.31    0.92
 -10  -3  10    2.93    0.97
  10   3 -10    2.11    0.51
 -10   3  10    2.36    0.63
 -10   3  10    3.52    0.78
  -9  -3  10    1.25    0.81
  -9   3  10    2.03    0.52
  -9   3  10    1.91    0.54
   9   3 -10    1.33    0.50
  -8  -3  10   -0.80    0.90
  -8   3  10    0.60    0.44
   8   3 -10    0.20    0.58
  -8   3  10   -0.18    0.46
  -7  -3  10   27.86    1.35
  -7   3  10   30.55    1.34
   7   3 -10   29.63    1.39
  -7   3  10   30.57    1.25
  -6  -3  10   35.32    1.44
   6   3 -10   35.26    1.55
  -6   3  10   34.57    1.41
  -6   3  10   33.91    1.38
  -6   3  10   31.97    2.13
  -5  -3  10    1.04    0.57
  -5   3  10    0.74    0.53
  -5   3  10    3.08    0.82
   5   3 -10    0.58    1.00
   5   3 -10    1.88    0.73
  -5   3  10    1.07    0.80
  -4  -3  10   30.84    1.25
   4   3 -10   29.79    1.69
  -4   3  10   30.42    1.63
  -4   3  10   29.35    1.30
  -4   3  10   29.85    1.30
   4   3 -10   27.65    1.89
  -3  -3  10  117.95    2.86
  -3   3  10  117.54    2.91
   3   3 -10  112.93    3.45
  -3   3  10  116.05    3.43
  -3   3  10  116.26    2.94
  -3   3  10  119.56    3.21
   3   3 -10  117.44    3.31
  -2  -3  10   56.52    1.71
  -2   3  10   51.69    2.25
  -2   3  10   54.54    1.77
  -2   3  10   55.97    1.98
  -2   3  10   55.64    1.77
   2   3 -10   57.56    2.22
   2   3 -10   54.54    2.12
  -1  -3  10    1.76    0.53
  -1   3  10    1.72    0.81
  -1   3  10    1.67    0.57
   1   3 -10    2.07    0.84
  -1   3  10    2.14    0.60
  -1   3  10    2.13    0.52
   1   3 -10    2.80    0.76
   0  -3  10   42.60    1.39
   0   3 -10   40.95    1.90
   0   3 -10   39.99    1.75
   0   3  10   39.38    1.50
   0   3  10   40.29    1.70
   0   3  10   41.01    1.45
   0   3  10   41.18    1.78
   1   3  10    0.58    0.52
  -1   3 -10    0.75    0.62
  -1   3 -10    0.89    0.76
   1   3  10    0.26    0.61
   1   3  10    0.03    0.67
   1   3  10    0.65    0.51
  -2   3 -10    1.30    0.75
   2   3  10    1.27    0.53
   2   3  10    1.91    0.73
   2   3  10    2.72    0.63
  -2   3 -10    2.48    0.69
  -3   3 -10   11.09    1.44
   3   3  10   12.29    1.01
   3   3  10   14.04    0.99
   3   3  10   13.88    1.74
  -3   3 -10   14.72    0.90
  -3   3 -10   12.12    1.40
   4   3  10    0.02    0.99
  -4   3 -10    1.09    0.78
  -4   3 -10    0.27    0.47
   4   3  10   -0.60    0.54
  -4   3 -10    0.21    0.71
   4   3  10    0.75    0.51
  -5   3 -10   10.25    0.94
  -5   3 -10    8.79    1.42
   5   3  10   12.23    1.00
   5   3  10    9.05    1.06
  -6  -3 -10    6.78    1.36
  -6   3 -10    6.98    0.89
  -6   3 -10    8.42    1.27
   6   3  10    6.61    0.89
   6   3  10    7.41    1.13
  -7  -3 -10   34.10    1.61
   7   3  10   32.36    1.34
  -7   3 -10   31.99    1.65
  -7   3 -10   31.27    1.38
   7   3  10   31.49    1.44
  -8  -3 -10   30.57    1.62
   8   3  10   25.92    1.39
  -8   3 -10   27.77    1.33
  -8   3 -10   28.99    1.62
   8   3  10   30.04    1.27
  -9  -3 -10   21.02    1.62
  -9   3 -10   17.08    1.59
   9   3  10   21.03    1.47
   9   3  10   22.96    1.24
  -9   3 -10   23.53    1.32
  10   3  10   -0.04    0.43
 -10   3 -10    0.33    0.59
  11   3  10    4.48    0.67
 -11   3 -10    5.98    0.99
  12   3  10   -0.49    0.34
  12   4 -10    0.38    0.34
 -11   4  10    3.61    0.66
  11   4 -10    3.70    0.62
 -11   4  10    3.36    0.77
  10   4 -10    0.78    0.47
 -10   4  10    0.81    0.50
 -10   4  10    0.28    0.48
  -9   4  10    0.83    0.52
  -9   4  10    0.85    0.53
   9   4 -10    0.66    0.51
  -7   4  10    1.87    0.50
   7   4 -10    1.61    0.61
  -7   4  10    1.72    0.89
  -7   4  10    1.66    0.48
  -6   4  10    0.26    0.48
  -6   4  10    0.58    0.72
  -6   4  10    0.03    0.46
   6   4 -10    0.28    0.65
  -5   4  10    7.20    1.24
  -5   4  10    7.41    0.98
  -5   4  10    8.10    0.91
   5   4 -10    5.78    1.22
   5   4 -10    5.53    1.58
   4   4 -10    6.08    1.37
  -4   4  10    3.33    0.84
  -4   4  10    4.76    1.00
  -4   4  10    3.32    1.03
   4   4 -10    2.59    0.83
   4   4 -10    3.01    1.00
  -4   4  10    2.84    0.60
  -3   4  10    1.34    0.79
  -3   4  10    1.21    0.50
  -3   4  10    1.99    0.61
   3   4 -10    1.58    0.86
  -3   4  10    1.36    0.56
   3   4 -10    2.03    0.94
  -2  -4  10   22.91    2.25
   2   4 -10   17.72    1.59
  -2   4  10   18.28    1.40
  -2   4  10   20.91    1.33
  -2   4  10   18.63    1.19
   2   4 -10   18.76    1.48
  -2   4  10   20.64    1.06
  -1  -4  10   11.84    1.36
  -1   4  10   14.01    1.30
   1   4 -10   17.29    1.44
  -1   4  10   17.05    1.24
   1   4 -10   16.77    1.52
  -1   4  10   14.11    1.06
  -1   4  10   16.45    0.99
   0  -4  10   -0.63    0.72
   0   4  10    1.01    0.64
   0   4 -10    0.91    0.65
   0   4  10    0.91    0.54
   0   4 -10    0.36    0.69
   0   4  10    1.81    0.58
   0   4  10    0.80    0.45
   1  -4  10    2.36    0.77
  -1   4 -10    2.23    0.72
   1   4  10    1.82    0.57
   1   4  10    1.83    0.63
   1   4  10    1.42    0.62
  -1   4 -10    1.21    0.62
   1   4  10    1.98    0.50
   2  -4  10    0.54    0.64
  -2   4 -10    1.55    0.66
   2   4  10    1.35    0.54
   2   4  10    0.51    0.60
  -2   4 -10    1.48    0.63
   2   4  10    0.36    0.46
  -3   4 -10    4.57    1.12
   3   4  10    3.73    0.82
   3   4  10    3.37    0.73
   3   4  10    3.83    0.89
  -3   4 -10    3.71    0.75
   4   4  10   12.93    1.63
  -4   4 -10   11.70    1.29
  -4   4 -10   10.18    1.28
   4   4  10   11.22    0.90
   4   4  10   11.64    0.96
   5   4  10   11.56    0.93
  -5   4 -10   11.95    1.40
  -5   4 -10   12.16    1.23
   5   4  10   11.34    0.96
  -6  -4 -10    6.11    1.31
   6   4  10    6.62    0.86
  -6   4 -10    7.34    1.53
   6   4  10    5.32    0.82
  -6   4 -10    7.23    1.13
  -7  -4 -10    4.46    1.18
  -7   4 -10    8.03    1.24
   7   4  10    5.61    0.90
  -8  -4 -10   -0.82    0.70
  -8   4 -10    0.18    0.74
   8   4  10    0.42    0.47
   8   4  10   -0.48    0.48
  -9  -4 -10    0.69    0.79
   9   4  10    0.43    0.44
   9   4  10    1.65    0.63
  10   4  10   -0.04    0.38
  -9   5  10    2.11    0.59
   9   5 -10    2.03    0.48
   8   5 -10    0.98    0.53
  -8   5  10    1.54    0.69
  -8   5  10    1.91    0.50
  -7   5  10    5.83    0.81
  -7   5  10    8.47    1.48
   7   5 -10    5.53    0.93
  -7   5  10    6.38    1.08
   6   5 -10   16.78    1.25
  -6   5  10   19.28    1.40
  -6   5  10   16.27    1.00
  -6   5  10   18.66    1.17
   5   5 -10    6.98    1.20
   5   5 -10    3.80    0.99
  -5   5  10    4.05    0.85
  -5   5  10    4.40    1.13
   5   5 -10    3.65    0.82
  -5   5  10    3.59    0.70
   4   5 -10    6.09    1.38
  -4   5  10    8.54    0.98
  -4   5  10    6.86    1.11
   4   5 -10    6.47    1.38
  -3   5  10   17.51    0.97
   3   5 -10   17.41    1.36
   3   5 -10   16.58    1.33
  -3   5  10   17.17    1.21
  -2   5  10   23.09    1.09
   2   5 -10   21.13    1.40
  -2   5  10   22.54    1.34
   2   5 -10   23.05    1.40
  -2   5  10   23.53    1.23
  -2   5  10   20.82    1.72
   1   5 -10   -0.49    0.72
  -1   5  10    0.44    0.47
  -1   5  10    0.52    0.55
   1   5 -10    0.02    0.61
  -1   5  10    0.28    0.41
  -1   5  10    0.03    0.54
   0   5  10    0.41    0.54
   0   5  10    0.20    0.41
   0   5  10    0.44    0.53
   0   5 -10   -0.56    0.62
   0   5 -10    0.57    0.51
  -1   5 -10   14.10    1.22
   1   5  10   13.84    1.06
   1   5  10   15.74    0.91
   1   5  10   14.03    1.17
  -1   5 -10   15.29    1.50
  -2   5 -10    7.63    1.13
   2   5  10    6.56    1.11
   2   5  10    5.42    0.69
   2   5  10    7.73    1.23
  -2   5 -10    5.71    1.06
   3   5  10    0.13    0.69
   3   5  10    1.16    0.63
  -3   5 -10    0.95    0.78
   3   5  10    1.22    0.63
  -4   5 -10    5.44    1.09
   4   5  10    5.43    0.99
  -4   5 -10    7.09    1.14
   4   5  10    5.91    0.76
   4   5  10    4.55    0.94
   5   5  10    0.76    0.39
   5   5  10    0.45    0.56
  -5   5 -10    0.71    0.64
  -5   5 -10    0.48    0.58
  -6  -5 -10   -0.39    0.58
  -6   5 -10   -0.34    0.55
  -6   5 -10    0.57    0.79
   6   5  10    0.16    0.52
   6   5  10    0.27    0.38
  -7  -5 -10    1.87    0.59
  -7   5 -10   -0.10    0.59
   7   5  10    0.61    0.41
   7   5  10    0.83    0.51
  -8  -5 -10    1.05    0.73
   8   5  10    1.50    0.59
   8   5  10    1.28    0.46
  -6   6  10    4.71    0.87
  -5   6  10   58.09    1.52
  -5   6  10   56.26    1.72
  -4   6  10   13.01    0.78
  -4   6  10   13.56    0.95
   4   6 -10   10.49    1.50
   4   6 -10   15.01    1.21
  -3   6  10   26.32    1.23
   3   6 -10   26.67    1.23
   3   6 -10   28.98    1.47
  -3   6  10   26.16    1.03
   2   6 -10    0.64    0.53
  -2   6  10    1.23    0.47
   2   6 -10    0.26    0.51
  -2   6  10    0.76    0.38
   1   6 -10   29.10    1.47
  -1   6  10   30.89    1.29
  -1   6  10   30.59    1.24
   1   6 -10   34.39    1.57
   0   6 -10   31.90    1.43
   0   6 -10   34.67    1.34
   0   6  10   35.74    1.14
   0   6  10   34.26    1.44
   1   6  10    7.45    1.02
   1   6  10    5.29    0.62
  -1   6 -10    4.31    0.90
  -1   6 -10    6.38    0.89
  -2   6 -10    0.30    0.43
   2   6  10   -0.37    0.51
   2   6  10    0.32    0.33
  -2   6 -10    0.31    0.44
   3   6  10    6.47    0.59
   3   6  10    7.78    1.31
  -3   6 -10    8.02    0.85
  -3   6 -10    8.01    0.87
  -4  -6 -10    0.69    0.54
  -4   6 -10    0.42    0.43
   4   6  10    0.41    0.37
  -4   6 -10   -0.27    0.50
  -5  -6 -10    3.57    0.80
  -5   6 -10    3.53    0.80
   5   6  10    3.90    0.54
  15   0 -11   -0.23    0.41
 -14   0  11    0.37    0.56
 -14   0  11   -0.13    0.40
 -13   0  11   -0.19    0.50
 -13   0  11   -0.42    0.46
 -12   0  11   -0.05    0.52
 -12   0  11    0.03    0.47
 -11   0  11    0.71    0.49
 -11   0  11   -0.72    0.48
 -11   0  11    0.26    0.51
 -10   0  11    0.23    0.53
 -10   0  11   -0.18    0.51
 -10   0  11   -0.30    0.71
  -9   0  11   -0.15    0.54
  -9   0  11    0.36    0.45
  -9   0  11   -0.54    0.57
  -8   0  11    0.53    0.64
  -8   0  11    0.15    0.48
  -8   0  11   -0.02    0.38
  -7   0  11   -0.31    0.35
  -7   0  11   -0.19    0.57
  -7   0  11    1.09    0.69
  -6   0  11    0.80    0.39
  -6   0  11   -0.40    0.67
  -5   0  11   -0.10    0.34
  -4   0  11    0.05    0.34
  -3   0  11    0.11    0.35
  -2   0  11   -0.28    0.37
  -1   0  11   -0.56    0.33
  -1   0  11    0.05    0.28
   0   0  11   -0.09    0.38
   1   0  11    0.20    0.48
   2   0  11   -0.37    0.64
  -2   0 -11    0.32    0.41
  -2   0 -11    0.20    0.42
   3   0  11    0.64    0.88
  -3   0 -11    0.21    0.39
  -3   0 -11    0.19    0.59
  -4   0 -11   -0.74    0.74
  -4   0 -11   -0.33    0.38
  -5   0 -11    0.20    0.35
  -5   0 -11    1.34    0.88
  -6   0 -11   -0.85    0.87
  -6   0 -11    0.66    0.46
  -7   0 -11    0.34    0.47
  -7   0 -11    0.48    0.79
  -8   0 -11    0.70    0.51
  -8   0 -11   -1.02    0.91
  -9   0 -11   -0.60    0.61
  -9   0 -11    1.63    0.86
  10   0  11    0.57    0.55
 -10   0 -11   -0.43    0.58
 -11   0 -11   -0.29    0.62
  11   0  11    0.05    0.61
 -12   0 -11    0.31    0.71
  12   0  11    0.02    0.57
  13   0  11    1.33    0.66
 -14  -1  11    0.65    0.61
  14   1 -11    0.71    0.39
 -14   1  11    0.29    0.48
 -14   1  11    0.63    0.65
 -13  -1  11    1.32    0.56
 -13  -1  11   -0.25    0.69
 -13   1  11    1.17    0.64
 -13   1  11    0.54    0.42
  13   1 -11   -0.08    0.40
 -12  -1  11    4.42    1.08
 -12  -1  11    5.11    0.89
 -12   1  11    5.57    0.95
 -12   1  11    5.05    0.86
 -11  -1  11   34.19    1.44
 -11  -1  11   32.24    1.36
 -11   1  11   34.50    1.37
 -11   1  11   32.63    1.42
 -11   1  11   35.07    1.31
 -10  -1  11   27.60    1.28
 -10  -1  11   26.27    1.42
 -10   1  11   27.75    1.26
 -10   1  11   28.88    1.31
 -10   1  11   26.69    1.31
  -9  -1  11    0.82    0.48
  -9  -1  11   -0.96    0.71
  -9   1  11    0.05    0.47
  -9   1  11    0.81    0.52
  -9   1  11    0.31    0.48
  -8  -1  11    9.20    0.80
  -8  -1  11    8.17    1.41
  -8  -1  11   10.58    1.04
  -8   1  11   10.17    0.88
  -8   1  11   11.64    1.02
  -8   1  11    9.82    1.03
  -7  -1  11   19.10    1.82
  -7  -1  11   15.97    1.26
  -7  -1  11   15.43    0.93
  -7   1  11   17.43    1.16
  -7   1  11   18.32    1.00
  -7   1  11   17.96    1.07
  -6  -1  11    0.45    0.37
  -6  -1  11   -1.80    0.74
  -6   1  11    0.07    0.54
  -6   1  11    0.44    0.46
  -6   1  11    0.40    0.51
  -5  -1  11   25.19    1.70
  -5   1  11   26.78    1.08
  -4  -1  11   43.16    1.29
  -4  -1  11   43.70    1.66
  -4   1  11   40.69    1.32
  -3  -1  11    6.33    0.62
  -3  -1  11    7.15    0.97
  -3   1  11    5.54    0.79
  -2  -1  11    6.33    0.59
  -2  -1  11    6.52    0.96
  -2  -1  11    7.54    0.89
  -1  -1  11  175.43    3.81
  -1  -1  11  174.92    4.12
  -1  -1  11  169.10    4.05
   0  -1  11  236.43    5.49
   0  -1 -11  240.15    5.12
   0   1  11  236.66    5.17
   1  -1  11    0.85    0.54
  -1  -1 -11    0.21    0.46
   1  -1  11    1.71    0.72
   1   1  11   -0.07    0.55
  -1   1 -11    0.58    0.27
   2  -1  11   50.27    2.34
  -2  -1 -11   56.52    1.92
   2   1  11   56.68    2.19
  -2   1 -11   58.35    1.53
  -3  -1 -11   83.84    2.24
  -3  -1 -11   83.48    2.68
  -3   1 -11   85.92    2.10
  -4  -1 -11    7.86    1.75
  -4  -1 -11    4.50    1.47
  -4  -1 -11    3.53    0.68
  -4   1 -11    5.81    1.44
  -4   1 -11    4.00    0.61
  -5  -1 -11   10.47    1.01
  -5  -1 -11    7.74    1.53
   5   1  11    8.64    1.15
  -5   1 -11    9.49    0.70
  -5   1 -11   11.16    1.49
  -6  -1 -11    1.03    0.80
  -6  -1 -11    0.49    0.59
  -6   1 -11    0.71    0.39
  -6   1 -11   -0.08    0.77
   6   1  11    0.43    0.57
  -7  -1 -11   13.90    1.50
  -7  -1 -11   13.08    1.10
  -7   1 -11   12.60    0.85
  -7   1 -11   11.56    1.49
   7   1  11   13.53    1.09
  -8  -1 -11    0.42    0.67
  -8  -1 -11    1.62    0.83
  -8   1 -11   -0.74    0.86
  -8   1 -11    0.37    0.46
   8   1  11    1.22    0.52
  -9  -1 -11    6.43    1.27
  -9  -1 -11    6.56    1.54
   9   1  11    8.00    0.97
  -9   1 -11    6.83    0.91
  -9   1 -11    4.26    1.04
 -10  -1 -11   11.68    2.03
 -10  -1 -11    8.72    1.44
  10   1  11   10.84    0.97
 -10   1 -11   10.19    0.95
 -11   1 -11    1.01    0.56
  11   1  11    1.87    0.57
 -12   1 -11    7.09    0.99
  12   1  11    6.74    0.83
  13   1  11   25.19    1.05
 -14   2  11   22.48    0.86
  14   2 -11   22.85    0.87
 -13  -2  11   17.76    1.30
 -13   2  11   18.66    1.39
  13   2 -11   20.85    0.92
 -13   2  11   21.05    0.95
 -12  -2  11    4.08    0.99
 -12   2  11    6.38    0.81
 -12   2  11    4.57    0.75
  12   2 -11    4.89    0.77
 -12   2  11    3.13    1.25
 -11  -2  11   -0.01    0.60
 -11   2  11    1.18    0.72
 -11   2  11   -0.10    0.45
  11   2 -11    0.54    0.47
 -11   2  11    0.11    0.43
 -10  -2  11   41.23    1.57
 -10   2  11   45.45    1.54
 -10   2  11   40.66    1.72
 -10   2  11   42.78    1.61
  -9   2  11   22.73    1.16
  -9   2  11   19.92    1.15
  -8  -2  11   41.98    1.49
  -8   2  11   43.12    1.64
  -8   2  11   42.96    1.57
  -8   2  11   44.70    1.50
  -7  -2  11   -0.32    0.49
  -7   2  11   -0.26    0.64
  -7   2  11    0.93    0.45
  -7   2  11    0.64    0.51
  -6  -2  11   40.06    1.37
  -6   2  11   40.81    1.48
  -6   2  11   38.68    2.53
  -6   2  11   41.81    1.49
  -6   2  11   40.65    1.64
  -5  -2  11    1.68    0.45
  -5   2  11    1.73    0.52
  -5   2  11    2.56    0.88
  -5   2  11    0.75    1.07
  -5   2  11    1.77    0.59
  -4  -2  11   57.76    1.63
  -4  -2  11   57.63    2.87
  -4   2  11   57.59    1.80
  -4   2  11   56.46    1.78
  -3  -2  11   97.14    2.45
  -3  -2  11   99.92    3.35
  -2  -2  11   84.31    2.93
  -2  -2  11   81.14    2.10
  -1  -2  11  120.07    2.78
  -1  -2  11  113.61    3.45
   0  -2  11  124.27    3.70
   0  -2 -11  131.22    3.27
   1  -2  11  109.33    3.50
  -1  -2 -11  109.14    3.09
   1   2  11  105.29    3.40
  -2  -2 -11   41.09    2.20
   2  -2  11   43.78    2.48
   2   2  11   41.36    1.57
  -2   2 -11   38.83    1.93
  -3  -2 -11   -2.25    1.16
   3   2  11    0.45    0.58
  -3   2 -11    1.18    0.99
  -3   2 -11    0.66    0.75
  -3   2 -11    1.24    0.41
  -4   2 -11    1.96    0.41
  -4   2 -11    2.78    0.86
  -4   2 -11    0.70    0.95
   4   2  11    2.42    0.60
  -5  -2 -11   -0.36    0.72
   5   2  11   -0.01    0.50
  -5   2 -11    0.36    0.40
  -5   2 -11   -0.62    0.74
  -6  -2 -11   -0.26    0.75
  -6   2 -11    0.63    0.43
  -6   2 -11   -0.53    0.74
  -7  -2 -11   41.24    1.90
   7   2  11   41.52    1.52
  -7   2 -11   41.87    1.49
  -7   2 -11   41.03    1.81
  -8  -2 -11    1.76    0.82
   8   2  11    0.31    0.45
  -8   2 -11    0.00    0.80
  -8   2 -11    0.02    0.49
  -9  -2 -11    1.61    0.84
  -9   2 -11    1.73    0.59
   9   2  11    2.98    0.79
  -9   2 -11    2.58    0.89
 -10  -2 -11   13.18    2.14
 -10   2 -11   17.17    1.28
  11   2  11   46.32    1.51
 -11   2 -11   45.54    1.61
 -12   2 -11   33.64    1.36
  12   2  11   33.23    1.18
  13   2  11    2.60    0.65
 -13   3  11    0.26    0.40
  13   3 -11    0.13    0.33
 -12   3  11   19.92    0.91
  12   3 -11   19.95    0.89
 -12   3  11   20.33    0.97
 -11  -3  11   48.34    2.06
  11   3 -11   47.71    1.53
 -11   3  11   45.19    1.52
 -11   3  11   49.17    1.50
 -10  -3  11   13.80    1.34
 -10   3  11   13.56    1.41
  -9  -3  11    0.57    0.73
  -9   3  11    0.82    0.48
   9   3 -11    0.78    0.50
  -9   3  11    0.85    0.46
  -8  -3  11   83.78    2.45
  -8   3  11   86.79    2.39
  -8   3  11   90.09    2.36
   8   3 -11   88.63    2.46
  -7  -3  11   58.09    1.89
  -7   3  11   57.39    1.84
  -7   3  11   61.78    2.60
   7   3 -11   58.41    1.95
  -7   3  11   57.71    1.80
  -6  -3  11   12.57    1.06
  -6   3  11   13.27    0.98
   6   3 -11   11.46    1.25
  -6   3  11   12.31    1.73
  -6   3  11   11.34    0.98
  -5  -3  11   90.42    2.42
   5   3 -11   90.20    2.98
  -5   3  11   94.65    2.91
   5   3 -11   91.75    2.64
  -4  -3  11  174.84    4.04
   4   3 -11  175.87    4.47
   4   3 -11  169.48    4.23
  -4   3  11  178.05    4.08
  -4   3  11  178.50    4.08
  -4   3  11  176.20    4.41
  -3  -3  11    9.07    0.85
   3   3 -11   10.65    1.44
  -3   3  11   10.13    1.22
  -3   3  11    8.45    0.96
  -3   3  11    7.52    1.86
   3   3 -11    8.37    2.01
  -3   3  11   10.18    1.02
  -2  -3  11   93.80    2.47
  -2   3  11   92.25    2.94
   2   3 -11   95.40    2.88
   2   3 -11   96.98    2.86
  -2   3  11   96.45    2.54
  -2   3  11   98.59    2.54
  -2   3  11   99.45    2.83
  -1  -3  11   84.46    2.25
   1   3 -11   85.54    2.63
   1   3 -11   85.47    2.64
  -1   3  11   85.22    2.28
  -1   3  11   84.52    2.31
  -1   3  11   83.63    2.60
   0  -3  11    6.65    0.74
   0   3  11    7.05    1.19
   0   3 -11    5.43    1.37
   0   3  11    4.06    0.90
   0   3 -11    4.60    1.34
   0   3  11    5.45    1.19
   0   3  11    5.99    0.93
   1   3  11    7.35    0.97
   1   3  11    9.47    0.98
  -1   3 -11    7.79    1.29
   1   3  11    8.77    1.36
  -1   3 -11   10.85    1.41
   2   3  11   81.30    2.69
  -2   3 -11   83.83    2.52
   2   3  11   82.90    2.24
  -2   3 -11   80.80    2.59
   2   3  11   84.60    2.29
  -3   3 -11  102.83    2.97
   3   3  11  103.82    2.66
   3   3  11  101.36    3.19
  -3   3 -11  103.29    2.97
   3   3  11  103.73    2.69
  -4   3 -11    1.08    0.71
   4   3  11    2.00    0.50
  -4   3 -11    2.27    0.81
   4   3  11    2.30    0.60
  -4   3 -11    1.12    0.44
   4   3  11    0.84    0.98
  -5   3 -11   57.10    2.42
   5   3  11   61.41    1.84
  -5   3 -11   56.70    2.09
  -5   3 -11   58.96    1.86
   5   3  11   58.38    1.88
  -6  -3 -11   47.89    1.99
  -6   3 -11   49.79    1.97
   6   3  11   49.25    1.75
   6   3  11   48.79    1.65
  -7  -3 -11  119.96    3.28
  -7   3 -11  116.38    3.06
  -7   3 -11  123.46    3.21
   7   3  11  119.52    3.01
   7   3  11  118.73    3.02
  -8  -3 -11    4.37    0.80
   8   3  11    6.19    0.79
   8   3  11    2.96    0.74
  -8   3 -11    4.42    0.91
  -8   3 -11    3.54    0.76
  -9  -3 -11   36.87    1.80
   9   3  11   34.99    1.33
  -9   3 -11   37.11    1.44
  -9   3 -11   31.20    1.70
  10   3  11   43.97    1.42
 -10   3 -11   42.52    1.60
 -11   3 -11    1.95    0.67
  12   3  11   10.45    0.71
 -11   4  11   12.41    0.92
 -11   4  11   12.88    0.84
  11   4 -11   11.87    0.74
 -10   4  11   32.42    1.19
  10   4 -11   32.72    1.22
 -10   4  11   32.53    1.19
  -9   4  11    6.33    0.84
   9   4 -11    8.25    0.93
  -9   4  11    7.95    0.87
  -8   4  11    2.60    0.58
  -8   4  11    3.74    0.88
   8   4 -11    2.53    0.65
   7   4 -11   40.93    1.57
  -7   4  11   41.19    1.41
  -7   4  11   43.25    1.97
  -7   4  11   40.43    1.42
  -6   4  11   78.55    2.21
  -6   4  11   79.68    2.18
  -6   4  11   78.46    2.56
   6   4 -11   75.65    2.30
  -5   4  11    4.56    1.27
  -5   4  11    2.67    0.57
   5   4 -11    2.86    0.80
  -5   4  11    1.38    0.56
   5   4 -11    4.32    0.92
  -4   4  11    8.15    0.98
   4   4 -11    7.14    1.58
   4   4 -11    9.60    1.50
   4   4 -11    6.45    1.71
  -4   4  11    7.79    1.27
  -4   4  11    7.99    0.89
  -3  -4  11    0.29    0.86
  -3   4  11   -0.43    0.76
  -3   4  11    0.68    0.50
  -3   4  11    0.81    0.54
   3   4 -11    1.10    0.85
  -3   4  11    0.78    0.47
   3   4 -11   -0.33    0.68
  -2  -4  11   20.99    1.39
  -2   4  11   25.24    1.47
  -2   4  11   23.86    1.12
  -2   4  11   22.71    1.51
   2   4 -11   22.45    1.61
   2   4 -11   22.58    1.55
  -2   4  11   23.14    1.25
  -1  -4  11    3.40    0.80
   1   4 -11    4.02    0.77
   1   4 -11    3.39    0.82
  -1   4  11    4.02    1.13
  -1   4  11    4.33    0.89
  -1   4  11    4.44    1.07
  -1   4  11    3.24    0.85
   0  -4  11    4.85    1.11
   0   4 -11    6.95    1.31
   0   4  11    5.50    1.10
   0   4  11    6.61    1.09
   0   4  11    7.61    0.98
   0   4  11    6.89    0.95
   0   4 -11    6.47    1.22
   1  -4  11   44.20    1.73
  -1   4 -11   46.69    1.91
   1   4  11   45.78    1.60
  -1   4 -11   45.29    1.90
   1   4  11   46.84    1.55
   1   4  11   44.17    1.91
   2  -4  11    7.08    1.06
  -2   4 -11    5.73    1.17
   2   4  11    5.39    1.27
  -2   4 -11    5.45    1.11
   2   4  11    4.10    0.86
   2   4  11    5.51    0.80
   3   4  11   86.09    2.82
  -3   4 -11   87.17    2.65
   3   4  11   87.52    2.37
  -3   4 -11   89.97    2.67
   3   4  11   86.25    2.37
   4   4  11  129.21    3.15
  -4   4 -11  131.18    3.45
   4   4  11  123.23    3.58
   4   4  11  124.94    3.12
  -5   4 -11   23.17    1.52
  -5   4 -11   25.70    1.41
   5   4  11   24.46    1.14
   5   4  11   25.79    1.14
  -6  -4 -11    8.63    1.18
   6   4  11    8.72    0.80
  -6   4 -11    7.76    1.13
  -6   4 -11    6.37    1.47
   6   4  11    8.38    0.83
  -7  -4 -11   58.34    2.08
   7   4  11   63.75    1.84
  -7   4 -11   64.70    2.08
   7   4  11   61.16    1.83
  -8  -4 -11   13.05    1.24
   8   4  11   11.58    0.87
  -8   4 -11   13.53    1.31
   8   4  11   12.69    1.01
  -9  -4 -11    7.57    1.25
   9   4  11   11.91    0.79
  -9   4 -11   10.28    1.51
  10   4  11    0.23    0.39
   9   5 -11   21.38    0.99
  -9   5  11   18.75    0.99
   8   5 -11   34.89    1.25
  -8   5  11   33.19    1.32
  -8   5  11   33.44    1.15
  -7   5  11   22.19    1.00
  -7   5  11   25.51    1.67
   7   5 -11   21.30    1.20
  -7   5  11   20.56    1.12
  -6   5  11    4.81    0.94
   6   5 -11    6.24    1.13
   5   5 -11   48.18    1.95
  -5   5  11   51.69    1.64
  -5   5  11   51.13    1.66
  -5   5  11   51.22    1.89
  -4   5  11   42.00    1.54
   4   5 -11   37.92    1.80
  -4   5  11   39.46    1.68
   4   5 -11   39.67    1.82
  -4   5  11   39.88    1.46
  -3   5  11    1.32    0.62
  -3   5  11    0.16    0.50
  -3   5  11    0.44    0.43
   3   5 -11    0.11    0.69
   2   5 -11    1.93    0.63
   2   5 -11    1.81    0.67
  -2   5  11    2.11    0.45
  -2   5  11    2.21    0.58
  -1   5  11    3.55    0.94
   1   5 -11    2.57    0.69
  -1   5  11    3.31    0.88
   1   5 -11    2.86    0.69
  -1   5  11    3.12    0.69
   0   5  11    0.24    0.50
   0   5 -11    0.17    0.64
   0   5  11    0.27    0.48
   0   5  11    0.10    0.40
   0   5 -11    0.19    0.51
   1   5  11    3.63    1.02
   1   5  11    3.49    0.69
  -1   5 -11    3.33    0.69
  -1   5 -11    5.34    1.10
  -2   5 -11   13.03    1.68
  -2   5 -11   12.67    1.19
   2   5  11   13.87    0.96
   2   5  11   13.01    1.02
   3   5  11   32.99    1.25
   3   5  11   32.65    1.38
   3   5  11   35.42    1.74
  -3   5 -11   32.66    1.57
  -3   5 -11   35.31    1.62
   4   5  11    0.52    0.45
   4   5  11    0.40    0.54
   4   5  11    1.02    0.88
  -4   5 -11   -0.73    0.55
  -4   5 -11    0.05    0.61
  -5  -5 -11   55.55    2.43
   5   5  11   51.30    1.61
  -5   5 -11   45.33    1.78
  -5   5 -11   50.33    1.75
   5   5  11   49.36    1.50
  -6  -5 -11   46.28    1.60
   6   5  11   47.25    1.46
  -6   5 -11   37.14    2.17
  -6   5 -11   46.23    1.60
   6   5  11   46.35    1.37
  -7  -5 -11   25.62    1.25
   7   5  11   26.72    1.11
  -7   5 -11   28.02    1.81
   7   5  11   27.80    1.70
   8   5  11    0.94    0.54
  -5   6  11    0.54    0.41
  -5   6  11    0.40    0.53
   4   6 -11    0.80    0.66
  -4   6  11    1.04    0.70
  -4   6  11    0.70    0.71
  -3   6  11    4.54    0.62
   3   6 -11    7.24    1.08
  -3   6  11    6.47    0.99
   3   6 -11    5.84    0.96
   2   6 -11    7.35    0.94
  -2   6  11    7.18    0.67
  -2   6  11    7.64    0.84
   2   6 -11    5.02    0.82
  -1   6  11    0.79    0.60
   1   6 -11   -0.39    0.47
   1   6 -11    0.50    0.60
   0   6 -11    1.02    0.69
   0   6  11    1.89    0.51
   0   6 -11    2.09    0.68
   0   6  11    2.51    0.53
  -1   6 -11    0.76    0.44
   1   6  11    0.65    0.49
  -1   6 -11    1.12    0.47
   1   6  11    0.95    0.35
   2   6  11    1.86    0.81
   2   6  11    1.00    0.35
  -2   6 -11    0.69    0.47
  -2   6 -11    0.29    0.44
  -3  -6 -11   14.32    0.89
  -3   6 -11   13.06    0.86
  -3   6 -11   14.41    0.95
   3   6  11   14.47    0.73
  -4  -6 -11    6.38    0.76
   4   6  11    8.09    0.63
  -4   6 -11    7.61    0.80
  -4   6 -11    8.27    1.00
 -14   0  12    5.74    0.74
 -14   0  12    7.57    0.90
 -13   0  12    2.52    0.55
 -13   0  12    3.17    0.85
 -12   0  12   -0.35    0.48
 -12   0  12    1.30    0.80
 -11   0  12   41.13    1.50
 -11   0  12   41.26    1.51
 -11   0  12   41.09    1.54
 -10   0  12    5.58    0.95
 -10   0  12    7.07    0.99
 -10   0  12    6.82    0.87
  -9   0  12   33.29    1.45
  -9   0  12   31.59    1.29
  -9   0  12   34.20    1.48
  -8   0  12   97.35    2.64
  -8   0  12   98.01    2.54
  -8   0  12   98.56    2.58
  -7   0  12    0.18    0.69
  -7   0  12    0.40    0.41
  -7   0  12    0.57    0.56
  -6   0  12  311.84    6.60
  -6   0  12  308.09    6.69
  -4   0  12   39.14    1.24
  -3   0  12   67.65    1.77
  -2   0  12   81.92    2.03
  -1   0  12  172.88    3.80
  -1   0  12  167.98    3.76
  -1   0  12  175.09    3.84
   0   0  12   35.00    1.37
   1   0  12   92.52    2.65
   2   0  12   45.35    2.08
  -2   0 -12   46.23    1.37
  -2   0 -12   45.54    1.77
  -3   0 -12    7.40    0.75
  -3   0 -12    8.78    1.33
  -4   0 -12   11.43    1.52
  -4   0 -12   14.76    0.84
  -4   0 -12   12.88    1.79
  -5   0 -12  149.71    3.37
  -5   0 -12  140.51    3.75
  -6   0 -12   26.45    1.73
   6   0  12   26.77    1.60
  -6   0 -12   28.41    1.16
  -7   0 -12    0.46    0.45
  -7   0 -12    0.35    0.77
  -8   0 -12   56.08    1.79
  -8   0 -12   57.44    2.23
   8   0  12   54.03    1.91
   9   0  12  117.90    3.04
  -9   0 -12  117.94    3.05
  -9   0 -12  122.63    3.26
 -10   0 -12   14.64    1.16
  10   0  12   17.17    1.20
 -10   0 -12   15.01    2.46
  11   0  12    0.45    0.65
 -11   0 -12    0.82    0.63
  12   0  12   16.41    1.17
 -12   0 -12   13.74    1.43
 -14  -1  12   19.66    1.10
  14   1 -12   19.47    0.82
 -14   1  12   17.05    1.21
 -14   1  12   18.06    0.82
 -13  -1  12   19.09    1.05
 -13  -1  12   20.26    1.10
  13   1 -12   18.85    0.94
 -13   1  12   21.18    1.12
 -13   1  12   19.21    0.97
 -12  -1  12    0.06    0.62
 -12  -1  12    0.59    0.52
 -12   1  12    0.49    0.49
 -12   1  12    0.31    0.57
 -12   1  12    0.28    0.52
 -11  -1  12    0.14    0.52
 -11  -1  12   -0.15    0.61
 -11   1  12    0.15    0.43
 -11   1  12    0.44    0.47
 -11   1  12   -0.46    0.56
 -10  -1  12   19.44    1.36
 -10  -1  12   22.07    1.18
 -10   1  12   22.19    1.21
 -10   1  12   21.53    1.17
 -10   1  12   23.10    1.18
  -9  -1  12    0.51    0.45
  -9  -1  12   -0.09    0.74
  -9   1  12    1.05    0.56
  -9   1  12    1.91    0.54
  -9   1  12    1.21    0.52
  -8  -1  12    9.87    0.92
  -8  -1  12    8.02    1.42
  -8  -1  12    9.51    1.50
  -8   1  12   10.53    1.16
  -8   1  12   10.17    0.91
  -7  -1  12   59.03    1.89
  -7  -1  12   56.97    1.71
  -7  -1  12   53.52    2.26
  -7   1  12   58.31    1.76
  -7   1  12   59.74    1.84
  -7   1  12   60.16    1.80
  -6  -1  12   59.10    2.02
  -6  -1  12   59.98    1.74
  -6   1  12   62.92    1.88
  -6   1  12   65.97    1.79
  -6   1  12   61.77    1.89
  -5  -1  12    0.87    0.36
  -5   1  12    1.04    0.65
  -5   1  12    1.41    0.89
  -5   1  12    0.94    0.49
  -4  -1  12  378.69    8.22
  -4  -1  12  379.94    7.99
  -4   1  12  387.96    7.96
  -3  -1  12  157.98    3.76
  -3  -1  12  151.34    3.76
  -3  -1  12  154.25    3.46
  -3   1  12  150.38    3.46
  -2  -1  12  237.80    5.37
  -2  -1  12  239.45    5.42
  -2  -1  12  238.65    5.10
  -2   1  12  233.66    5.10
  -1  -1  12   39.26    1.71
  -1  -1  12   41.39    1.61
   0  -1  12  117.94    3.13
   0  -1  12  115.08    3.23
   0  -1 -12  116.28    2.78
   0   1  12  119.47    2.91
  -1  -1 -12   88.44    2.44
   1  -1  12   90.38    2.72
   1  -1  12   82.95    2.90
   1   1  12   83.88    2.58
  -2  -1 -12    0.47    0.70
   2   1  12    1.85    0.97
  -2   1 -12   -0.29    0.35
  -3  -1 -12  124.34    3.62
  -3  -1 -12  118.03    2.91
  -4  -1 -12   55.09    2.86
  -4  -1 -12   52.56    1.71
  -4  -1 -12   52.71    2.15
  -4   1 -12   52.57    2.12
   4   1  12   52.64    1.84
  -4   1 -12   55.51    1.56
  -5  -1 -12   74.51    2.42
   5   1  12   70.91    2.18
  -5   1 -12   75.28    2.00
  -5   1 -12   74.95    2.41
  -6  -1 -12   21.72    1.58
  -6  -1 -12   22.13    1.27
  -6   1 -12   24.41    1.48
  -6   1 -12   21.78    1.03
   6   1  12   22.34    1.27
  -7  -1 -12  111.83    3.19
  -7  -1 -12  111.33    2.88
  -7   1 -12  114.06    3.18
   7   1  12  112.07    2.90
  -7   1 -12  110.61    2.83
  -8  -1 -12   23.73    1.62
  -8  -1 -12   25.92    1.44
  -8   1 -12   26.48    1.19
  -8   1 -12   26.99    1.66
   8   1  12   24.95    1.29
  -9  -1 -12    0.34    0.87
  -9  -1 -12    1.15    0.85
  -9   1 -12   -0.08    0.51
   9   1  12    0.44    0.53
 -10  -1 -12   23.70    1.75
 -10   1 -12   18.48    1.21
 -10   1 -12   22.61    1.95
  10   1  12   20.94    1.10
 -11   1 -12   43.12    1.54
  11   1  12   43.27    1.50
  12   1  12    5.90    0.84
 -12   1 -12    4.18    1.04
  13   1  12    1.58    0.49
 -14   2  12    0.06    0.33
  14   2 -12    0.44    0.34
 -13  -2  12    9.81    1.21
  13   2 -12   11.74    0.75
 -13   2  12   11.25    0.74
 -12  -2  12   25.89    1.34
 -12   2  12   26.49    1.49
 -12   2  12   25.42    1.08
  12   2 -12   26.11    1.11
 -12   2  12   25.75    1.10
 -11  -2  12    4.90    0.90
 -11   2  12    4.04    0.81
  11   2 -12    4.06    0.87
 -11   2  12    5.96    1.14
 -10  -2  12   28.79    1.31
 -10   2  12   30.57    1.55
 -10   2  12   31.53    1.55
 -10   2  12   32.28    1.46
  10   2 -12   30.23    1.27
  -9  -2  12   27.34    1.26
  -9   2  12   25.02    1.24
  -9   2  12   27.07    1.23
  -9   2  12   28.62    1.50
  -8  -2  12   56.40    1.77
  -8   2  12   56.33    1.90
  -8   2  12   56.88    1.81
  -8   2  12   58.11    1.76
  -7  -2  12    7.42    0.82
  -7   2  12    6.60    0.89
  -7   2  12    4.98    1.14
  -7   2  12    6.56    0.90
  -6  -2  12   33.71    1.25
  -6   2  12   34.81    1.39
  -6   2  12   30.47    2.32
  -6   2  12   34.54    1.39
  -6   2  12   35.50    1.62
  -5  -2  12   16.43    0.89
   5   2 -12   14.01    2.31
  -5   2  12   16.30    1.13
  -5   2  12   16.41    1.05
  -5   2  12   17.17    1.88
  -4  -2  12    2.17    1.48
  -4  -2  12    4.36    0.63
  -4   2  12    3.73    0.95
  -4   2  12    4.14    0.98
  -4   2  12    3.54    0.93
   4   2 -12    3.99    1.05
  -3  -2  12   23.91    2.41
  -3  -2  12   28.36    1.09
  -3   2  12   25.98    1.72
  -3   2  12   26.23    1.30
  -3   2  12   24.59    1.32
  -2  -2  12   48.37    1.45
  -2  -2  12   49.74    2.66
  -2   2  12   48.37    2.17
  -2   2  12   44.19    1.68
  -1  -2  12   27.57    2.17
   0  -2 -12   15.85    1.50
   0  -2  12   12.48    1.95
   1  -2  12   20.70    2.31
  -1  -2 -12   22.97    1.95
  -1   2 -12   21.16    1.57
   1   2  12   21.19    1.17
  -1   2 -12   22.16    1.66
  -2  -2 -12  140.86    4.16
  -2   2 -12  130.29    3.56
   2   2  12  129.27    3.66
  -2   2 -12  136.70    3.56
   2   2  12  135.94    3.26
  -3  -2 -12   31.69    3.07
  -3   2 -12   33.04    1.17
  -3   2 -12   28.80    1.79
   3   2  12   27.10    2.21
  -3   2 -12   30.71    1.86
   3   2  12   33.63    1.36
  -4  -2 -12    1.84    0.76
  -4   2 -12    2.45    0.82
  -4   2 -12    2.44    0.90
   4   2  12    2.42    0.58
  -4   2 -12    2.18    0.46
  -5  -2 -12   66.87    2.26
  -5   2 -12   66.31    1.91
   5   2  12   68.05    2.00
  -5   2 -12   62.56    2.76
  -5   2 -12   65.35    2.29
  -6  -2 -12    1.26    0.78
  -6   2 -12   -0.53    0.42
  -6   2 -12    0.50    0.70
   6   2  12   -0.35    0.48
  -7  -2 -12    1.55    0.80
   7   2  12    2.14    0.54
  -7   2 -12    2.03    0.50
  -7   2 -12    2.06    0.74
  -8  -2 -12    8.72    1.35
  -8   2 -12    7.80    0.92
  -8   2 -12    6.08    1.39
   8   2  12    7.57    0.90
  -9  -2 -12    3.04    0.77
  -9   2 -12    5.05    0.84
  -9   2 -12    5.74    1.48
   9   2  12    2.77    0.54
 -10  -2 -12   -1.11    0.97
 -10   2 -12    0.40    0.52
  10   2  12    0.03    0.46
 -10   2 -12   -0.25    1.05
  11   2  12   14.66    0.92
 -11   2 -12   13.73    1.04
 -12   2 -12   13.92    1.06
  12   2  12   14.39    0.81
 -13   3  12    3.34    0.60
  13   3 -12    2.80    0.57
  12   3 -12   18.05    0.85
 -12   3  12   18.64    0.90
 -12   3  12   18.12    0.85
 -11  -3  12    6.70    1.52
  11   3 -12    3.55    0.74
 -11   3  12    4.81    0.75
 -11   3  12    3.27    0.76
 -10  -3  12   14.23    1.34
 -10   3  12   15.08    1.02
  10   3 -12   16.54    1.05
 -10   3  12   14.20    0.99
  -9  -3  12   16.87    1.24
  -9   3  12   18.11    1.01
  -9   3  12   16.80    1.04
   9   3 -12   17.59    1.11
  -8  -3  12    1.97    0.70
   8   3 -12    4.28    0.98
  -8   3  12    2.80    0.68
  -8   3  12    3.97    0.83
  -7  -3  12    5.84    0.94
  -7   3  12    3.95    0.80
  -7   3  12    4.41    0.86
  -7   3  12    2.99    1.11
   7   3 -12    4.98    1.11
  -6  -3  12   22.68    1.17
   6   3 -12   19.64    1.35
  -6   3  12   21.52    1.12
  -6   3  12   18.76    1.78
  -6   3  12   22.43    1.17
  -5  -3  12   20.99    1.09
  -5   3  12   21.34    1.10
   5   3 -12   20.55    1.93
  -5   3  12   21.07    1.15
   5   3 -12   22.33    1.54
  -5   3  12   20.50    1.66
  -4  -3  12    0.47    0.52
  -4   3  12    0.11    0.51
   4   3 -12    0.29    0.82
  -4   3  12    0.62    0.49
  -4   3  12    0.53    0.70
  -3  -3  12   22.50    1.11
  -3   3  12   24.06    1.18
  -3   3  12   23.93    1.19
   3   3 -12   21.49    1.68
  -3   3  12   25.75    1.53
   3   3 -12   19.05    2.10
  -2  -3  12    0.41    0.49
  -2   3  12    0.03    0.63
  -2   3  12    0.21    0.46
  -2   3  12    0.76    0.52
   2   3 -12   -0.71    0.78
  -1  -3  12   10.56    0.88
   1   3 -12   12.04    1.44
   1   3 -12    9.72    1.44
  -1   3  12   10.27    1.01
  -1   3  12    9.70    1.04
  -1   3  12    9.58    1.26
   0  -3  12   29.06    1.19
   0   3  12   28.82    1.27
   0   3 -12   29.97    1.72
   0   3 -12   28.31    1.63
   0   3  12   27.52    1.26
   0   3  12   30.64    1.66
   1   3  12   15.95    1.04
   1   3  12   15.57    1.05
   1   3  12   16.28    1.52
  -1   3 -12   13.82    1.40
  -1   3 -12   14.59    1.47
   2   3  12   -0.06    0.55
   2   3  12    1.29    0.77
  -2   3 -12    0.11    0.68
   2   3  12    0.81    0.50
  -2   3 -12    0.27    0.70
   3   3  12    8.26    1.48
   3   3  12   13.27    1.00
  -3   3 -12   10.30    1.35
   3   3  12    8.95    1.45
  -4   3 -12   34.49    1.79
   4   3  12   33.78    1.43
   4   3  12   33.81    1.35
  -4   3 -12   34.13    1.76
  -5  -3 -12    3.40    0.78
   5   3  12    2.93    0.79
  -5   3 -12    3.69    0.81
  -5   3 -12    2.06    0.90
   5   3  12    4.55    0.74
  -5   3 -12    3.38    0.81
  -6  -3 -12   39.61    1.80
   6   3  12   39.46    1.46
  -6   3 -12   39.89    1.53
  -6   3 -12   41.32    1.80
   6   3  12   39.44    1.66
  -7  -3 -12    0.45    0.69
   7   3  12    0.74    0.42
   7   3  12    1.23    0.72
  -7   3 -12    1.41    0.57
  -7   3 -12    1.23    0.67
  -8  -3 -12    0.04    0.76
   8   3  12   -0.06    0.48
  -8   3 -12    0.40    0.54
  -8   3 -12   -0.74    1.14
  -9  -3 -12    2.57    0.78
  -9   3 -12    1.08    0.74
  -9   3 -12    4.76    1.01
   9   3  12    3.76    0.76
  10   3  12   11.20    0.83
 -10   3 -12   10.71    1.01
  11   3  12    4.05    0.63
 -11   4  12    1.06    0.44
 -11   4  12    1.81    0.51
  11   4 -12    1.14    0.43
 -10   4  12   -0.33    0.42
  10   4 -12   -0.01    0.46
 -10   4  12   -0.08    0.42
   9   4 -12    1.04    0.55
  -9   4  12    0.91    0.45
  -9   4  12    0.82    0.43
   8   4 -12   -0.28    0.58
  -8   4  12    0.24    0.45
  -8   4  12    0.02    0.47
  -7   4  12    0.92    1.35
  -7   4  12    0.94    0.44
   7   4 -12    0.17    0.85
  -7   4  12    1.03    0.43
  -6   4  12    0.20    0.69
   6   4 -12   -0.14    0.72
  -6   4  12    0.55    0.48
   6   4 -12   -0.40    1.00
  -6   4  12   -0.22    0.46
  -5   4  12   16.01    1.06
   5   4 -12   20.45    1.45
  -5   4  12   18.34    1.10
  -5   4  12   18.85    1.45
   5   4 -12   18.52    1.74
  -4  -4  12    9.70    1.62
  -4   4  12   10.62    1.30
  -4   4  12   10.17    0.93
  -4   4  12    9.42    0.95
   4   4 -12   11.06    1.46
   4   4 -12    9.79    1.82
  -3  -4  12    7.81    1.29
  -3   4  12    9.13    0.96
  -3   4  12    7.03    1.19
   3   4 -12    6.87    1.26
  -3   4  12    8.63    0.93
   3   4 -12    9.46    1.55
  -2  -4  12   11.56    1.17
  -2   4  12    9.79    0.98
  -2   4  12   10.90    1.27
   2   4 -12   12.88    1.41
   2   4 -12    9.72    1.31
  -2   4  12   10.44    0.91
  -1  -4  12   19.77    1.35
  -1   4  12   22.93    1.52
  -1   4  12   19.91    1.12
   1   4 -12   20.76    1.50
   1   4 -12   20.33    1.56
  -1   4  12   22.61    1.14
   0  -4  12    2.03    0.70
   0   4  12    3.40    0.72
   0   4  12    3.49    0.88
   0   4 -12    3.51    0.78
   0   4 -12    2.29    0.68
   0   4  12    4.11    0.83
   1  -4  12   -1.09    0.69
  -1   4 -12    0.43    0.66
   1   4  12    0.58    0.44
   1   4  12    0.63    0.51
  -1   4 -12    0.15    0.60
   1   4  12    0.96    0.61
   2   4  12    2.92    0.76
   2   4  12    4.03    0.84
  -2   4 -12    2.12    0.66
  -2   4 -12    5.97    1.17
   2   4  12    2.74    0.74
  -3   4 -12    6.77    1.18
   3   4  12    2.88    0.82
   3   4  12    3.13    0.55
  -3   4 -12    5.21    1.07
   3   4  12    3.26    0.82
  -4   4 -12    9.30    1.29
   4   4  12   11.03    1.69
  -4   4 -12   12.24    1.71
   4   4  12   10.00    0.92
   4   4  12   10.56    0.89
  -5  -4 -12    0.13    0.69
   5   4  12    0.89    0.43
  -5   4 -12   -0.05    0.66
   5   4  12   -0.11    0.48
  -5   4 -12    1.41    0.60
  -6  -4 -12    9.95    1.59
   6   4  12    7.90    0.79
  -6   4 -12   10.93    1.77
   6   4  12    8.24    1.18
  -7  -4 -12    0.46    0.64
   7   4  12    0.39    0.45
  -7   4 -12    0.41    0.60
   7   4  12   -0.28    0.54
  -8  -4 -12    1.66    0.67
   8   4  12    1.68    0.45
   8   4  12    4.34    1.10
  -8   4 -12    1.93    0.66
  -9  -4 -12    0.31    0.74
  -9   4 -12   -0.63    0.89
   9   4  12    0.11    0.37
  10   4  12    2.96    0.60
  -9   5  12    3.72    0.75
   8   5 -12    8.68    1.08
  -8   5  12    6.65    0.70
  -8   5  12    6.43    0.95
   7   5 -12    6.04    1.37
  -7   5  12    2.99    0.55
  -7   5  12    3.13    0.69
  -6   5  12    9.67    0.82
  -6   5  12   10.76    0.94
  -6   5  12   10.35    1.28
  -5   5  12    0.46    0.44
  -5   5  12    0.80    0.58
   5   5 -12    0.97    0.76
  -5   5  12    0.02    0.51
  -4   5  12    9.49    0.87
  -4   5  12    8.51    1.13
   4   5 -12    6.59    1.47
  -4   5  12    7.35    0.97
   4   5 -12    7.84    1.26
  -3   5  12    8.47    0.95
  -3   5  12    9.35    1.03
  -3   5  12    8.60    1.35
   3   5 -12    9.20    1.30
   3   5 -12   10.01    1.33
  -2   5  12    8.32    0.78
   2   5 -12    8.33    1.71
  -2   5  12    9.50    1.03
  -2   5  12    9.22    1.07
   1   5 -12    0.42    0.50
  -1   5  12    0.91    0.68
   1   5 -12    0.66    0.68
  -1   5  12    0.82    0.51
  -1   5  12    0.39    0.39
   0   5  12   21.39    1.01
   0   5 -12   22.31    1.40
   0   5 -12   24.30    1.34
   0   5  12   22.59    1.32
   0   5  12   23.61    1.42
   1   5  12   21.62    1.55
   1   5  12   22.82    1.20
   2   5  12    0.66    0.46
  -2   5 -12    0.68    0.58
   2   5  12   -0.08    0.58
   2   5  12   -0.27    0.50
  -2   5 -12    0.00    0.61
   3   5  12    4.25    0.81
  -3   5 -12    6.66    1.12
  -3   5 -12    7.08    1.13
   3   5  12    4.78    0.73
   3   5  12    4.68    0.87
  -4   5 -12   14.62    1.18
   4   5  12   16.46    1.00
   4   5  12   16.59    0.89
   4   5  12   16.20    1.65
  -4   5 -12   16.43    1.13
  -5  -5 -12    0.65    0.55
   5   5  12    0.30    0.47
  -5   5 -12    0.39    0.54
   5   5  12    0.10    0.39
  -5   5 -12   -0.10    0.59
  -6  -5 -12    3.55    0.90
   6   5  12    2.12    0.45
  -6   5 -12    2.16    0.63
   6   5  12    2.56    0.54
  -7  -5 -12    9.03    1.02
   7   5  12   11.30    0.86
   7   5  12    8.92    0.82
  -7   5 -12    9.21    1.00
   8   5  12    1.98    0.54
  -5   6  12   11.01    0.70
   4   6 -12    4.35    1.17
  -4   6  12    2.25    0.58
  -4   6  12    3.75    0.81
   3   6 -12    0.19    0.71
  -3   6  12    0.73    0.80
   3   6 -12   -0.17    0.50
  -3   6  12   -0.56    0.35
  -2   6  12    9.58    1.01
   2   6 -12    9.12    0.90
   2   6 -12    9.94    1.01
  -2   6  12   11.38    0.71
   1   6 -12    8.24    0.86
  -1   6  12    9.74    0.83
  -1   6  12    9.70    0.73
   1   6 -12    7.20    0.85
   0   6  12    0.37    0.49
   0   6 -12   -0.02    0.47
   0   6  12    0.01    0.45
   0   6 -12   -0.64    0.38
   1   6  12   18.94    1.09
  -1   6 -12   18.89    0.99
   1   6  12   19.33    0.79
  -1   6 -12   18.08    0.98
  -2  -6 -12   57.12    1.62
  -2   6 -12   55.99    1.64
  -2   6 -12   55.99    1.80
   2   6  12   56.25    1.48
  -3  -6 -12   23.55    1.00
  -3   6 -12   22.22    1.00
  -3   6 -12   24.76    1.10
   3   6  12   21.97    0.83
  -4  -6 -12    0.47    0.44
  -4   6 -12    0.26    0.44
 -14   0  13    0.67    0.59
  14   0 -13    0.21    0.34
 -14   0  13   -1.03    0.73
 -13   0  13    0.17    0.49
 -13   0  13   -0.15    0.49
 -12   0  13   -0.13    0.50
 -12   0  13    0.14    0.54
 -11   0  13    0.49    0.54
 -11   0  13   -0.15    0.52
 -11   0  13    0.17    0.49
 -10   0  13    0.88    0.56
 -10   0  13   -0.03    0.50
 -10   0  13    0.54    0.52
  -9   0  13    0.85    0.54
  -9   0  13   -0.17    0.46
  -9   0  13    0.08    0.59
  -8   0  13    0.67    0.69
  -8   0  13    0.15    0.42
  -7   0  13    0.09    0.52
  -7   0  13   -0.73    0.37
  -7   0  13    0.27    0.70
  -6   0  13    0.03    0.62
  -6   0  13   -0.15    0.37
  -6   0  13    2.27    0.76
  -5   0  13    0.43    0.36
  -4   0  13   -0.29    0.34
  -3   0  13   -0.07    0.37
  -2   0  13   -0.20    0.39
  -1   0  13    0.06    0.46
  -1   0  13    0.08    0.39
  -1   0  13    0.36    0.50
   0   0  13   -1.43    0.61
   1   0  13    0.46    0.79
   2   0  13   -0.05    1.13
  -2   0 -13    0.37    0.39
  -3   0 -13    0.39    0.42
  -3   0 -13    0.36    0.87
  -4   0 -13   -0.33    0.43
  -4   0 -13    0.00    0.78
   5   0  13   -0.51    0.96
  -5   0 -13   -0.46    0.69
  -5   0 -13    0.23    0.42
  -6   0 -13    0.12    0.47
  -6   0 -13   -1.03    0.80
   6   0  13    1.40    0.85
  -7   0 -13    0.89    0.51
  -7   0 -13    0.87    0.78
  -8   0 -13   -0.15    0.53
   8   0  13    1.32    0.75
  -8   0 -13    0.69    0.79
   9   0  13    0.72    0.67
  -9   0 -13    0.18    0.57
 -10   0 -13   -0.20    0.96
 -10   0 -13    0.92    0.64
 -11   0 -13   -0.38    0.86
  11   0  13    0.67    0.65
  12   0  13   -0.25    0.79
 -12   0 -13    2.49    1.07
  14   1 -13    7.52    0.76
 -14   1  13    5.35    0.71
 -13  -1  13    3.61    0.88
 -13   1  13    1.35    0.61
  13   1 -13    1.78    0.44
 -12  -1  13    2.18    0.58
 -12  -1  13    2.16    0.70
 -12   1  13    1.85    0.62
 -12   1  13    1.55    0.49
 -12   1  13    1.68    0.50
 -11  -1  13    0.48    0.53
 -11  -1  13    0.71    0.64
 -11   1  13    0.19    0.48
 -11   1  13    0.50    0.57
 -11   1  13   -0.04    0.42
 -10  -1  13   14.48    1.27
 -10  -1  13   12.95    0.98
 -10   1  13   15.08    1.01
 -10   1  13   13.97    1.06
 -10   1  13   14.49    1.12
  -9  -1  13   48.20    1.94
  -9  -1  13   51.17    1.66
  -9   1  13   53.07    1.73
  -9   1  13   48.92    1.67
  -9   1  13   51.81    1.73
  -8  -1  13    4.38    0.94
  -8  -1  13    2.88    0.53
  -8  -1  13    3.41    0.66
  -8   1  13    5.41    1.22
  -8   1  13    4.61    0.85
  -8   1  13    4.20    0.93
  -7  -1  13    0.49    0.68
  -7  -1  13    1.45    0.77
  -7   1  13    0.74    0.54
  -7   1  13    0.51    0.49
  -7   1  13    0.33    0.49
  -6  -1  13    1.92    0.82
  -6  -1  13    1.88    0.43
  -6   1  13    2.08    0.52
  -6   1  13    1.92    0.56
  -6   1  13    4.01    1.02
  -5  -1  13   25.03    1.02
  -5   1  13   23.41    1.38
  -5   1  13   26.86    1.13
  -5   1  13   24.19    1.35
  -4  -1  13   40.02    1.26
  -4   1  13   38.42    1.34
  -3  -1  13    5.92    1.34
  -3  -1  13    4.97    0.65
  -3   1  13    3.39    0.56
  -2  -1  13   13.30    1.34
  -2  -1  13   14.00    1.52
  -2  -1  13   14.56    0.75
  -2   1  13   12.70    1.04
  -1  -1  13    1.11    0.80
  -1  -1  13    1.81    0.66
  -1  -1  13    0.08    0.29
  -1   1  13   -1.45    0.62
   0  -1 -13   12.43    1.03
   0  -1  13   11.52    1.76
   0  -1  13   11.37    1.37
   0   1  13   11.91    1.74
   0   1  13   12.12    1.16
   1  -1  13   -1.01    0.76
  -1  -1 -13    0.64    0.63
   1   1  13    1.85    0.67
   1   1  13    0.10    0.90
  -2  -1 -13    6.36    1.47
   2   1  13    2.65    1.30
  -3  -1 -13   -0.59    1.08
  -3  -1 -13    1.03    0.85
  -3   1 -13    1.67    0.41
  -3   1 -13    3.14    0.95
  -4  -1 -13    3.79    0.72
  -4  -1 -13    4.56    1.30
   4   1  13    2.98    0.72
  -4   1 -13    4.17    0.71
  -4   1 -13    5.13    1.31
  -4   1 -13    3.31    0.85
  -5  -1 -13   21.53    1.29
  -5  -1 -13   22.29    1.57
  -5   1 -13   20.08    1.52
   5   1  13   22.56    1.33
  -5   1 -13   22.22    1.03
  -6  -1 -13   68.41    2.37
  -6  -1 -13   68.50    2.10
  -6   1 -13   70.08    2.28
  -6   1 -13   70.50    1.99
   6   1  13   70.98    2.11
  -7  -1 -13   10.33    1.22
  -7  -1 -13   12.39    1.38
   7   1  13    9.12    1.09
  -7   1 -13   11.56    0.91
  -7   1 -13   12.26    1.45
  -8  -1 -13   19.44    2.07
  -8  -1 -13   25.77    1.63
   8   1  13   22.97    1.27
  -8   1 -13   24.06    1.58
  -8   1 -13   23.78    1.21
  -9  -1 -13   11.13    1.44
  -9   1 -13    5.80    1.45
  -9   1 -13    8.25    0.95
   9   1  13    9.51    0.99
 -10  -1 -13    1.17    0.90
 -10   1 -13    1.61    0.94
  10   1  13    1.92    0.88
 -10   1 -13    1.50    0.57
  11   1  13    0.06    0.52
 -11   1 -13   -0.01    0.58
  12   1  13   -0.55    0.48
 -12   1 -13    0.56    0.63
 -13  -2  13    8.16    1.18
 -13   2  13    9.35    0.76
  13   2 -13    9.62    0.71
 -12  -2  13    1.21    0.63
 -12   2  13    0.97    0.43
  12   2 -13    1.04    0.46
 -12   2  13    1.35    0.91
 -12   2  13    1.36    0.47
 -11  -2  13    7.26    0.93
 -11   2  13    6.70    0.85
 -11   2  13    8.65    0.90
  11   2 -13    7.69    0.86
 -11   2  13    9.13    1.24
 -10  -2  13   12.76    1.01
  10   2 -13   13.91    0.97
 -10   2  13   14.22    0.98
 -10   2  13   14.13    1.30
 -10   2  13   13.43    0.96
  -9  -2  13   -0.64    0.50
  -9   2  13   -0.05    0.47
  -9   2  13    0.69    0.47
  -9   2  13   -0.71    0.71
  -8  -2  13   51.98    1.70
  -8   2  13   53.01    1.69
  -8   2  13   51.06    1.83
  -8   2  13   52.93    1.72
  -7  -2  13  181.82    4.22
  -7   2  13  184.67    4.24
  -7   2  13  183.62    4.25
  -7   2  13  181.98    4.29
  -6  -2  13   21.70    1.04
  -6   2  13   21.72    2.01
  -6   2  13   22.26    1.17
  -6   2  13   21.29    1.52
  -5  -2  13    4.57    0.69
  -5   2  13    3.87    0.65
  -5   2  13    4.33    0.91
   5   2 -13    6.27    1.95
  -5   2  13    3.43    1.00
  -4  -2  13   91.57    2.32
  -4   2  13   91.39    2.86
  -4   2  13   90.71    2.39
   4   2 -13   86.97    2.89
  -4   2  13   90.63    2.44
  -3  -2  13   49.37    3.27
  -3  -2  13   55.13    1.61
  -3   2  13   49.70    2.13
  -3   2  13   55.24    1.73
  -3   2  13   52.92    1.74
   3   2 -13   52.97    2.24
  -2  -2  13   31.71    1.12
  -2  -2  13   26.63    2.84
  -2   2  13   28.59    1.70
  -2   2  13   28.51    1.44
   2   2 -13   28.23    1.82
  -2   2  13   28.20    1.33
  -1  -2  13    0.83    1.24
  -1  -2  13    2.45    0.59
  -1   2  13    3.55    0.66
  -1   2  13    2.66    0.82
   1   2 -13    1.96    0.83
   0  -2  13   30.30    2.70
   0   2  13   27.26    1.29
   0   2 -13   26.81    1.66
   0   2 -13   24.86    1.83
   0   2  13   26.68    1.62
  -1   2 -13   -1.38    0.82
   1   2  13    0.19    0.71
  -1   2 -13   -0.73    0.75
   1   2  13   -0.58    0.50
  -2   2 -13   47.71    2.02
   2   2  13   48.74    2.19
  -2   2 -13   47.24    2.09
   2   2  13   52.56    1.63
  -3  -2 -13   98.16    2.85
   3   2  13   98.75    2.54
  -3   2 -13   97.10    2.93
  -3   2 -13   97.19    2.45
  -3   2 -13   96.49    2.88
   3   2  13   90.64    3.14
  -4  -2 -13  148.61    3.89
  -4   2 -13  149.67    3.97
   4   2  13  154.76    3.61
  -4   2 -13  149.97    3.58
  -4   2 -13  153.55    3.89
  -5  -2 -13    1.19    0.90
  -5   2 -13    0.81    1.06
  -5   2 -13    1.87    0.49
  -5   2 -13   -0.27    1.10
  -6  -2 -13   54.33    2.10
  -6   2 -13   61.67    2.09
  -6   2 -13   56.15    1.78
   6   2  13   57.15    1.83
  -7  -2 -13   74.90    2.54
   7   2  13   79.18    2.22
  -7   2 -13   78.42    2.27
  -7   2 -13   75.79    2.41
  -8  -2 -13   65.38    2.26
  -8   2 -13   67.43    2.26
  -8   2 -13   64.79    2.02
   8   2  13   65.19    1.97
   9   2  13   -0.16    0.68
  -9   2 -13    1.20    0.62
  -9   2 -13   -2.20    1.21
 -10  -2 -13    9.70    1.55
 -10   2 -13    9.91    1.67
 -10   2 -13    8.64    0.94
  10   2  13    8.80    0.89
 -11   2 -13    1.26    0.54
  11   2  13    1.30    0.45
  12   2  13    6.01    0.70
  13   3 -13    5.46    0.59
 -13   3  13    6.08    0.63
 -12   3  13   14.03    0.81
 -12   3  13   12.96    0.75
  12   3 -13   11.97    0.73
 -11  -3  13   13.41    1.52
  11   3 -13   11.49    0.86
 -11   3  13   12.44    0.82
 -11   3  13   10.36    0.83
 -10  -3  13    5.36    0.87
 -10   3  13    6.52    0.84
  10   3 -13    6.93    0.87
 -10   3  13    5.77    0.86
  -9  -3  13   25.06    1.33
  -9   3  13   22.09    1.11
  -9   3  13   22.24    1.07
   9   3 -13   21.34    1.14
  -8  -3  13    5.27    1.03
  -8   3  13    6.19    1.03
  -8   3  13    7.90    1.16
   8   3 -13    5.46    1.01
  -7  -3  13    0.91    0.63
  -7   3  13   -0.38    0.98
   7   3 -13    0.24    0.61
  -7   3  13    0.61    0.45
  -7   3  13    0.18    0.44
  -6  -3  13    8.49    1.00
  -6   3  13   13.93    1.63
   6   3 -13    7.62    1.95
  -6   3  13    9.36    0.95
  -6   3  13   10.30    0.94
   6   3 -13    7.30    1.31
  -5  -3  13   25.58    1.21
   5   3 -13   24.99    1.63
  -5   3  13   25.63    1.19
   5   3 -13   27.48    1.92
  -5   3  13   26.29    1.74
  -5   3  13   25.99    1.26
  -4  -3  13    5.95    0.83
  -4   3  13    3.83    0.87
  -4   3  13    6.97    0.86
  -4   3  13    6.24    1.29
   4   3 -13    7.49    1.45
  -3  -3  13    2.19    0.52
   3   3 -13    1.22    0.76
  -3   3  13    1.73    0.52
   3   3 -13    0.52    1.10
  -3   3  13    3.68    0.82
  -3   3  13    1.51    0.70
  -2  -3  13   33.93    1.34
   2   3 -13   34.48    1.83
  -2   3  13   37.23    1.78
  -2   3  13   34.40    1.36
  -2   3  13   35.61    1.38
   2   3 -13   37.06    1.83
  -1  -3  13   66.22    1.95
  -1   3  13   66.80    2.33
   1   3 -13   68.44    2.39
  -1   3  13   68.74    2.02
  -1   3  13   66.87    1.98
   1   3 -13   64.72    2.31
   0  -3  13    0.22    0.42
   0   3  13   -0.62    0.64
   0   3  13    1.01    0.52
   0   3 -13    0.77    0.65
   0   3  13    1.37    0.49
   0   3 -13    0.64    0.74
  -1   3 -13   66.00    2.33
   1   3  13   68.11    2.34
   1   3  13   71.71    2.03
   1   3  13   68.86    2.02
  -1   3 -13   70.95    2.38
   2   3  13  111.81    3.09
  -2   3 -13   93.26    3.81
   2   3  13  108.47    2.67
   2   3  13   88.87    3.08
   3   3  13   11.73    0.98
  -3   3 -13    9.36    1.42
   3   3  13   10.92    2.63
  -3   3 -13   11.49    1.39
   4   3  13    9.15    1.95
  -4   3 -13   13.80    1.40
   4   3  13   11.96    0.95
   4   3  13   13.37    1.19
  -4   3 -13    9.35    1.51
  -5  -3 -13   49.53    2.00
   5   3  13   49.66    1.67
  -5   3 -13   47.29    2.18
  -5   3 -13   51.21    1.99
   5   3  13   49.76    1.78
  -6  -3 -13    6.13    1.66
   6   3  13    6.19    1.20
  -6   3 -13    6.83    0.93
   6   3  13    7.04    0.83
  -6   3 -13    9.50    1.27
  -7  -3 -13   -0.24    0.60
  -7   3 -13    1.24    0.61
  -7   3 -13    1.12    0.53
   7   3  13    0.22    0.41
  -8  -3 -13   18.35    1.43
  -8   3 -13   18.39    1.08
  -8   3 -13   18.97    1.49
  -9  -3 -13    7.55    1.31
  -9   3 -13    7.18    1.19
  -9   3 -13    6.79    0.94
   9   3  13    9.56    0.85
  10   3  13    0.23    0.42
 -11   4  13   17.06    0.83
  11   4 -13   17.80    0.86
 -11   4  13   17.43    0.90
 -10   4  13   44.32    1.32
 -10   4  13   42.52    1.30
  10   4 -13   39.37    1.28
  -9   4  13    7.71    0.77
   9   4 -13    6.19    0.93
  -9   4  13    6.49    0.78
   8   4 -13   17.62    1.19
  -8   4  13   16.30    0.97
  -8   4  13   16.60    1.00
  -7   4  13    7.95    0.77
   7   4 -13   10.00    1.21
  -7   4  13    6.99    0.94
  -7   4  13   10.23    1.69
   6   4 -13    0.42    0.92
   6   4 -13    1.30    0.77
  -6   4  13    1.12    0.48
  -6   4  13    1.52    0.48
  -6   4  13    4.54    1.27
  -5  -4  13    7.31    1.54
  -5   4  13    8.79    0.93
  -5   4  13    7.45    1.27
  -5   4  13    8.13    0.84
   5   4 -13    5.68    1.49
  -4  -4  13   76.41    2.38
  -4   4  13   77.35    2.48
   4   4 -13   76.57    2.50
   4   4 -13   73.40    2.62
  -4   4  13   74.53    2.15
  -4   4  13   75.22    2.14
  -3  -4  13   51.37    1.93
  -3   4  13   50.87    1.67
   3   4 -13   51.08    2.16
   3   4 -13   51.59    2.05
  -3   4  13   52.65    1.69
  -3   4  13   51.65    2.01
  -2   4  13    5.81    0.93
   2   4 -13    4.11    1.25
  -2   4  13    6.17    1.14
  -2   4  13    4.21    0.88
   2   4 -13    8.14    1.37
  -1  -4  13  137.87    3.51
  -1   4  13  140.53    3.43
  -1   4  13  140.19    3.79
   1   4 -13  144.65    3.73
   1   4 -13  149.61    4.46
  -1   4  13  138.65    3.47
   0  -4  13  234.58    5.68
   0   4  13  233.70    5.33
   0   4 -13  237.40    5.57
   0   4 -13  236.50    5.86
   0   4  13  240.01    5.75
   0   4  13  237.38    5.32
   1  -4  13   46.31    2.35
   1   4  13   45.50    1.61
   1   4  13   45.22    1.54
  -1   4 -13   43.20    2.43
  -1   4 -13   47.49    1.86
   1   4  13   46.47    1.90
   2  -4  13   14.40    1.16
  -2   4 -13   14.66    1.28
   2   4  13   12.60    0.93
   2   4  13   12.42    0.96
  -2   4 -13   12.50    1.24
   2   4  13   11.26    1.33
   3  -4  13   37.68    1.55
   3   4  13   39.96    1.46
   3   4  13   39.13    1.83
   3   4  13   36.79    1.41
  -3   4 -13   40.34    1.73
  -3   4 -13   41.31    2.19
  -4   4 -13   69.28    2.23
  -4   4 -13   70.45    2.29
   4   4  13   67.87    1.96
   4   4  13   69.11    1.98
   4   4  13   68.76    2.57
  -5  -4 -13    3.44    0.68
   5   4  13    3.34    0.80
  -5   4 -13    5.23    1.06
   5   4  13    4.54    0.71
  -5   4 -13    6.40    1.79
  -6  -4 -13   14.59    1.18
   6   4  13   13.86    0.96
  -6   4 -13   13.83    1.85
   6   4  13   14.64    1.03
  -6   4 -13   12.14    1.21
  -7  -4 -13   30.60    1.49
   7   4  13   30.63    1.21
   7   4  13   31.69    1.36
  -7   4 -13   33.01    1.45
  -8  -4 -13    0.29    0.61
   8   4  13    0.14    0.41
  -8   4 -13    0.06    0.62
  -9  -4 -13   33.99    1.55
   9   4  13   35.78    1.12
  -9   4 -13   29.96    1.75
  -9   5  13    2.41    0.46
  -8   5  13    4.14    0.77
  -8   5  13    2.58    0.55
  -7   5  13   -0.50    0.50
  -7   5  13   -0.14    0.39
  -6   5  13    3.58    0.65
  -6   5  13    5.11    1.19
  -6   5  13    3.11    0.80
  -5   5  13   12.73    1.16
   5   5 -13   13.86    1.41
  -5   5  13   13.21    0.96
  -5   5  13   13.82    0.87
   4   5 -13   -0.42    0.88
  -4   5  13    1.21    0.51
  -4   5  13    1.34    0.59
  -4   5  13    0.89    0.47
   4   5 -13    0.97    0.68
   3   5 -13   52.83    1.98
  -3   5  13   54.51    1.96
  -3   5  13   54.06    1.70
   3   5 -13   52.72    1.99
  -3   5  13   53.20    1.67
  -2   5  13   66.20    2.21
   2   5 -13   68.56    2.22
  -2   5  13   67.67    1.97
   2   5 -13   66.80    2.26
  -2   5  13   64.27    1.89
  -1   5  13   10.97    1.30
  -1   5  13   10.97    1.00
   1   5 -13    9.73    1.27
  -1   5  13   12.40    0.97
   1   5 -13   12.46    1.23
   0   5  13    2.90    0.70
   0   5  13    3.53    1.05
   0   5  13    3.55    0.90
   0   5 -13    1.44    0.67
   0   5 -13    4.35    1.07
  -1   5 -13   27.31    1.49
  -1   5 -13   28.82    1.49
   1   5  13   28.31    1.25
   1   5  13   29.08    1.51
   1   5  13   27.93    1.15
   2   5  13   22.94    1.11
  -2   5 -13   22.80    1.33
   2   5  13   23.24    1.08
   2   5  13   20.95    1.39
  -2   5 -13   23.52    1.39
   3   5  13   -0.16    0.47
  -3   5 -13    0.24    0.58
  -3   5 -13    0.02    0.58
   3   5  13    0.13    0.73
   3   5  13   -0.18    0.38
  -4  -5 -13    1.00    0.56
   4   5  13    0.86    0.46
  -4   5 -13   -0.30    0.50
   4   5  13   -0.01    0.44
  -4   5 -13    0.81    0.71
  -5  -5 -13    0.04    0.52
  -5   5 -13    0.01    0.57
  -5   5 -13    0.24    0.61
   5   5  13    0.83    0.48
   5   5  13    0.40    0.42
  -6  -5 -13    4.23    0.85
   6   5  13    1.65    0.71
  -6   5 -13    1.59    0.55
   6   5  13    2.25    0.48
  -7  -5 -13    1.89    0.56
   7   5  13    1.71    0.47
  -7   5 -13    2.25    0.59
  -4   6  13    6.66    0.60
  -3   6  13    0.38    0.44
   3   6 -13    0.07    0.50
  -3   6  13    0.14    0.35
   2  -6 -13    1.56    0.74
  -2   6  13    0.27    0.34
  -2   6  13    0.96    0.44
   2   6 -13    0.25    0.56
   2   6 -13   -0.70    0.52
   1  -6 -13   10.82    0.99
   1   6 -13    9.82    0.92
  -1   6  13   11.50    0.88
  -1   6  13   11.13    0.66
   0  -6 -13   19.89    1.06
   0   6  13   19.51    1.04
   0   6 -13   16.88    0.98
   0   6  13   18.56    0.79
  -1  -6 -13   -0.09    0.52
  -1   6 -13   -0.48    0.79
  -1   6 -13   -0.73    0.53
   1   6  13    0.05    0.45
  -2  -6 -13    4.02    0.69
  -2   6 -13    3.69    0.70
  -2   6 -13    3.49    0.72
   2   6  13    4.25    0.57
  -3  -6 -13    5.30    0.71
  -3   6 -13    5.00    0.72
   3   6  13    5.59    0.58
  -3   6 -13    6.33    0.86
 -14   0  14    0.99    0.46
 -14   0  14    1.57    0.69
  14   0 -14    1.01    0.35
 -13   0  14  113.36    2.82
 -13   0  14  115.31    2.72
 -12   0  14   23.69    1.28
 -12   0  14   25.82    1.22
 -11   0  14    1.89    0.53
 -11   0  14    2.16    0.56
 -11   0  14    1.38    0.52
 -10   0  14  158.81    3.85
 -10   0  14  164.44    3.90
 -10   0  14  161.63    3.80
  -9   0  14  147.51    3.79
  -9   0  14  144.52    3.52
  -9   0  14  146.22    3.56
  -8   0  14   19.26    1.03
  -8   0  14   20.26    1.22
  -7   0  14   43.50    1.73
  -7   0  14   41.51    1.43
  -7   0  14   43.46    1.57
  -6   0  14   19.19    1.27
  -6   0  14   21.28    1.47
  -6   0  14   18.02    0.94
  -5   0  14   30.03    1.50
  -5   0  14   26.64    1.06
  -4   0  14    0.51    0.37
  -3   0  14  155.43    3.53
  -2   0  14  175.58    3.91
  -1   0  14    1.55    0.61
  -1   0  14    1.28    0.43
   0   0  14  239.12    5.65
   0   0  14  249.13    5.28
   0   0  14  247.86    5.59
   1   0  14  103.07    3.36
  -3   0 -14   19.47    1.51
  -3   0 -14   17.98    0.94
  -4   0 -14   62.02    2.92
  -4   0 -14   73.66    1.95
  -4   0 -14   74.89    2.36
  -5   0 -14  143.31    3.76
  -5   0 -14  151.49    3.46
   5   0  14  142.57    3.70
   6   0  14   24.25    1.59
  -6   0 -14   22.57    1.11
   7   0  14   38.87    1.81
  -7   0 -14   39.35    1.90
  -7   0 -14   38.96    1.47
   8   0  14   83.15    2.46
  -8   0 -14   88.31    2.43
  -8   0 -14   83.92    2.63
   9   0  14    0.23    0.68
  -9   0 -14    0.19    0.73
  -9   0 -14    0.53    0.64
 -10   0 -14   65.95    2.35
 -10   0 -14   66.66    2.08
  10   0  14   68.23    2.10
 -11   0 -14   68.28    2.19
  11   0  14   78.19    2.18
 -14   1  14    4.42    0.64
  14   1 -14    4.70    0.60
 -13  -1  14    3.83    0.88
 -13   1  14    2.04    0.64
  13   1 -14    0.90    0.40
 -13   1  14    1.25    0.45
 -12  -1  14   45.43    1.54
 -12  -1  14   42.31    1.61
 -12   1  14   45.21    1.47
 -12   1  14   41.61    1.56
 -12   1  14   43.67    1.57
 -11  -1  14   55.08    1.82
 -11   1  14   57.13    1.73
 -11   1  14   59.13    1.77
 -11   1  14   58.61    1.88
 -10  -1  14   23.45    1.22
 -10  -1  14   23.86    1.46
 -10   1  14   24.63    1.22
 -10   1  14   24.44    1.15
 -10   1  14   25.80    1.31
  -9  -1  14   13.51    1.48
  -9   1  14   15.60    1.01
  -9   1  14   14.07    1.03
  -8  -1  14   52.96    2.52
  -8  -1  14   58.17    1.81
  -8  -1  14   63.13    1.92
  -8   1  14   59.22    1.83
  -8   1  14   61.02    1.86
  -8   1  14   61.93    1.85
  -7  -1  14  103.44    2.65
  -7  -1  14  107.28    2.81
  -7   1  14  103.11    2.68
  -7   1  14  103.02    2.65
  -7   1  14  105.02    2.71
  -6  -1  14    7.87    0.88
  -6  -1  14    6.64    1.27
  -6   1  14    7.63    0.89
  -6   1  14    7.76    1.01
  -6   1  14    7.87    1.04
  -5  -1  14    0.28    0.38
  -5   1  14    0.50    0.63
  -5   1  14   -0.71    0.49
  -5   1  14    0.39    0.62
   5   1 -14    0.87    1.13
  -4  -1  14  144.71    3.35
  -4   1  14  148.61    3.36
  -4   1  14  143.32    3.52
  -4   1  14  140.06    3.46
  -3  -1  14    2.40    0.60
  -3   1  14    1.93    0.58
  -2  -1  14   11.91    0.91
  -2  -1  14   13.95    1.67
  -2   1  14   12.80    1.03
  -1  -1  14  102.90    3.04
  -1  -1  14   95.09    3.27
  -1  -1  14   98.08    2.52
  -1   1  14   97.77    2.51
   0  -1  14   58.28    2.90
   0  -1  14   62.82    2.50
   0   1  14   56.87    1.81
   1  -1  14    7.38    1.88
  -1  -1 -14   10.92    1.48
   1   1  14   10.35    1.13
   2  -1  14  140.12    4.46
  -2  -1 -14  146.38    4.09
  -2  -1 -14  135.90    3.64
  -2   1 -14  138.88    3.65
  -2   1 -14  140.33    3.75
  -3  -1 -14   48.90    1.96
  -3  -1 -14   52.29    3.09
   3   1  14   48.39    1.77
  -3   1 -14   45.43    2.20
  -3   1 -14   50.38    1.49
  -3   1 -14   52.43    1.97
  -4  -1 -14   60.32    3.20
  -4  -1 -14   61.80    2.17
  -4   1 -14   61.29    2.67
   4   1  14   57.35    1.97
  -4   1 -14   61.42    2.16
  -4   1 -14   61.72    1.76
  -5  -1 -14   -0.34    0.71
  -5  -1 -14    0.17    0.69
   5   1  14   -0.32    0.61
  -5   1 -14   -0.22    0.74
  -5   1 -14   -0.01    0.42
  -6  -1 -14   37.84    1.81
  -6  -1 -14   33.65    1.60
   6   1  14   35.30    1.47
  -6   1 -14   38.29    1.77
  -6   1 -14   34.50    1.35
  -7  -1 -14   14.43    1.39
  -7  -1 -14   16.76    1.48
   7   1  14   16.92    1.20
  -7   1 -14   17.16    1.41
  -7   1 -14   16.29    1.04
  -8  -1 -14    1.33    0.77
   8   1  14    0.49    0.54
  -8   1 -14    0.43    0.73
  -8   1 -14    1.23    0.55
  -9  -1 -14   36.98    1.75
   9   1  14   34.32    1.39
  -9   1 -14   36.93    1.74
  -9   1 -14   36.53    1.46
 -10  -1 -14   14.14    1.50
 -10   1 -14   18.83    1.15
  10   1  14   17.73    1.15
 -10   1 -14   21.88    1.66
  11   1  14    0.14    0.53
 -11   1 -14    1.25    0.61
  12   1  14    5.44    0.86
 -13  -2  14    7.19    1.91
  13   2 -14    8.73    0.68
 -13   2  14    8.30    0.66
 -12  -2  14   17.45    1.11
 -12   2  14   15.65    1.67
 -12   2  14   16.72    0.88
  12   2 -14   17.22    0.89
 -12   2  14   17.46    0.92
 -11  -2  14    4.68    0.95
 -11   2  14    5.69    1.30
  11   2 -14    6.25    0.88
 -11   2  14    6.89    0.83
 -11   2  14    4.58    0.84
 -10  -2  14   18.16    1.09
 -10   2  14   18.08    1.05
  10   2 -14   16.94    0.97
 -10   2  14   16.74    1.01
 -10   2  14   17.83    1.43
  -9  -2  14   47.90    1.66
  -9   2  14   47.70    1.62
  -9   2  14   44.29    1.82
  -9   2  14   48.03    1.69
  -8   2  14    0.88    0.44
  -8   2  14    1.90    0.79
  -8   2  14    2.01    0.55
  -7  -2  14   51.02    1.64
  -7   2  14   49.46    1.64
  -7   2  14   49.90    1.67
  -7   2  14   49.65    1.90
  -6  -2  14   40.73    1.43
  -6   2  14   43.13    1.99
  -6   2  14   38.66    1.88
  -5  -2  14   39.23    1.36
  -5   2  14   35.84    2.07
  -5   2  14   41.27    1.52
   5   2 -14   38.23    2.18
  -5   2  14   38.41    1.42
  -4  -2  14   16.43    0.89
  -4   2  14   14.96    1.66
  -4   2  14   15.39    1.04
   4   2 -14   15.41    1.73
  -4   2  14   15.81    1.15
  -3  -2  14    7.21    0.75
  -3   2  14    9.80    1.40
  -3   2  14    5.66    0.99
  -3   2  14    7.55    0.94
   3   2 -14    8.38    1.55
  -2  -2  14   22.69    1.29
  -2  -2  14   27.37    4.26
   2   2 -14   20.99    1.72
  -2   2  14   22.55    1.22
  -2   2  14   22.49    1.34
  -2   2  14   22.65    1.53
  -1  -2  14    8.07    0.71
  -1   2  14    5.72    1.20
  -1   2  14    8.85    1.27
  -1   2  14    7.18    1.00
   1   2 -14    5.22    1.05
   1   2 -14    5.40    1.48
   0   2  14    6.19    0.97
   0   2  14    3.61    0.88
   0   2  14    5.69    1.28
   0   2 -14    1.22    0.91
  -1   2 -14   27.65    1.67
  -1   2 -14   27.37    1.65
   1   2  14   30.65    1.71
   1   2  14   27.78    1.73
   1   2  14   29.76    1.29
  -2  -2 -14   -1.11    0.79
  -2   2 -14    0.01    0.76
   2   2  14   -1.34    0.51
  -2   2 -14   -0.43    0.77
   2   2  14   -0.75    0.88
  -3  -2 -14   -0.25    0.71
  -3   2 -14   -0.32    0.68
   3   2  14    0.52    0.53
  -3   2 -14   -0.16    0.81
  -4  -2 -14   81.80    2.47
  -4   2 -14   80.91    2.56
  -4   2 -14   76.28    2.16
   4   2  14   79.07    2.21
  -4   2 -14   79.67    2.69
  -5  -2 -14   96.01    2.90
  -5   2 -14   96.35    2.55
  -5   2 -14   98.70    2.87
   5   2  14   95.35    2.69
  -6  -2 -14    0.46    0.71
  -6   2 -14    1.00    0.51
  -6   2 -14    1.86    0.69
   6   2  14    0.04    0.48
  -7  -2 -14   82.45    2.55
  -7   2 -14   77.96    2.32
   7   2  14   80.56    2.27
  -7   2 -14   83.52    2.54
  -8  -2 -14   53.51    1.95
  -8   2 -14   52.50    1.98
   8   2  14   51.01    1.81
  -8   2 -14   53.96    1.78
  -9  -2 -14   16.60    1.49
   9   2  14   15.40    1.23
  -9   2 -14   15.09    1.57
  -9   2 -14   15.58    1.15
 -10  -2 -14   -1.19    0.83
 -10   2 -14    1.00    0.92
  10   2  14    0.25    0.41
 -10   2 -14    0.02    0.49
 -11   2 -14    3.80    0.91
  11   2  14    6.98    0.73
  12   2  14    0.48    0.42
 -12   3  14    2.80    0.72
 -12   3  14    1.89    0.41
  12   3 -14    1.14    0.39
 -11  -3  14    1.31    0.98
  11   3 -14    1.36    0.48
 -11   3  14    1.58    0.45
 -11   3  14    1.35    0.45
 -10  -3  14    2.39    0.78
  10   3 -14    1.79    0.56
 -10   3  14    3.88    0.73
 -10   3  14    2.42    0.50
  -9  -3  14   -0.75    0.64
  -9   3  14   -0.32    0.40
  -9   3  14    0.19    0.40
  -8  -3  14    3.61    0.99
   8   3 -14    3.63    0.66
  -8   3  14    4.97    0.97
  -8   3  14    4.76    0.82
  -7  -3  14    0.42    0.64
   7   3 -14    0.20    0.66
  -7   3  14    0.50    0.53
  -7   3  14    0.35    0.49
  -6  -3  14    4.54    0.94
  -6   3  14    6.48    1.19
   6   3 -14    4.63    1.03
   6   3 -14    4.10    0.84
  -6   3  14    4.50    0.94
  -6   3  14    5.39    0.86
  -5  -3  14    5.80    0.90
  -5   3  14    6.47    0.84
   5   3 -14    7.23    1.60
  -5   3  14    5.57    0.89
  -5   3  14    9.37    1.39
  -4  -3  14   79.17    2.24
  -4   3  14   79.77    2.63
   4   3 -14   82.93    2.71
  -4   3  14   80.61    2.26
  -4   3  14   78.10    2.21
  -3  -3  14   93.74    2.47
  -3   3  14   93.35    2.48
   3   3 -14   88.63    3.08
   3   3 -14   90.12    3.01
  -3   3  14   88.39    2.46
  -3   3  14   94.65    2.84
  -2  -3  14   -0.10    0.49
   2   3 -14    0.79    1.14
   2   3 -14    1.53    0.73
  -2   3  14   -1.10    0.51
  -2   3  14    0.80    0.84
  -2   3  14    0.66    0.50
  -1  -3  14   30.49    1.26
  -1   3  14   30.67    1.99
   1   3 -14   26.62    1.89
   1   3 -14   26.64    1.72
  -1   3  14   29.84    1.33
  -1   3  14   27.48    2.37
   0  -3  14   -0.01    0.45
   0   3  14    0.02    0.53
   0   3 -14    0.74    0.76
   0   3  14    0.27    0.95
   1   3  14   13.87    1.06
  -1   3 -14    9.69    1.33
  -1   3 -14   11.50    1.43
   1   3  14   13.23    0.99
   2   3  14    1.95    0.52
   2   3  14    1.54    0.73
  -2   3 -14    1.08    0.72
  -2   3 -14    1.16    0.68
   2   3  14    2.19    0.72
  -3   3 -14   27.05    1.58
   3   3  14   22.68    1.26
   3   3  14   22.47    1.81
   3   3  14   23.52    1.15
  -3   3 -14   22.70    1.55
  -4  -3 -14   39.09    1.76
   4   3  14   37.38    1.41
   4   3  14   36.89    1.57
  -4   3 -14   36.49    1.89
  -4   3 -14   38.07    1.79
  -5  -3 -14   24.16    1.44
   5   3  14   24.22    1.43
  -5   3 -14   19.31    1.75
  -5   3 -14   23.51    1.50
   5   3  14   24.32    1.68
  -6  -3 -14    5.80    1.09
   6   3  14    5.57    0.80
  -6   3 -14    5.57    1.22
  -7  -3 -14   20.82    1.38
  -7   3 -14   25.34    1.38
   7   3  14   20.79    1.06
  -8  -3 -14    1.24    0.68
  -8   3 -14    2.56    0.68
   8   3  14    3.11    0.77
  -9  -3 -14    1.21    0.67
   9   3  14    0.16    0.45
  -9   3 -14   -0.07    0.63
  10   3  14    5.94    0.69
  11   3  14   18.02    0.79
 -11   4  14   -0.18    0.41
 -11   4  14   -0.24    0.39
  11   4 -14    0.34    0.46
 -10   4  14    1.79    0.51
  10   4 -14    1.09    0.54
 -10   4  14    1.31    0.49
  -9   4  14   10.05    0.74
   9   4 -14    8.63    0.93
  -9   4  14    9.05    0.77
  -8   4  14    8.58    0.81
   8   4 -14    7.96    1.07
  -8   4  14    7.20    0.79
   7   4 -14    2.96    0.80
  -7   4  14    3.88    0.80
  -7   4  14    3.05    0.77
  -6  -4  14    3.48    1.12
  -6   4  14    2.68    0.49
  -6   4  14    2.80    0.69
  -6   4  14    2.20    0.75
   6   4 -14    0.96    1.06
  -5  -4  14    0.36    0.90
  -5   4  14    0.85    0.61
   5   4 -14    0.52    0.76
  -5   4  14    0.78    0.46
  -5   4  14    0.39    0.45
  -4  -4  14    3.34    0.81
   4   4 -14    3.26    0.76
  -4   4  14    3.63    0.60
  -4   4  14    2.67    0.71
   4   4 -14    4.81    1.18
  -4   4  14    4.16    0.82
  -3  -4  14    7.59    1.18
   3   4 -14   10.09    1.57
  -3   4  14    9.40    0.90
  -3   4  14    8.90    0.86
   3   4 -14    7.39    1.35
  -3   4  14    9.87    1.56
  -2  -4  14    3.45    0.76
  -2   4  14    3.68    1.03
  -2   4  14    3.69    0.81
   2   4 -14    2.50    0.75
  -2   4  14    3.19    0.83
   2   4 -14    3.09    0.78
  -1  -4  14    0.99    0.72
  -1   4  14    0.06    0.44
  -1   4  14   -0.15    0.46
  -1   4  14    0.16    0.53
   1   4 -14    0.31    0.62
   1   4 -14   -0.97    0.70
   0  -4  14   12.56    1.21
   0   4  14   10.69    1.22
   0   4 -14   10.97    1.28
   0   4  14   11.14    0.96
   0   4 -14    9.87    1.20
   1  -4  14    9.06    1.09
  -1   4 -14    8.49    1.23
   1   4  14    7.96    1.18
   1   4  14   10.10    0.93
   1   4  14    8.90    0.96
  -1   4 -14   12.40    1.32
   2  -4  14    3.93    1.04
   2   4  14    4.44    1.14
  -2   4 -14    5.63    1.11
  -2   4 -14    3.71    0.74
   2   4  14    4.55    0.82
   2   4  14    3.65    0.84
   3  -4  14    0.67    0.62
  -3   4 -14    0.38    0.55
   3   4  14   -0.18    0.46
   3   4  14   -0.03    0.69
  -3   4 -14   -0.39    0.59
   3   4  14    0.52    0.43
  -4  -4 -14    0.10    0.57
  -4   4 -14   -0.78    0.60
   4   4  14    0.48    0.50
   4   4  14    0.91    0.39
  -4   4 -14    0.34    0.56
  -5  -4 -14    5.92    1.13
   5   4  14    5.43    0.98
  -5   4 -14    8.94    1.88
  -5   4 -14    6.44    1.29
   5   4  14    5.64    0.92
  -6  -4 -14    1.23    0.63
   6   4  14    1.69    0.62
  -6   4 -14    0.79    0.59
  -6   4 -14   -0.33    0.97
   6   4  14    0.93    0.48
  -7  -4 -14    1.07    0.57
   7   4  14    0.68    0.43
  -7   4 -14    1.23    0.57
  -8  -4 -14    1.07    0.58
   8   4  14    0.82    0.38
  -8   4 -14    1.13    0.62
  -9  -4 -14    1.85    0.81
   9   4  14   -0.11    0.61
  -8   5  14   11.99    0.90
  -8   5  14   14.43    0.75
  -7   5  14   11.58    0.71
  -7   5  14    8.75    0.85
  -6   5  14    2.66    0.50
  -6   5  14    2.26    0.49
  -5   5  14    8.00    1.08
   5   5 -14    5.84    1.26
  -5   5  14    6.54    0.81
  -5   5  14    6.22    0.71
  -4   5  14   12.15    1.12
   4   5 -14   14.44    1.30
  -4   5  14   12.62    0.87
  -4   5  14   11.97    0.93
   3   5 -14    7.09    1.14
  -3   5  14    9.97    0.93
  -3   5  14    8.65    1.06
  -3   5  14    9.13    0.88
   3   5 -14   10.14    1.40
   2   5 -14    0.30    0.66
  -2   5  14    0.41    0.51
   2   5 -14   -0.39    0.54
  -2   5  14    0.15    0.46
  -2   5  14    0.46    0.43
   1   5 -14    3.12    0.73
  -1   5  14    2.97    0.74
   1   5 -14    3.36    0.99
  -1   5  14    3.60    1.00
  -1   5  14    2.86    0.56
   0   5  14    0.57    0.46
   0   5 -14   -0.08    0.47
   0   5 -14   -0.39    0.61
   0   5  14    0.31    0.55
   0   5  14    0.59    0.47
   1   5  14   -0.16    0.56
   1   5  14   -0.03    0.42
   1   5  14    0.33    0.48
  -1   5 -14   -0.18    0.59
  -1   5 -14    0.82    0.55
  -2   5 -14    2.35    0.64
   2   5  14    3.20    0.70
   2   5  14    4.46    0.82
   2   5  14    2.74    0.68
  -2   5 -14    2.35    0.66
  -3  -5 -14    5.43    0.93
  -3   5 -14    5.62    1.07
   3   5  14    4.49    0.73
  -3   5 -14    6.32    1.04
   3   5  14    4.59    0.70
  -4  -5 -14    2.09    0.75
   4   5  14    1.81    0.46
  -4   5 -14    0.68    0.56
  -4   5 -14    3.87    0.94
   4   5  14    1.99    0.44
  -5  -5 -14    1.67    0.77
  -5   5 -14   -0.08    1.23
   5   5  14    1.08    0.42
  -5   5 -14    1.14    0.55
   5   5  14    2.05    0.47
  -6  -5 -14   14.03    0.95
   6   5  14   15.70    0.97
   6   5  14   14.68    1.12
  -6   5 -14   15.79    1.01
  -7  -5 -14   18.65    1.04
   7   5  14   17.98    0.86
  -7   5 -14   17.13    1.05
  -3   6  14   40.63    1.15
   3   6 -14   40.65    1.38
   2   6 -14   26.81    1.14
  -2   6  14   29.22    0.94
  -2   6  14   29.82    1.11
   2   6 -14   26.45    1.31
   1  -6 -14   22.74    1.16
   1   6 -14   19.90    0.99
  -1   6  14   22.18    0.84
   1   6 -14   23.10    1.09
  -1   6  14   22.07    0.99
   0  -6 -14    1.60    0.51
   0   6  14    2.18    0.52
   0   6 -14    0.76    0.41
   0   6 -14    1.30    0.48
  -1  -6 -14    6.43    0.76
  -1   6 -14    7.01    0.78
  -1   6 -14    6.68    0.78
   1   6  14    6.73    0.59
  -2  -6 -14   -0.68    0.41
   2   6  14   -0.40    0.33
  -2   6 -14   -0.31    0.41
  -2   6 -14   -0.12    0.40
  14   0 -15   -0.12    0.32
 -13   0  15    0.05    0.51
 -13   0  15   -0.46    0.52
 -12   0  15    0.24    0.57
 -12   0  15    0.50    0.52
 -11   0  15   -0.37    0.55
 -11   0  15    0.40    0.49
 -10   0  15    0.58    0.55
 -10   0  15    0.02    0.52
 -10   0  15    0.21    0.51
  -9   0  15   -0.85    0.56
  -9   0  15    0.12    0.53
  -9   0  15   -0.61    0.59
  -8   0  15    0.65    0.67
  -8   0  15    0.31    0.54
  -8   0  15    0.88    0.47
  -7   0  15   -0.69    0.41
  -7   0  15    0.58    0.73
  -7   0  15   -0.12    0.52
   6   0 -15    2.17    1.15
  -6   0  15    0.15    0.68
  -6   0  15    1.24    0.79
  -5   0  15   -0.43    0.80
   5   0 -15   -0.91    0.97
  -5   0  15    0.06    0.41
  -5   0  15    0.13    0.89
  -4   0  15    0.23    0.38
   4   0 -15   -0.97    0.87
   3   0 -15    1.16    0.87
  -3   0  15   -0.30    0.38
  -2   0  15    0.25    0.42
  -1   0  15    0.58    0.42
   0   0  15   -0.94    0.86
   0   0  15    0.46    0.38
  -1   0 -15   -0.46    0.88
  -2   0 -15   -0.41    0.95
  -2   0 -15    0.01    0.82
  -3   0 -15   -0.02    0.72
  -3   0 -15    1.20    0.97
  -4   0 -15   -0.60    0.43
  -4   0 -15   -0.51    0.64
  -4   0 -15    0.10    1.07
  -5   0 -15    0.17    0.49
  -5   0 -15    0.06    0.77
   6   0  15   -1.34    0.86
  -6   0 -15    0.37    0.53
  -6   0 -15    0.02    0.67
  -7   0 -15   -0.08    0.75
  -7   0 -15    0.13    0.56
   7   0  15   -0.84    0.77
  -8   0 -15   -0.18    0.64
   8   0  15   -0.05    0.78
  -8   0 -15   -0.10    0.67
  -9   0 -15   -0.46    0.70
  -9   0 -15    1.27    0.68
   9   0  15   -0.55    0.73
 -10   0 -15    0.51    0.86
 -10   0 -15   -0.28    0.71
  10   0  15    0.59    0.85
  14   1 -15    3.40    0.53
 -14   1  15    2.70    0.63
 -13  -1  15   45.65    1.50
 -13   1  15   44.37    1.34
 -13   1  15   45.74    1.58
  13   1 -15   43.45    1.33
 -12  -1  15   17.92    1.40
 -12  -1  15   21.49    1.09
 -12   1  15   19.59    1.01
 -12   1  15   19.29    0.98
 -12   1  15   16.69    1.53
 -11  -1  15    0.34    0.88
 -11  -1  15    0.21    0.73
 -11   1  15    0.14    0.58
 -11   1  15    1.09    0.76
 -10  -1  15    5.37    1.28
 -10  -1  15    3.56    0.79
 -10   1  15    2.90    0.57
 -10   1  15    3.73    0.96
 -10   1  15    3.00    0.66
  -9  -1  15    4.27    0.93
  -9  -1  15    3.25    0.81
  -9   1  15    4.08    1.00
  -9   1  15    3.42    0.89
  -9   1  15    1.71    0.56
  -8  -1  15    2.84    0.53
  -8   1  15    2.92    0.58
  -8   1  15    4.08    0.89
  -8   1  15    3.08    0.60
  -7  -1  15    3.23    0.75
  -7  -1  15    2.44    1.22
  -7   1  15    1.95    0.61
  -7   1  15    2.98    0.73
  -7   1  15    4.03    0.90
  -6  -1  15   -0.01    0.38
  -6  -1  15    0.42    0.76
  -6   1  15    0.43    0.59
  -6   1  15   -0.29    0.52
  -6   1  15    0.29    0.56
   6   1 -15    1.47    1.34
  -5  -1  15   21.40    0.97
  -5  -1  15   21.36    1.66
   5   1 -15   19.85    2.02
  -5   1  15   21.15    1.30
  -5   1  15   21.44    1.11
  -5   1  15   22.41    1.28
  -4  -1  15   11.51    0.75
   4   1 -15    7.96    1.72
  -4   1  15   10.63    1.31
  -4   1  15    9.80    1.21
  -4   1  15    9.02    0.97
  -3  -1  15   54.36    1.60
  -3   1  15   53.86    1.91
  -3   1  15   59.13    1.71
   3   1 -15   55.76    2.23
  -2  -1  15   31.29    1.14
   2   1 -15   32.26    1.87
  -2   1  15   33.19    1.35
  -1  -1  15    6.30    0.66
  -1  -1  15    5.87    1.18
  -1   1  15    6.70    1.04
   1   1 -15    4.37    0.84
   0  -1  15   10.44    2.22
   0   1  15   11.65    1.19
   0   1 -15   12.77    1.57
  -1  -1 -15   21.98    1.61
   1  -1  15   24.64    2.61
  -1   1 -15   22.58    1.72
  -1   1 -15   24.02    1.71
   1   1  15   25.59    1.37
  -2  -1 -15   59.90    2.12
  -2   1 -15   61.92    2.19
   2   1  15   60.86    2.02
  -2   1 -15   60.94    2.35
  -3  -1 -15    5.83    1.19
  -3   1 -15    7.23    0.71
  -3   1 -15    5.09    1.55
   3   1  15    5.83    1.16
  -3   1 -15    7.83    1.27
  -4  -1 -15    5.71    1.25
  -4  -1 -15    6.08    1.33
  -4   1 -15    5.59    1.10
  -4   1 -15    6.43    0.81
   4   1  15    6.47    1.14
  -4   1 -15    5.39    1.24
  -5  -1 -15    1.08    0.81
  -5   1 -15    1.94    0.51
  -5   1 -15    1.22    0.93
   5   1  15    1.69    0.65
  -6  -1 -15   32.81    1.69
  -6  -1 -15   32.64    1.60
   6   1  15   32.10    1.47
  -6   1 -15   34.86    1.38
  -6   1 -15   35.85    1.71
  -7  -1 -15   19.59    1.46
  -7   1 -15   23.03    1.52
  -7   1 -15   23.23    1.37
   7   1  15   20.97    1.26
  -8  -1 -15    1.11    0.69
   8   1  15    0.52    0.55
  -8   1 -15    1.01    0.59
  -8   1 -15    0.99    0.73
   9   1  15    0.12    0.52
  -9   1 -15    0.82    0.60
 -10  -1 -15    2.01    0.80
 -10   1 -15    1.46    0.60
  10   1  15    0.65    0.58
 -10   1 -15    2.59    0.88
 -11   1 -15    1.31    0.67
  11   1  15    2.42    0.56
  12   1  15    9.88    1.08
 -13   2  15    0.76    0.37
  13   2 -15    0.53    0.41
 -12  -2  15    6.55    0.97
 -12   2  15    6.55    0.71
  12   2 -15    6.24    0.89
 -12   2  15    5.81    0.71
 -11  -2  15    9.27    0.98
 -11   2  15   12.82    1.50
 -11   2  15   10.81    0.89
 -11   2  15   11.45    0.89
  11   2 -15   11.70    0.90
 -10  -2  15   38.92    1.47
 -10   2  15   38.86    1.37
 -10   2  15   41.49    1.40
  10   2 -15   40.88    1.45
 -10   2  15   38.52    1.79
  -9  -2  15    4.78    0.88
  -9   2  15    3.95    0.92
  -9   2  15    5.08    0.82
  -9   2  15    7.03    0.99
  -8  -2  15    2.98    0.64
  -8   2  15    3.23    0.79
  -8   2  15    3.40    0.88
  -8   2  15    3.22    0.85
  -7  -2  15    5.15    0.82
  -7   2  15    5.37    0.87
  -7   2  15    5.00    1.35
  -7   2  15    4.91    0.87
  -6  -2  15    0.36    0.42
   6   2 -15   -0.51    1.08
  -6   2  15    0.38    0.47
  -6   2  15    0.36    0.49
  -5  -2  15    5.16    0.75
  -5   2  15    4.89    0.98
  -5   2  15    6.51    0.85
   5   2 -15    3.64    0.95
  -4  -2  15   79.51    2.20
  -4   2  15   84.35    2.71
   4   2 -15   84.11    2.75
  -4   2  15   79.60    2.25
  -4   2  15   83.19    2.34
  -3  -2  15    1.20    0.39
  -3   2  15    0.34    0.76
   3   2 -15    3.01    0.84
  -3   2  15    1.31    0.51
  -3   2  15    2.86    0.69
  -2  -2  15   51.51    1.59
   2  -2 -15   44.96    2.51
   2   2 -15   52.45    2.17
  -2   2  15   51.07    2.05
  -2   2  15   51.28    1.69
   2   2 -15   46.58    2.40
  -2   2  15   50.06    1.76
   1  -2 -15  129.80    3.69
  -1  -2  15  134.64    3.26
  -1   2  15  135.65    3.28
  -1   2  15  140.76    3.65
   1   2 -15  131.35    3.59
  -1   2  15  131.97    3.34
   1   2 -15  139.55    3.67
   0  -2  15   95.92    2.50
   0  -2 -15   91.07    2.93
   0   2  15   98.83    2.54
   0   2 -15   96.24    2.86
   0   2  15   91.94    2.69
   0   2  15   95.03    2.87
   0   2 -15   97.58    2.86
  -1  -2 -15    1.49    0.76
   1   2  15    2.01    0.57
   1   2  15    1.54    0.79
  -1   2 -15    1.36    0.73
  -1   2 -15    1.88    0.78
   1   2  15    3.14    0.96
  -2  -2 -15    6.15    1.20
   2   2  15    6.67    0.96
  -2   2 -15    5.82    1.40
  -2   2 -15    5.11    1.33
  -3  -2 -15   20.14    1.40
  -3   2 -15   20.56    1.54
  -3   2 -15   24.32    1.70
   3   2  15   20.99    1.17
  -4  -2 -15    7.50    1.22
  -4   2 -15    5.54    1.32
   4   2  15    6.19    0.94
  -5  -2 -15    1.16    0.72
  -5   2 -15   -0.19    0.45
  -5   2 -15    0.63    0.70
  -5   2 -15   -0.52    1.06
   5   2  15    0.33    0.52
  -6  -2 -15    0.32    0.70
  -6   2 -15    0.58    0.65
   6   2  15    0.55    0.47
  -6   2 -15    1.01    0.48
  -7  -2 -15    1.89    0.68
  -7   2 -15    1.20    0.54
  -7   2 -15    0.93    0.68
   7   2  15    1.30    0.47
  -8  -2 -15    1.34    0.67
  -8   2 -15    1.34    0.54
  -8   2 -15    0.45    0.65
   8   2  15    0.63    0.43
  -9  -2 -15   43.85    1.78
  -9   2 -15   44.00    1.54
  -9   2 -15   43.13    1.81
   9   2  15   41.81    1.48
 -10  -2 -15   21.72    1.47
  10   2  15   24.66    1.04
 -10   2 -15   20.61    1.13
 -10   2 -15   22.84    1.62
  11   2  15   10.63    0.79
  12   3 -15    1.70    0.45
 -12   3  15    2.58    0.67
 -12   3  15    2.03    0.42
 -11  -3  15    5.42    1.49
 -11   3  15    5.49    0.69
 -11   3  15    4.73    0.68
  11   3 -15    5.15    0.70
 -10  -3  15   18.13    1.24
  10   3 -15   17.66    1.03
 -10   3  15   17.18    0.93
 -10   3  15   18.02    0.96
  -9  -3  15    9.34    1.11
  -9   3  15   13.79    1.02
   9   3 -15   13.66    1.08
  -9   3  15   11.82    1.03
  -8  -3  15   -0.10    0.62
  -8   3  15    0.47    0.45
  -8   3  15    0.42    0.38
   8   3 -15    1.13    0.59
  -7  -3  15   44.65    1.66
   7   3 -15   43.40    1.69
  -7   3  15   47.46    1.53
  -7   3  15   47.27    1.58
  -6  -3  15   93.76    2.53
   6   3 -15   87.67    2.64
  -6   3  15   91.31    2.86
  -6   3  15   92.13    2.46
  -6   3  15   92.42    2.47
   6   3 -15   92.06    2.93
  -5  -3  15   15.37    1.06
  -5   3  15   16.89    1.01
  -5   3  15   15.74    1.10
   5   3 -15   16.49    1.69
  -5   3  15   13.98    1.51
  -4  -3  15   49.24    1.67
  -4   3  15   50.44    1.67
  -4   3  15   51.96    1.72
  -4   3  15   50.77    2.03
   4   3 -15   50.84    2.15
  -3  -3  15  151.53    3.64
  -3   3  15  146.63    3.60
  -3   3  15  154.14    3.65
  -3   3  15  147.29    3.95
   3   3 -15  150.45    4.00
  -2  -3  15   39.69    1.49
  -2   3  15   39.23    1.51
   2   3 -15   42.45    2.01
  -2   3  15   43.49    1.55
  -2   3  15   41.21    1.81
  -1  -3  15   -0.28    0.41
  -1   3  15   -0.83    0.47
   1   3 -15   -0.14    0.89
   1   3 -15   -0.73    0.74
  -1   3  15    0.38    0.64
  -1   3  15   -0.07    0.51
   0  -3  15   31.03    1.45
   0   3  15   32.79    1.65
   0   3 -15   32.91    1.72
   0   3 -15   31.82    1.79
   0   3  15   34.48    1.39
   0   3  15   32.10    1.40
   1  -3  15   68.90    2.05
   1   3  15   71.54    2.14
   1   3  15   71.11    2.39
  -1   3 -15   71.58    2.45
   1   3  15   69.07    2.06
  -1   3 -15   72.34    2.36
  -2   3 -15    2.17    0.73
   2   3  15    0.83    0.75
   2   3  15    4.03    1.01
  -2   3 -15    0.41    0.72
   2   3  15    1.64    0.50
  -3  -3 -15   16.21    1.39
   3   3  15   19.46    1.31
  -3   3 -15   18.15    1.47
   3   3  15   18.13    1.08
  -3   3 -15   19.36    1.46
   3   3  15   16.30    1.56
  -4  -3 -15   13.19    1.29
  -4   3 -15   13.54    1.42
   4   3  15   15.54    1.26
  -4   3 -15    9.94    1.49
   4   3  15   13.93    0.97
  -5  -3 -15   37.68    2.13
   5   3  15   32.51    1.34
  -5   3 -15   32.15    1.87
  -5   3 -15   34.45    1.72
  -6  -3 -15    0.98    0.59
   6   3  15    0.37    0.43
  -6   3 -15    0.50    0.75
   7   3  15   40.75    1.55
  -8  -3 -15   15.32    1.27
   8   3  15   16.87    0.96
  -8   3 -15   15.58    1.28
  -9  -3 -15    0.09    0.66
   9   3  15    0.40    0.39
  -9   3 -15   -0.52    0.58
  10   3  15    7.54    0.63
 -10   4  15   -0.11    0.36
  10   4 -15   -0.22    0.51
 -10   4  15    0.09    0.37
  -9   4  15   12.42    1.12
  -9   4  15   11.97    0.84
   9   4 -15   13.43    1.07
  -8   4  15   71.37    1.95
   8   4 -15   71.00    2.09
  -8   4  15   77.40    2.06
  -7   4  15   49.91    1.57
  -7   4  15   49.36    1.55
   7   4 -15   47.71    2.43
  -6  -4  15    0.04    0.97
   6   4 -15    0.29    0.96
  -6   4  15    0.77    0.77
  -6   4  15    0.90    0.43
  -6   4  15    0.37    0.46
  -5  -4  15   38.74    1.80
  -5   4  15   36.24    1.36
  -5   4  15   37.29    1.70
  -5   4  15   38.30    1.37
   5   4 -15   35.43    1.82
  -4  -4  15   81.95    2.43
  -4   4  15   83.42    2.32
   4   4 -15   86.09    2.64
  -4   4  15   84.53    2.60
  -4   4  15   84.35    2.28
  -3  -4  15    5.14    1.13
  -3   4  15    6.37    0.85
   3   4 -15    4.89    0.98
  -3   4  15    5.34    1.14
   3   4 -15    4.19    0.79
  -3   4  15    5.22    0.82
  -2  -4  15   32.60    1.48
  -2   4  15   31.94    1.48
  -2   4  15   32.12    1.61
   2   4 -15   34.08    2.34
  -2   4  15   34.06    1.37
   2   4 -15   32.47    1.67
  -1  -4  15    7.95    1.13
   1   4 -15    5.83    0.87
  -1   4  15    4.76    1.09
   1   4 -15    5.91    1.19
  -1   4  15    6.36    1.01
  -1   4  15    6.18    0.89
   0  -4  15    1.05    0.68
   0   4 -15    0.77    0.65
   0   4  15    0.50    0.58
   0   4  15    1.12    0.47
   0   4  15    1.21    0.47
   0   4 -15    1.26    0.71
   1  -4  15    1.61    0.64
   1   4  15    1.79    0.64
   1   4  15    1.54    0.48
  -1   4 -15    0.91    0.97
  -1   4 -15    1.88    0.64
   1   4  15    1.40    0.48
   2  -4  15   28.05    1.39
   2   4  15   26.63    1.61
   2   4  15   26.94    1.21
  -2   4 -15   30.28    1.48
  -2   4 -15   28.77    1.74
   2   4  15   28.16    1.24
  -3  -4 -15   57.06    2.02
   3  -4  15   53.58    1.87
  -3   4 -15   57.40    1.97
   3   4  15   57.73    1.75
   3   4  15   55.13    1.74
   3   4  15   55.95    2.10
  -3   4 -15   58.94    2.05
   4  -4  15   16.18    1.11
  -4  -4 -15   16.33    1.21
  -4   4 -15   17.64    1.14
   4   4  15   16.71    0.97
  -5  -4 -15   19.88    1.30
  -5   4 -15   21.19    1.46
  -5   4 -15   19.37    1.47
   5   4  15   22.16    1.20
   5   4  15   19.00    1.03
  -6  -4 -15   43.93    2.58
  -6   4 -15   39.71    1.65
   6   4  15   38.22    1.34
   6   4  15   40.12    1.61
  -7  -4 -15    6.25    0.97
  -7   4 -15    6.91    0.98
   7   4  15    7.05    0.70
  -8  -4 -15   -0.16    0.58
   8  -4  15    0.12    0.76
  -8   4 -15    0.56    1.11
   8   4  15    0.31    0.50
   9   4  15    0.66    0.34
  -8   5  15    1.11    0.47
  -8   5  15    0.40    0.36
  -7   5  15   21.81    1.00
  -7   5  15   26.57    0.91
  -6   5  15   38.40    1.20
  -6   5  15   38.14    1.23
  -5   5  15   12.75    0.88
  -5   5  15   13.49    0.79
  -5   5  15   13.57    1.09
   5   5 -15   13.71    1.36
  -4   5  15    2.55    0.64
   4   5 -15    1.99    0.67
  -4   5  15    2.03    0.48
  -4   5  15    2.17    0.56
   3  -5 -15   13.85    1.59
   3   5 -15   11.84    1.20
  -3   5  15   13.02    0.89
  -3   5  15   13.14    0.93
   3   5 -15   12.88    1.42
  -3   5  15   12.45    1.09
  -2   5  15    9.62    0.80
  -2   5  15    8.66    1.31
  -2   5  15   11.95    0.88
   2   5 -15   11.66    1.34
   2   5 -15   10.50    1.14
  -1   5  15    4.03    0.79
   1   5 -15    4.28    1.13
  -1   5  15    2.01    0.62
  -1   5  15    2.92    0.68
   1   5 -15    1.77    0.60
   0   5  15   46.68    1.49
   0   5 -15   45.43    1.75
   0   5  15   47.21    1.90
   0   5 -15   46.12    1.72
   0   5  15   45.47    1.49
  -1  -5 -15   30.80    1.45
   1   5  15   26.53    1.14
  -1   5 -15   26.70    1.38
   1   5  15   28.57    1.42
  -1   5 -15   27.72    1.40
   1   5  15   26.68    1.16
  -2  -5 -15    0.58    0.52
   2   5  15    0.07    0.56
   2   5  15   -0.38    0.43
  -2   5 -15    0.18    0.56
   2   5  15    0.12    0.40
  -2   5 -15    0.16    0.58
  -3  -5 -15   32.29    1.35
  -3   5 -15   33.98    1.49
  -3   5 -15   35.72    1.45
   3   5  15   33.49    1.18
   3   5  15   33.87    1.20
  -4  -5 -15   53.85    2.06
   4   5  15   56.27    1.55
  -4   5 -15   53.40    1.78
  -4   5 -15   56.28    2.11
   4   5  15   55.02    1.55
  -5  -5 -15   14.67    0.92
  -5   5 -15   15.68    0.98
   5   5  15   14.56    0.80
   5   5  15   15.27    0.98
  -6  -5 -15   -0.62    0.44
  -6   5 -15   -0.01    0.49
   6   5  15   -0.11    0.37
   2   6 -15    8.23    0.77
  -2   6  15    8.60    0.59
  -1   6  15    3.14    0.53
   1   6 -15    0.85    0.42
   1   6 -15    1.87    0.61
   0  -6 -15    0.28    0.55
   0   6  15    0.75    0.35
   0   6 -15    0.89    0.41
   0   6 -15   -0.23    0.46
  14   0 -16    3.81    0.56
 -13   0  16   18.08    1.02
 -13   0  16   17.53    1.06
 -12   0  16    1.15    0.54
 -12   0  16    0.34    0.56
 -11   0  16    2.92    0.75
 -11   0  16    5.89    1.03
 -10   0  16    3.94    0.67
 -10   0  16    6.16    1.25
 -10   0  16    6.27    0.89
  -9   0  16    6.76    0.90
  -9   0  16    6.42    0.76
  -9   0  16    8.15    0.97
  -8   0  16    0.26    0.70
  -8   0  16    0.73    0.46
  -8   0  16    0.69    0.56
  -7   0  16  186.18    4.32
  -7   0  16  187.16    4.37
  -7   0  16  190.34    4.35
  -6   0  16  198.67    4.45
   6   0 -16  193.81    4.86
  -6   0  16  193.02    4.39
  -6   0  16  187.41    4.48
   5   0 -16   55.25    2.34
  -5   0  16   55.20    2.17
  -5   0  16   55.52    1.66
  -5   0  16   53.20    1.94
   4   0 -16   72.12    2.51
  -4   0  16   68.06    2.41
  -4   0  16   71.83    1.94
  -3   0  16  254.44    5.36
   3   0 -16  236.02    5.63
   2   0 -16   76.48    2.48
  -2   0  16   81.62    2.11
  -1   0  16   20.91    0.98
   1   0 -16   23.82    1.54
   0   0  16   67.53    1.85
   0   0 -16   64.86    2.31
  -1   0 -16   50.62    2.01
  -1   0 -16   49.98    2.11
  -2   0 -16    5.77    1.62
  -2   0 -16    2.67    0.78
  -3   0 -16  286.59    6.43
  -3   0 -16  284.97    6.59
  -4   0 -16  149.20    3.74
  -4   0 -16  143.24    3.95
  -5   0 -16   -0.27    0.47
  -5   0 -16    0.33    0.66
  -6   0 -16  126.29    3.42
  -6   0 -16  125.82    3.13
  -7   0 -16   66.10    2.29
   7   0  16   56.95    2.18
  -7   0 -16   66.05    2.02
  -8   0 -16   30.15    1.58
   8   0  16   30.03    1.64
  -8   0 -16   32.21    1.45
  -9   0 -16   39.78    1.75
  -9   0 -16   42.83    1.64
   9   0  16   39.87    1.85
 -10   0 -16    1.42    0.82
 -13  -1  16    9.16    0.93
 -13   1  16    6.43    0.72
 -13   1  16    9.99    1.26
  13   1 -16    6.99    0.66
 -12  -1  16   21.14    1.49
 -12   1  16   18.20    1.18
 -12   1  16   18.88    0.95
 -12   1  16   20.81    1.02
 -11  -1  16   23.44    1.16
 -11   1  16   23.68    1.29
 -11   1  16   22.07    1.13
 -11   1  16   22.45    1.08
 -10  -1  16    2.93    0.81
 -10   1  16    3.17    0.79
 -10   1  16    2.32    0.65
  -9  -1  16   21.98    1.15
  -9   1  16   24.38    1.27
  -9   1  16   23.13    1.20
  -9   1  16   22.11    1.19
  -8  -1  16   39.57    1.51
  -8   1  16   37.68    1.47
  -8   1  16   40.15    1.52
  -8   1  16   40.19    1.49
  -7  -1  16   15.40    0.94
  -7  -1  16   14.38    1.17
  -7   1  16   14.27    1.05
  -7   1  16   14.40    1.06
  -7   1  16   13.37    1.10
  -6  -1  16   86.56    2.34
  -6  -1  16   85.89    2.51
  -6   1  16   90.47    2.39
   6   1 -16   90.04    3.13
  -6   1  16   90.68    2.42
  -6   1  16   87.10    2.39
  -5  -1  16  106.28    2.99
  -5  -1  16  109.87    2.82
  -5   1  16  105.34    2.77
   5   1 -16  104.12    3.18
  -5   1  16  108.48    2.80
  -5   1  16  108.52    2.70
  -4  -1  16   29.33    1.13
  -4   1  16   25.58    1.25
  -4   1  16   26.53    1.38
  -4   1  16   26.69    1.52
   4   1 -16   29.05    1.80
  -3  -1  16    0.05    0.36
   3   1 -16    0.12    0.74
  -3   1  16    2.43    0.87
  -3   1  16   -0.59    0.54
  -3   1  16    1.51    0.67
  -2  -1  16  118.44    2.92
  -2   1  16  125.68    2.97
   2   1 -16  123.35    3.36
  -2   1  16  119.45    3.15
  -1  -1  16   69.55    1.91
  -1   1  16   70.22    2.05
   1   1 -16   76.73    3.94
   1   1 -16   68.93    2.39
  -1   1  16   66.89    2.19
   0  -1  16   22.15    0.96
   0  -1 -16   22.36    1.77
   0   1 -16   17.42    1.57
   0   1  16   21.06    1.31
   0   1  16   21.37    1.45
   0   1 -16   24.13    1.65
  -1  -1 -16   54.40    2.06
   1   1  16   52.19    2.25
   1   1  16   53.97    1.94
  -1   1 -16   53.23    2.12
  -1   1 -16   55.20    2.05
  -2  -1 -16  135.74    3.49
   2   1  16  132.07    3.33
  -2   1 -16  130.42    3.43
  -2   1 -16  131.17    3.58
  -3  -1 -16    1.58    0.90
  -3  -1 -16    1.22    0.76
  -3   1 -16    0.72    0.87
   3   1  16    1.23    0.67
  -3   1 -16    0.10    0.63
  -4  -1 -16   68.35    2.84
  -4  -1 -16   76.05    2.42
  -4   1 -16   70.88    2.39
   4   1  16   74.20    2.19
  -4   1 -16   78.29    2.39
  -4   1 -16   72.38    2.70
  -5  -1 -16   94.37    2.83
   5   1  16   96.98    2.59
  -5   1 -16   98.75    2.72
  -6  -1 -16   94.51    2.80
  -6   1 -16   94.29    2.54
   6   1  16   97.12    2.58
  -6   1 -16   91.23    2.80
  -7  -1 -16    8.95    1.30
  -7   1 -16    5.39    1.38
   7   1  16    7.45    1.07
  -7   1 -16   10.19    1.00
  -8  -1 -16   23.09    1.45
   8   1  16   22.38    1.23
  -8   1 -16   21.60    1.43
  -8   1 -16   20.69    1.18
  -9  -1 -16   52.43    1.98
  -9   1 -16   57.36    1.82
   9   1  16   55.64    1.79
  -9   1 -16   56.45    2.04
 -10  -1 -16    7.36    1.29
 -10   1 -16    6.84    1.43
 -10   1 -16    5.86    1.17
  10   1  16    9.23    0.98
  11   1  16    0.83    0.62
  13   2 -16    9.22    0.66
 -13   2  16    9.56    0.66
 -12  -2  16   -0.19    0.59
 -12   2  16   -0.20    0.45
  12   2 -16   -0.17    0.42
 -12   2  16    0.27    0.38
 -11  -2  16    4.59    0.93
  11   2 -16    8.46    0.82
 -11   2  16    7.40    0.81
 -11   2  16    5.98    0.80
 -10  -2  16   18.12    1.06
  10   2 -16   15.77    1.10
 -10   2  16   14.06    1.61
  -9  -2  16   29.99    1.33
   9   2 -16   29.57    1.30
  -9   2  16   32.15    1.28
  -9   2  16   30.07    1.72
  -9   2  16   30.98    1.26
  -8  -2  16   -0.06    0.51
  -8   2  16    0.74    0.94
  -8   2  16    0.86    0.45
  -8   2  16    0.27    0.47
  -7   2  16    5.55    0.85
  -7   2  16    6.72    0.89
  -6  -2  16    3.83    0.74
   6   2 -16    1.81    1.07
  -6   2  16    3.14    0.56
  -6   2  16    4.24    0.89
  -5  -2  16    6.90    0.77
  -5   2  16    8.09    1.02
   5   2 -16    5.40    1.00
  -5   2  16    8.03    0.94
  -4  -2  16   24.40    1.09
  -4   2  16   27.27    1.34
  -4   2  16   24.86    1.25
   4   2 -16   27.20    1.83
  -3  -2  16   26.53    1.13
  -3   2  16   26.06    1.41
   3   2 -16   27.54    1.64
  -3   2  16   28.95    1.64
  -3   2  16   26.11    1.25
  -2  -2  16   -0.24    0.36
   2  -2 -16    0.37    1.03
  -2   2  16    0.32    0.50
  -2   2  16    0.42    0.71
   2   2 -16    1.07    0.72
  -2   2  16   -0.45    0.65
   2   2 -16   -1.83    1.01
   1  -2 -16   39.91    2.05
  -1  -2  16   42.77    1.43
  -1   2  16   41.30    1.87
   1   2 -16   36.67    1.93
   1   2 -16   43.49    1.96
  -1   2  16   41.28    1.72
  -1   2  16   43.26    1.53
   0  -2  16   60.00    1.79
   0  -2 -16   57.59    2.16
   0   2  16   60.80    1.86
   0   2  16   60.45    2.17
   0   2 -16   58.00    2.14
   0   2 -16   59.10    2.23
   0   2  16   58.83    2.14
  -1  -2 -16   51.46    1.94
  -1   2 -16   54.53    2.04
  -1   2 -16   51.18    2.04
   1   2  16   52.14    1.71
  -2  -2 -16    1.63    0.64
   2   2  16    1.09    0.52
  -2   2 -16    1.48    0.74
  -2   2 -16    1.09    0.76
  -3  -2 -16   27.18    1.54
   3   2  16   24.23    1.23
  -3   2 -16   24.75    1.93
  -3   2 -16   22.74    1.51
  -4  -2 -16   58.80    2.09
  -4   2 -16   58.06    2.12
   4   2  16   55.04    1.76
  -4   2 -16   54.68    2.26
  -5  -2 -16    4.98    1.23
   5   2  16    3.36    0.59
  -5   2 -16    3.01    1.07
  -5   2 -16    4.67    1.19
  -6  -2 -16   14.67    1.31
   6   2  16   14.90    1.02
  -6   2 -16   12.44    1.00
  -6   2 -16   13.51    1.32
  -7  -2 -16   14.18    1.35
  -7   2 -16   13.46    1.02
   7   2  16   14.03    0.95
  -7   2 -16   16.15    1.30
  -8  -2 -16   12.70    1.44
  -8   2 -16   10.20    1.36
  -8   2 -16   10.62    1.07
  -9  -2 -16    0.76    0.70
  -9   2 -16    1.41    0.74
   9   2  16    1.22    0.47
 -10  -2 -16    9.78    1.79
  10   2  16    9.48    0.80
  11   2  16   12.89    0.81
 -12   3  16    6.95    0.63
 -12   3  16    8.75    0.60
  12   3 -16    8.37    0.76
 -11  -3  16    7.99    2.17
 -11   3  16    6.20    0.64
  11   3 -16    4.58    0.69
 -11   3  16    4.61    0.78
 -10  -3  16    0.72    0.71
 -10   3  16    0.54    0.43
  10   3 -16    1.08    0.56
 -10   3  16    0.82    0.42
  -9  -3  16   -0.75    0.62
  -9   3  16    0.03    0.43
  -9   3  16   -0.01    0.43
   9   3 -16   -0.01    0.58
  -8  -3  16   10.24    1.06
  -8   3  16   10.29    0.81
   8   3 -16    9.09    1.35
  -8   3  16    9.42    0.77
  -7  -3  16    8.95    1.03
  -7   3  16    8.51    0.82
  -7   3  16    7.56    1.01
   7   3 -16    7.80    1.24
  -6  -3  16    0.10    0.57
  -6   3  16   -0.12    0.48
   6   3 -16   -0.82    0.90
  -6   3  16    0.06    0.42
  -5  -3  16    0.62    0.57
  -5   3  16   -0.31    0.40
   5   3 -16   -0.19    0.81
  -5   3  16    0.25    0.50
  -5   3  16   -0.17    0.71
  -4  -3  16   32.97    1.36
  -4   3  16   35.69    1.76
  -4   3  16   34.41    1.41
  -4   3  16   31.50    1.31
   4   3 -16   34.91    1.82
  -3  -3  16   15.69    0.99
  -3   3  16   15.96    1.43
   3   3 -16   13.91    1.50
  -3   3  16   15.96    1.02
   3   3 -16   12.28    2.06
  -3   3  16   15.79    1.09
  -2  -3  16   16.52    1.06
  -2   3  16   15.31    1.05
   2   3 -16   18.03    1.51
  -2   3  16   17.21    1.37
   2   3 -16   13.52    1.58
  -2   3  16   15.77    1.08
  -1  -3  16    6.14    0.82
  -1   3  16    7.53    1.00
   1   3 -16    6.74    1.44
   1   3 -16    6.15    1.42
  -1   3  16    9.36    1.25
  -1   3  16    7.59    0.92
   0  -3  16    0.00    0.45
   0   3 -16   -0.23    0.69
   0   3  16    0.50    0.54
   0   3  16    0.44    0.64
   0   3 -16    0.49    0.72
   0   3  16    0.21    0.47
  -1  -3 -16   13.88    1.47
  -1   3 -16   11.46    1.39
   1   3  16   12.97    0.99
  -1   3 -16   12.79    1.41
   1   3  16   11.65    1.38
   1   3  16   13.59    1.15
  -2  -3 -16   46.72    1.89
   2   3  16   46.29    1.58
  -2   3 -16   48.10    1.99
   2   3  16   44.11    1.94
  -2   3 -16   47.58    1.95
   2   3  16   47.25    1.75
  -3  -3 -16   22.36    1.40
  -3   3 -16   20.66    1.52
   3   3  16   19.19    1.47
   3   3  16   21.93    1.11
  -3   3 -16   23.10    1.52
  -4  -3 -16   15.00    1.21
  -4   3 -16   11.82    1.46
  -4   3 -16   13.26    1.31
   4   3  16   13.76    0.97
  -5  -3 -16    1.02    0.65
   5   3  16    1.11    0.47
  -5   3 -16    0.44    0.68
  -6  -3 -16    1.03    0.60
  -6   3 -16    0.34    0.57
   6   3  16    0.52    0.42
  -7  -3 -16    2.19    0.70
   7   3  16    1.69    0.49
  -7   3 -16    1.78    0.62
  -8  -3 -16    3.16    0.66
   8   3  16    5.21    0.72
  -8   3 -16    5.09    1.06
  -9  -3 -16    0.61    0.64
   9   3  16    0.10    0.41
  -9   3 -16   -0.49    0.58
  10   3  16    0.31    0.35
 -10   4  16    3.10    0.61
 -10   4  16    2.66    0.64
  -9   4  16    0.08    0.37
  -9   4  16    0.16    0.38
  -8   4  16    1.03    0.43
  -8   4  16    1.52    0.44
  -7   4  16    0.33    0.45
  -7   4  16    0.12    0.42
  -6  -4  16   10.39    1.50
  -6   4  16   10.80    0.85
   6   4 -16   10.07    1.70
  -6   4  16   11.68    0.91
  -5  -4  16    6.22    1.34
  -5   4  16    6.26    0.75
  -5   4  16    6.81    0.78
  -5   4  16    7.19    1.68
  -4  -4  16    1.64    0.77
  -4   4  16    1.05    0.60
  -4   4  16    1.35    0.47
  -4   4  16    2.10    0.47
   4   4 -16    1.24    0.68
   3  -4 -16   40.43    2.22
  -3  -4  16   44.33    1.67
   3   4 -16   44.19    2.06
  -3   4  16   43.95    1.54
  -3   4  16   45.29    1.52
   3   4 -16   43.08    1.87
  -3   4  16   46.02    1.85
  -2  -4  16   13.82    1.12
   2   4 -16   12.43    1.32
  -2   4  16   12.62    0.91
   2   4 -16   13.64    1.40
  -2   4  16   13.59    0.95
  -2   4  16   14.74    1.23
  -1  -4  16    0.15    0.65
   1   4 -16   -0.90    0.59
   1   4 -16   -0.62    0.68
  -1   4  16    0.32    0.41
  -1   4  16    0.62    0.54
  -1   4  16    0.76    0.45
   0  -4  16    1.93    0.70
   0   4  16    1.18    0.49
   0   4 -16    0.51    0.67
   0   4  16    0.95    0.59
   0   4  16    1.17    0.59
   0   4 -16    0.74    0.63
   1  -4  16    2.99    0.69
   1   4  16    1.48    0.63
   1   4  16    1.18    0.52
   1   4  16    2.03    0.49
  -1   4 -16    2.15    0.64
  -1   4 -16    2.00    0.68
  -2  -4 -16    2.70    0.67
   2  -4  16    2.51    0.69
  -2   4 -16    2.91    0.71
   2   4  16    4.33    0.85
  -2   4 -16    3.58    1.25
   2   4  16    2.42    0.71
   2   4  16    2.36    0.52
   3  -4  16   14.00    1.15
  -3  -4 -16   13.23    1.12
   3   4  16   13.41    0.92
  -3   4 -16   14.34    1.17
  -3   4 -16   14.15    1.21
   4  -4  16   -0.36    0.59
  -4  -4 -16    0.70    0.57
  -4   4 -16   -0.56    0.51
   4   4  16   -0.12    0.59
  -4   4 -16    0.41    0.66
   4   4  16   -0.37    0.39
   5  -4  16    1.95    0.60
  -5  -4 -16    3.92    1.05
  -5   4 -16    1.61    0.60
  -5   4 -16    4.43    1.27
   5   4  16    3.42    0.75
   5   4  16    2.00    0.46
  -6  -4 -16    0.15    0.52
   6  -4  16   -0.64    0.55
   6   4  16   -0.11    0.40
  -6   4 -16   -0.02    0.49
   7  -4  16    2.02    0.68
  -7  -4 -16    2.47    0.56
  -7   4 -16    3.91    0.89
   7   4  16    2.64    0.66
  -8  -4 -16    6.93    0.88
  -8   4 -16    4.06    0.90
   8   4  16    4.24    0.59
  -8   5  16    5.27    0.79
  -8   5  16    7.48    0.60
  -7   5  16    6.03    0.67
  -7   5  16    7.07    0.71
  -6   5  16    2.42    0.56
  -6   5  16    4.30    0.66
   5   5 -16    2.19    0.78
  -5   5  16    2.43    0.46
  -5   5  16    3.31    0.63
  -4   5  16    0.37    0.39
  -4   5  16    1.01    0.49
  -4   5  16    0.76    0.45
   4   5 -16    0.62    0.65
  -3   5  16    7.68    0.81
   3   5 -16    7.78    1.55
  -3   5  16    8.76    1.00
  -3   5  16    8.57    0.78
   2  -5 -16   29.30    1.55
   2   5 -16   27.36    1.45
  -2   5  16   26.84    1.38
   2   5 -16   26.06    1.46
  -2   5  16   25.20    1.08
  -2   5  16   25.75    1.10
   1  -5 -16   17.32    1.25
  -1   5  16   16.85    0.95
  -1   5  16   15.86    1.30
  -1   5  16   16.17    0.94
   1   5 -16   16.87    1.25
   1   5 -16   15.83    1.15
   0  -5 -16    2.29    0.61
   0   5 -16    2.46    0.62
   0   5 -16    2.85    0.88
   0   5  16    2.98    0.93
   0   5  16    1.97    0.48
   0   5  16    2.75    0.70
  -1  -5 -16   17.09    1.09
  -1   5 -16   15.33    1.14
   1   5  16   15.07    0.92
  -1   5 -16   15.43    1.14
   1   5  16   15.62    0.90
  -2  -5 -16   26.41    1.30
   2   5  16   26.66    1.08
   2   5  16   26.82    1.09
  -2   5 -16   28.25    1.36
  -2   5 -16   26.82    1.27
  -3  -5 -16    8.83    0.85
  -3   5 -16   10.29    1.08
   3   5  16    8.36    0.80
   3   5  16    9.45    0.78
  -3   5 -16    8.53    1.05
  -4  -5 -16    0.40    0.44
   4   5  16   -0.28    0.52
  -4   5 -16   -0.03    0.47
   4   5  16    0.44    0.38
  -4   5 -16    0.43    0.66
  -5  -5 -16    9.51    0.81
  -5   5 -16    5.57    1.43
   5   5  16   10.72    0.77
  -5   5 -16    9.52    0.87
  -6  -5 -16    2.57    0.73
  -6   5 -16    3.38    0.83
   6   5  16    4.10    0.65
 -13   0  17    0.11    0.59
 -13   0  17   -0.19    0.59
 -12   0  17   -0.08    0.52
 -12   0  17   -0.11    0.59
 -11   0  17    0.08    0.63
 -11   0  17    0.15    0.52
 -10   0  17   -0.77    0.67
 -10   0  17    0.05    0.55
 -10   0  17   -1.42    0.56
  -9   0  17   -0.03    0.66
  -9   0  17   -1.36    0.50
  -9   0  17   -0.76    0.50
  -8   0  17   -0.48    0.69
  -8   0  17    0.18    0.58
  -7   0  17    0.10    0.61
  -7   0  17   -0.45    0.47
  -7   0  17    1.69    0.73
  -6   0  17   -0.05    0.40
   6   0 -17    0.68    0.96
  -6   0  17   -1.04    0.76
   5   0 -17   -1.34    0.82
  -5   0  17    3.13    1.38
  -5   0  17    0.18    0.41
  -5   0  17    0.87    0.80
  -4   0  17    0.82    0.99
   4   0 -17   -0.16    0.74
  -4   0  17   -0.05    0.42
  -3   0  17   -0.58    0.41
   3   0 -17   -0.08    0.71
  -2   0  17   -0.42    0.41
   2   0 -17   -0.30    0.69
   1   0 -17   -1.22    1.17
  -1   0  17   -0.31    0.41
   1   0 -17   -0.13    0.64
   0   0 -17    0.86    0.94
   0   0  17    0.32    0.46
   0   0 -17    0.61    0.70
   1   0  17    0.28    0.42
  -1   0 -17   -0.76    0.76
  -1   0 -17    0.91    0.79
  -2   0 -17   -0.12    0.82
  -2   0 -17    0.16    0.71
  -3   0 -17    0.50    0.83
  -3   0 -17    0.79    0.70
  -4   0 -17   -0.11    0.72
  -4   0 -17   -0.67    0.96
  -5   0 -17   -0.17    0.65
  -6   0 -17   -0.58    0.67
  -7   0 -17    0.59    0.72
  -9   0 -17    0.07    0.66
 -10   0 -17    0.11    0.71
 -13  -1  17    5.26    0.93
  13   1 -17    4.73    0.62
 -13   1  17    3.41    0.77
 -12  -1  17    0.63    0.51
 -12   1  17   -0.04    0.70
 -12   1  17    1.36    0.46
 -11  -1  17    1.77    0.56
 -11   1  17    1.22    0.68
 -11   1  17    1.36    0.52
 -11   1  17    1.57    0.48
 -10  -1  17   10.63    0.95
 -10   1  17    8.59    0.90
 -10   1  17   11.96    1.13
 -10   1  17    7.93    0.89
  -9  -1  17    1.63    0.56
  -9   1  17    2.33    0.59
  -9   1  17    1.91    0.52
  -9   1  17    2.00    0.65
  -8  -1  17    9.46    0.94
  -8   1  17   10.24    1.06
  -8   1  17    9.28    1.03
  -8   1  17    9.81    0.99
   7  -1 -17   69.92    2.88
  -7  -1  17   75.32    2.14
  -7   1  17   75.24    2.14
  -7   1  17   75.90    2.18
  -7   1  17   79.33    2.19
  -6  -1  17   32.29    1.44
  -6  -1  17   31.76    1.57
   6  -1 -17   30.72    1.97
  -6   1  17   32.60    1.39
  -6   1  17   28.19    1.36
  -6   1  17   30.87    1.37
   6   1 -17   28.79    2.06
  -5  -1  17    1.10    0.95
  -5  -1  17    0.78    0.39
  -5   1  17   -0.08    0.56
   5   1 -17    0.21    0.81
  -5   1  17    0.60    0.62
  -5   1  17    0.76    0.61
  -4  -1  17    5.32    0.67
  -4   1  17    4.83    1.12
  -4   1  17    7.63    1.24
  -4   1  17    4.24    0.97
   4   1 -17    5.96    1.47
  -3  -1  17    0.14    0.40
   3   1 -17    0.42    0.74
  -3   1  17    1.74    0.89
  -3   1  17    1.15    0.70
  -3   1  17    0.53    0.59
  -2  -1  17    5.21    0.72
  -2   1  17    4.84    0.71
  -2   1  17    4.62    1.24
   2   1 -17    4.14    0.80
   1  -1 -17    1.59    1.06
  -1  -1  17    0.65    0.41
   1   1 -17    0.29    0.66
  -1   1  17    1.35    0.67
  -1   1  17    0.53    0.77
   1   1 -17    2.00    1.04
   0  -1 -17   19.67    1.76
   0   1  17   19.44    1.49
   0   1 -17   20.40    1.60
   0   1 -17   23.66    1.63
   0   1  17   23.53    1.38
  -1  -1 -17   -0.25    0.79
  -1   1 -17    0.60    0.71
   1   1  17    1.93    0.69
  -1   1 -17    0.72    0.71
  -2  -1 -17   10.18    1.28
  -2   1 -17    8.54    1.47
  -2   1 -17    7.59    1.20
   2   1  17   10.75    1.27
  -3  -1 -17   18.85    1.43
  -3  -1 -17   21.62    1.83
   3   1  17   20.98    1.37
  -3   1 -17   20.47    1.40
  -3   1 -17   18.38    1.73
  -4  -1 -17   40.89    1.78
  -4  -1 -17   40.78    2.74
  -4   1 -17   41.41    1.75
  -5  -1 -17   40.64    1.74
   5   1  17   37.68    1.56
  -5   1 -17   39.68    1.72
  -5   1 -17   39.76    2.30
  -6  -1 -17    1.69    0.66
  -6   1 -17    0.92    0.56
  -6   1 -17    2.06    0.71
   6   1  17    1.03    0.64
  -7  -1 -17    0.64    0.71
  -7   1 -17    0.96    0.68
   7   1  17    0.92    0.58
  -7   1 -17    0.67    0.52
  -8  -1 -17    2.79    0.68
  -8   1 -17    2.27    0.63
  -8   1 -17    1.66    0.71
   8   1  17    3.69    0.63
  -9  -1 -17    1.40    0.67
  -9   1 -17    0.39    0.66
   9   1  17    0.53    0.62
 -10  -1 -17    1.26    0.73
 -10   1 -17    0.42    0.73
  10   1  17    0.15    0.60
  11   1  17    0.41    0.76
 -13   2  17    2.56    0.58
  13   2 -17    2.43    0.63
 -12  -2  17    0.74    0.64
 -12   2  17    0.28    0.39
 -12   2  17    0.07    0.37
  12   2 -17    0.66    0.42
 -11  -2  17    0.24    0.57
 -11   2  17    0.33    0.44
  11   2 -17    1.35    0.50
 -11   2  17    2.66    0.70
 -10  -2  17   33.23    1.40
  10   2 -17   32.21    1.34
 -10   2  17   33.07    1.27
 -10   2  17   33.85    1.28
  -9  -2  17   38.92    1.61
  -9   2  17   41.20    1.42
  -9   2  17   40.46    1.44
   9   2 -17   41.52    1.49
  -8  -2  17    4.24    0.87
  -8   2  17    1.98    0.54
  -8   2  17    4.59    0.81
   8   2 -17    2.42    0.62
  -7  -2  17    0.13    0.52
  -7   2  17    0.17    0.47
  -7   2  17    0.56    0.45
  -6  -2  17   28.37    1.23
  -6   2  17   28.93    1.27
  -6   2  17   29.26    1.27
   6   2 -17   28.05    2.01
  -5  -2  17   38.74    1.43
   5   2 -17   39.68    2.00
  -5   2  17   42.16    1.49
  -5   2  17   41.69    1.52
  -4  -2  17   12.94    0.87
  -4   2  17   12.88    1.02
  -4   2  17   11.87    1.14
   4   2 -17   12.86    1.57
  -3  -2  17    1.23    0.48
  -3   2  17    1.19    0.54
  -3   2  17    2.21    0.72
   3   2 -17    1.49    0.77
  -2  -2  17   33.35    1.32
   2  -2 -17   36.56    2.20
  -2   2  17   34.81    1.61
  -2   2  17   36.10    1.47
   2   2 -17   37.65    2.19
   2   2 -17   36.89    1.80
   1  -2 -17    1.65    0.86
  -1  -2  17    0.96    0.41
   1   2 -17    0.45    0.74
   1   2 -17   -0.02    0.82
  -1   2  17    1.47    0.55
  -1   2  17   -0.46    0.72
   0  -2 -17   27.95    1.62
   0  -2  17   27.02    1.17
   0   2  17   26.27    1.29
   0   2 -17   25.74    1.60
   0   2 -17   24.57    1.59
   0   2  17   27.36    1.60
  -1  -2 -17   27.31    1.52
   1   2  17   27.32    1.30
  -1   2 -17   27.00    1.57
  -2  -2 -17   45.37    1.88
  -2   2 -17   47.32    2.01
   2   2  17   47.59    1.61
  -2   2 -17   44.98    1.89
  -3  -2 -17    0.12    0.67
  -3   2 -17    1.06    0.78
   3   2  17    0.11    0.48
  -3   2 -17   -0.51    0.61
  -4  -2 -17   55.12    2.00
  -4   2 -17   55.84    2.22
  -4   2 -17   53.36    2.06
   4   2  17   54.63    1.78
  -5  -2 -17   10.63    1.57
   5   2  17   10.27    0.97
  -5   2 -17   10.93    1.24
  -5   2 -17    8.03    1.84
  -6  -2 -17   52.11    1.98
  -6   2 -17   49.88    1.95
   6   2  17   53.61    1.71
  -7  -2 -17    0.40    0.59
  -7   2 -17    0.67    0.64
   7   2  17    0.47    0.45
  -8  -2 -17    1.35    0.70
   8   2  17    0.21    0.49
  -8   2 -17   -0.05    0.68
  -9  -2 -17    1.87    0.66
  -9   2 -17    0.93    0.67
   9   2  17    0.95    0.47
 -10  -2 -17   -0.22    0.69
  10   2  17    0.61    0.44
 -10   2 -17    0.53    0.75
  11   2  17    5.12    0.80
 -12   3  17    2.19    0.54
 -12   3  17    1.50    0.38
 -11   3  17   46.48    1.32
  11   3 -17   43.05    1.36
 -11   3  17   48.38    1.34
 -10  -3  17   12.62    1.19
 -10   3  17   12.47    0.82
 -10   3  17   14.26    0.79
  10   3 -17   15.21    0.97
  -9  -3  17    3.52    0.96
  -9   3  17    3.77    0.74
  -9   3  17    4.78    0.75
   9   3 -17    5.43    1.04
  -8  -3  17   17.54    1.16
   8   3 -17   18.23    1.35
  -7  -3  17   59.19    1.87
  -7   3  17   56.46    1.72
  -7   3  17   57.40    1.76
  -6  -3  17   16.82    1.13
   6   3 -17   14.33    1.70
  -6   3  17   15.12    1.00
  -6   3  17   16.68    0.97
  -5  -3  17    0.50    0.54
  -5   3  17    0.10    0.49
   5   3 -17    0.32    0.77
  -5   3  17   -0.02    0.50
  -4  -3  17    1.08    0.53
   4   3 -17    0.74    0.75
  -4   3  17    1.32    0.56
  -4   3  17   -0.36    0.62
  -4   3  17    0.48    0.43
  -3  -3  17   91.79    2.71
  -3   3  17   89.29    2.82
   3   3 -17   91.61    2.83
   3   3 -17   87.46    3.17
  -3   3  17   89.11    2.48
  -3   3  17   95.02    2.81
  -2  -3  17   14.15    0.98
   2  -3 -17   13.39    1.67
  -2   3  17   13.00    1.37
  -2   3  17   14.50    0.97
   2   3 -17   14.22    1.59
   2   3 -17   15.30    1.48
  -2   3  17   13.81    1.06
  -1  -3  17   17.86    1.08
   1  -3 -17   15.98    1.50
  -1   3  17   17.67    1.40
   1   3 -17   16.09    1.57
   1   3 -17   19.60    1.54
  -1   3  17   17.97    1.05
  -1   3  17   17.71    1.17
   0  -3 -17   89.23    2.73
   0  -3  17   94.13    2.55
   0   3  17   90.78    2.53
   0   3  17   93.35    2.51
   0   3 -17   91.71    2.74
   0   3  17   92.71    2.87
   0   3 -17   94.98    2.91
   1  -3  17   27.06    1.76
  -1  -3 -17   25.80    1.55
   1   3  17   25.82    1.49
   1   3  17   25.92    1.52
  -1   3 -17   26.40    1.56
  -1   3 -17   25.18    1.66
   1   3  17   23.88    1.39
   2  -3  17    9.65    0.91
  -2  -3 -17   12.10    1.55
   2   3  17   10.65    1.28
  -2   3 -17    9.23    1.31
  -2   3 -17    9.35    1.31
   2   3  17   11.87    0.93
  -3  -3 -17   46.86    1.82
   3   3  17   47.16    1.86
   3   3  17   49.17    1.63
  -3   3 -17   47.39    1.97
  -3   3 -17   48.73    1.91
  -4  -3 -17   39.29    1.70
   4   3  17   36.26    1.35
  -4   3 -17   34.61    1.81
  -4   3 -17   38.41    2.04
  -5  -3 -17    0.24    0.60
   5   3  17    1.53    0.45
  -5   3 -17    0.38    0.62
  -6   3 -17   14.77    1.54
  -7  -3 -17   29.66    1.47
   7   3  17   29.57    1.18
  -7   3 -17   31.89    1.46
  -8  -3 -17    3.64    0.96
  -8   3 -17    1.82    0.58
   8   3  17    2.42    0.55
  -9  -3 -17    7.55    1.06
   9   3  17    8.16    0.78
  -9   3 -17    7.10    0.98
  10   3  17   18.07    0.80
 -10   4  17    0.10    0.35
 -10   4  17    1.06    0.37
  -9   4  17   31.08    1.06
  -9   4  17   31.94    1.17
  -8   4  17    4.12    0.70
  -8   4  17    3.85    0.78
  -7   4  17    8.83    0.80
  -7   4  17    8.38    0.73
  -6  -4  17   43.41    2.42
   6   4 -17   42.30    2.03
  -6   4  17   42.67    1.42
  -6   4  17   43.34    1.43
  -5  -4  17   40.08    1.74
   5   4 -17   39.81    1.88
  -5   4  17   40.56    1.41
  -5   4  17   39.05    1.50
  -4  -4  17    4.83    1.15
  -4   4  17    3.53    0.69
  -4   4  17    4.73    0.78
  -4   4  17    4.14    1.05
   4   4 -17    3.41    0.86
  -3  -4  17   13.68    1.18
  -3   4  17   13.52    0.97
  -3   4  17   14.10    0.91
   3   4 -17   11.13    1.27
  -3   4  17   12.37    1.21
  -2  -4  17   56.55    1.89
   2  -4 -17   55.88    2.11
  -2   4  17   58.91    2.07
   2   4 -17   57.37    2.10
  -2   4  17   55.29    1.75
  -2   4  17   56.28    1.75
   2   4 -17   58.79    2.10
   1  -4 -17   28.24    1.54
  -1  -4  17   30.60    1.47
  -1   4  17   30.48    1.25
   1   4 -17   30.81    1.59
  -1   4  17   29.89    1.56
   1   4 -17   28.20    1.58
  -1   4  17   30.01    1.25
   0  -4 -17   14.24    1.25
   0  -4  17   12.67    1.15
   0   4 -17   12.56    1.31
   0   4  17   12.10    1.66
   0   4 -17   12.96    1.21
   0   4  17   12.86    0.91
   0   4  17   14.54    0.97
  -1  -4 -17    7.32    1.13
   1  -4  17    8.90    1.09
   1   4  17    7.11    0.79
  -1   4 -17    7.33    1.68
   1   4  17    6.25    0.92
  -1   4 -17    8.19    1.09
   1   4  17    7.44    1.08
  -2  -4 -17   24.87    1.38
   2  -4  17   25.93    1.33
  -2   4 -17   27.29    1.35
  -2   4 -17   22.86    1.43
   2   4  17   25.58    1.11
  -3  -4 -17    1.77    0.75
   3  -4  17    3.70    1.00
   3   4  17    1.60    0.51
  -3   4 -17    0.81    0.62
  -3   4 -17    0.45    0.66
   3   4  17    1.04    0.58
  -4  -4 -17   26.57    1.38
   4  -4  17   24.38    1.28
   4   4  17   28.94    1.42
   4   4  17   26.64    1.16
  -4   4 -17   26.60    1.54
  -4   4 -17   23.92    1.31
   5  -4  17    8.30    0.99
  -5  -4 -17    5.42    0.93
  -5   4 -17    4.31    0.97
   5   4  17    5.76    0.73
  -5   4 -17    6.82    1.37
  -6  -4 -17    7.52    0.93
   6  -4  17    7.76    1.00
   6   4  17    8.98    0.87
  -6   4 -17    7.54    0.97
  -7  -4 -17   23.15    1.09
   7  -4  17   22.92    1.33
   7   4  17   21.58    0.89
  -7   4 -17   23.61    1.11
  -8  -4 -17   55.35    1.60
  -8   4 -17   49.90    1.55
   8   4  17   53.58    1.39
  -7   5  17   18.22    0.75
  -7   5  17   19.57    0.84
  -6   5  17    0.83    0.36
  -6   5  17    0.85    0.57
   5   5 -17   17.09    1.41
  -5   5  17   18.44    0.83
  -5   5  17   18.40    0.82
  -4   5  17   37.63    1.23
   4   5 -17   36.89    1.53
  -4   5  17   40.40    1.25
  -3   5  17   57.39    1.60
   3   5 -17   55.81    1.83
  -3   5  17   55.54    1.59
   2  -5 -17    5.43    1.37
  -2   5  17    6.82    0.74
   2   5 -17    7.73    1.22
   2   5 -17    7.07    1.20
  -2   5  17    6.58    0.72
   1  -5 -17    8.02    1.09
   1   5 -17    8.25    0.95
  -1   5  17    7.23    0.75
   1   5 -17    7.68    1.11
  -1   5  17    7.13    0.74
   0  -5 -17   59.65    1.86
   0   5 -17   62.96    1.91
   0   5  17   59.77    1.67
   0   5 -17   57.91    1.92
   0   5  17   61.65    1.70
  -1  -5 -17   23.59    1.23
   1   5  17   23.78    1.02
  -1   5 -17   25.06    1.26
  -1   5 -17   23.80    1.23
   1   5  17   23.22    0.99
  -2  -5 -17   -0.24    0.66
   2   5  17    0.37    0.46
  -2   5 -17   -0.32    0.54
  -2   5 -17    0.99    0.53
   2   5  17    0.11    0.39
  -3  -5 -17    3.58    0.75
  -3   5 -17    2.47    0.58
   3   5  17    2.17    0.76
  -3   5 -17    1.74    0.64
  -4  -5 -17    0.72    0.42
   4   5  17    0.58    0.65
  -4   5 -17    1.37    0.48
   4   5  17    1.15    0.37
  -4   5 -17    0.14    0.56
  -5  -5 -17    1.24    0.44
   5   5  17    1.60    0.39
  -5   5 -17    1.18    0.46
 -12   0  18    6.86    1.06
 -12   0  18    5.97    0.92
 -11   0  18   80.80    2.21
 -11   0  18   77.81    2.19
 -10   0  18  107.76    2.79
 -10   0  18  113.63    3.09
 -10   0  18  110.79    2.86
  -9   0  18    1.53    0.70
  -9   0  18    0.94    0.58
  -9   0  18    2.44    0.60
  -8   0  18    3.79    0.99
  -8   0  18    2.34    0.61
  -8   0  18    5.15    1.25
  -7   0  18   10.64    0.94
  -7   0  18   10.41    1.34
  -7   0  18   10.64    1.16
  -6   0  18   18.21    1.47
   6   0 -18   14.88    1.99
  -6   0  18   16.88    1.01
  -6   0  18   19.20    1.31
  -5   0  18   25.45    1.54
   5   0 -18   27.63    1.71
  -5   0  18   26.48    1.15
   4   0 -18   39.81    1.83
  -4   0  18   40.30    1.41
  -3   0  18    4.66    0.73
   3   0 -18    3.56    0.75
   2   0 -18  179.05    4.42
  -2   0  18  183.86    4.16
   1   0 -18  312.77    7.11
   1   0 -18  322.18    7.13
  -1   0  18  319.75    6.83
   0   0 -18  137.71    3.63
   0   0  18  139.67    3.31
   0   0 -18  135.34    3.63
  -1   0 -18   -0.09    0.75
  -1   0 -18    0.49    0.80
   1   0  18    1.62    0.54
  -2   0 -18   46.05    2.08
  -2   0 -18   46.30    1.89
  -3   0 -18   37.57    1.97
  -3   0 -18   35.58    1.72
  -4   0 -18    3.34    1.01
  -4   0 -18    1.45    0.69
  -5   0 -18   38.12    1.79
  -6   0 -18    0.95    0.77
  -7   0 -18   16.94    1.29
  -9   0 -18   57.08    1.92
 -10   0 -18   53.97    1.82
  13   1 -18   27.23    0.95
 -13   1  18   29.24    1.05
 -12  -1  18   60.13    1.75
 -12   1  18   61.88    1.65
 -12   1  18   55.06    1.92
  12   1 -18   57.90    1.61
 -11  -1  18    7.00    0.87
 -11   1  18    7.03    0.78
 -11   1  18    7.20    0.85
 -11   1  18    4.91    1.11
 -10  -1  18   32.46    1.35
 -10   1  18   37.04    1.52
 -10   1  18   34.28    1.38
  -9  -1  18   90.54    2.49
  -9   1  18   93.62    2.56
  -9   1  18   92.01    2.45
  -9   1  18   93.21    2.48
  -8  -1  18   28.36    1.29
  -8   1  18   29.77    1.41
  -8   1  18   29.93    1.32
  -8   1  18   29.85    1.33
   7  -1 -18   27.64    2.02
  -7   1  18   28.06    1.32
  -7   1  18   27.20    1.29
  -7   1  18   31.34    1.58
  -6  -1  18   34.47    1.32
   6  -1 -18   37.29    1.98
   6   1 -18   32.50    2.04
  -6   1  18   32.63    1.42
  -6   1  18   33.01    1.49
  -6   1  18   34.00    1.44
  -5  -1  18   20.45    1.31
  -5   1  18   18.30    1.20
  -4  -1  18   10.67    0.85
  -4   1  18   11.72    1.19
  -4   1  18   10.06    1.30
   4   1 -18   11.20    1.47
  -4   1  18   10.28    1.08
  -3  -1  18   34.53    1.27
   3   1 -18   34.24    1.73
  -3   1  18   31.25    1.87
  -3   1  18   34.63    1.58
  -3   1  18   32.95    1.38
  -2  -1  18   96.23    2.53
  -2   1  18   96.21    2.68
   2   1 -18   98.10    2.87
  -2   1  18   98.94    2.56
   1  -1 -18   13.83    1.80
  -1  -1  18    9.06    0.81
  -1   1  18    9.40    1.16
   1   1 -18    6.66    1.77
   1   1 -18    8.25    1.30
  -1   1  18    9.15    1.26
   0  -1  18   42.51    1.43
   0  -1 -18   40.25    1.97
   0   1  18   41.79    1.79
   0   1 -18   38.45    1.95
   0   1 -18   44.10    1.84
   0   1  18   37.09    2.27
  -1  -1 -18  116.14    3.22
   1  -1  18  120.66    2.99
  -1   1 -18  120.52    3.33
  -1   1 -18  116.45    3.16
   1   1  18  117.73    3.04
  -2  -1 -18   83.01    2.56
  -2  -1 -18   86.70    2.67
   2   1  18   84.30    2.44
  -2   1 -18   86.42    2.52
  -2   1 -18   83.43    2.70
  -3  -1 -18   62.73    2.46
  -3  -1 -18   64.98    2.18
  -3   1 -18   63.04    2.16
  -3   1 -18   63.32    2.37
   3   1  18   62.42    2.33
  -4  -1 -18   60.71    2.61
  -4  -1 -18   63.20    2.14
   4   1  18   61.53    2.00
  -4   1 -18   57.73    2.38
  -4   1 -18   62.83    2.14
  -5  -1 -18   83.59    2.56
  -5   1 -18   82.05    2.68
  -5   1 -18   81.05    2.90
   5   1  18   83.14    2.38
  -6  -1 -18   53.57    2.21
  -6   1 -18   56.07    2.47
   6   1  18   55.68    1.85
  -7  -1 -18   21.26    1.41
   7   1  18   18.55    1.21
  -7   1 -18   20.39    1.40
  -8  -1 -18   54.86    2.04
  -8   1 -18   58.93    2.08
   8   1  18   56.39    1.86
  -9  -1 -18    2.42    0.64
  -9   1 -18    4.22    1.10
   9   1  18    6.06    1.05
 -10  -1 -18    7.99    1.43
  10   1  18    8.49    1.19
 -12  -2  18    1.40    0.67
  12   2 -18    0.31    0.43
 -12   2  18    0.37    0.43
 -12   2  18    0.51    0.37
 -11  -2  18    9.85    0.99
 -11   2  18   12.77    1.38
 -11   2  18   10.78    0.84
  11   2 -18   10.43    0.89
 -10  -2  18    0.10    0.50
  10   2 -18    0.68    0.54
 -10   2  18    0.28    0.44
 -10   2  18   -0.17    0.42
  -9  -2  18    9.13    0.92
   9   2 -18    9.00    1.15
  -9   2  18    9.53    0.95
  -9   2  18   11.32    1.30
  -8  -2  18    9.91    0.97
   8   2 -18   12.03    1.16
  -8   2  18   10.07    0.87
  -8   2  18   10.68    0.89
  -7  -2  18   16.45    1.08
  -7   2  18   17.85    1.09
   7   2 -18   18.30    1.35
  -7   2  18   17.32    1.04
  -6  -2  18    3.82    0.82
  -6   2  18    5.00    0.96
  -6   2  18    4.44    0.82
   6   2 -18    4.17    0.99
  -5  -2  18   54.03    1.71
  -5   2  18   52.77    1.72
  -5   2  18   52.04    1.77
   5   2 -18   53.46    2.17
  -4  -2  18   17.10    0.99
   4   2 -18   19.34    1.57
  -4   2  18   15.75    1.19
  -4   2  18   17.12    1.09
  -3  -2  18   70.16    2.06
  -3   2  18   68.79    2.06
  -3   2  18   70.76    2.19
   3   2 -18   71.18    2.42
  -2  -2  18    6.64    1.07
   2  -2 -18    7.21    1.91
   2   2 -18    6.42    1.31
   2   2 -18    9.09    1.99
  -2   2  18    6.82    1.00
  -2   2  18    5.59    1.25
   1  -2 -18   42.00    2.07
  -1  -2  18   42.67    1.51
  -1   2  18   41.24    1.83
   1   2 -18   45.27    1.88
   1   2 -18   41.56    1.91
  -1   2  18   43.31    1.57
   0  -2  18    7.27    0.80
   0  -2 -18    5.33    0.96
   0   2  18    4.31    0.95
   0   2 -18    5.56    1.34
   0   2 -18    7.00    1.27
  -1  -2 -18   -0.86    0.69
   1  -2  18    0.66    0.43
  -1   2 -18   -0.41    0.74
  -1   2 -18    0.10    0.66
   1   2  18    0.38    0.53
  -2  -2 -18   17.87    1.29
   2   2  18   16.41    1.11
  -2   2 -18   16.90    1.36
  -2   2 -18   15.74    1.48
  -3  -2 -18   19.65    1.40
  -3   2 -18   18.50    1.39
  -3   2 -18   21.74    1.57
   3   2  18   19.36    1.16
  -4  -2 -18    0.45    0.66
  -4  -2 -18    1.50    0.92
  -4   2 -18    0.70    0.74
   4   2  18   -0.05    0.46
  -4   2 -18   -0.02    0.61
  -5  -2 -18    6.86    1.16
  -5   2 -18    4.62    1.20
   5   2  18    7.19    0.92
  -5   2 -18    5.22    1.02
  -6  -2 -18   20.29    1.33
  -6   2 -18   19.85    1.33
   6   2  18   20.11    1.10
  -7  -2 -18    8.34    1.63
  -7   2 -18    9.90    1.54
   7   2  18    8.05    0.99
  -8  -2 -18   -0.07    0.62
  -8   2 -18   -0.06    0.61
   8   2  18    0.11    0.49
  -9  -2 -18    0.45    0.62
   9   2  18   -0.14    0.43
  -9   2 -18   -0.11    0.60
 -10  -2 -18    3.07    0.77
 -10   2 -18    1.86    0.70
  10   2  18    3.54    0.75
  11   3 -18    3.19    0.68
 -11   3  18    2.24    0.40
 -11   3  18    3.56    0.56
 -10  -3  18    0.93    0.72
  10   3 -18   -0.28    0.80
 -10   3  18    0.92    0.40
 -10   3  18    0.72    0.42
  -9  -3  18   -0.26    0.61
   9   3 -18    0.35    0.61
  -9   3  18    0.61    0.43
  -9   3  18    0.06    0.41
  -8  -3  18   17.02    1.10
   8   3 -18   17.01    1.30
  -8   3  18   15.70    0.95
  -8   3  18   15.53    0.92
  -7  -3  18   34.26    1.45
  -7   3  18   34.87    1.35
  -7   3  18   35.29    1.27
  -6  -3  18    1.48    0.62
  -6   3  18    0.86    0.40
  -6   3  18    0.36    0.44
   6   3 -18   -0.85    0.85
  -5  -3  18   11.10    0.96
  -5   3  18   11.74    0.95
  -5   3  18    9.66    0.86
   5   3 -18   12.23    1.46
  -4  -3  18    1.71    0.58
   4   3 -18    1.96    0.73
  -4   3  18    2.46    0.62
  -4   3  18    1.94    0.48
  -3  -3  18    3.12    0.80
   3   3 -18    2.92    0.78
  -3   3  18    3.85    0.64
  -3   3  18    3.76    0.91
   2  -3 -18    8.42    1.58
  -2  -3  18    9.07    0.97
  -2   3  18    8.49    0.90
   2   3 -18    7.78    1.55
   2   3 -18   11.08    1.52
  -2   3  18    8.43    1.04
  -2   3  18    8.13    1.16
  -1  -3  18   27.27    1.28
   1  -3 -18   26.25    1.61
  -1   3  18   26.06    1.47
  -1   3  18   24.95    1.30
   1   3 -18   25.01    1.61
   1   3 -18   26.30    1.61
   0  -3  18    0.08    0.53
   0  -3 -18    0.15    0.66
   0   3  18   -0.05    0.45
   0   3 -18    0.32    0.67
   0   3 -18   -0.34    0.68
   0   3  18    0.17    0.62
   1  -3  18    3.68    0.89
  -1  -3 -18    4.46    1.08
   1   3  18    6.83    1.13
  -1   3 -18    4.85    1.18
   1   3  18    3.18    0.81
  -2  -3 -18    8.96    1.17
   2  -3  18    8.08    0.93
   2   3  18    7.98    1.36
   2   3  18   10.00    0.94
  -2   3 -18    7.80    1.28
  -2   3 -18    7.41    1.19
   3  -3  18    5.99    0.85
  -3  -3 -18    7.69    1.17
  -3   3 -18    6.69    1.20
  -3   3 -18    4.58    1.25
   3   3  18    7.26    0.86
  -4  -3 -18   42.53    1.71
  -4   3 -18   41.40    1.84
  -4   3 -18   41.41    1.72
   4   3  18   40.36    1.44
  -5  -3 -18    2.33    0.64
  -5   3 -18    2.92    0.91
   5   3  18    1.93    0.44
  -5   3 -18    1.76    0.59
  -6  -3 -18   -0.02    0.60
  -6   3 -18   -0.04    0.57
   6   3  18    0.12    0.43
  -7  -3 -18    3.78    0.98
   7   3  18    5.24    0.71
  -7   3 -18    5.15    1.03
  -8  -3 -18   12.82    1.04
  -8   3 -18   10.52    0.89
   8   3  18   11.83    0.75
  -9  -3 -18   -0.39    0.61
  -9   3 -18    0.20    0.62
   9   3  18   -0.14    0.34
  -9   4  18    1.66    0.38
  -9   4  18    1.36    0.35
  -8   4  18    2.94    0.60
  -8   4  18    1.36    0.39
  -7   4  18   -0.27    0.38
  -7   4  18    0.12    0.38
  -6  -4  18   -0.07    0.96
  -6   4  18   -0.01    0.40
   6   4 -18   -1.22    0.87
  -6   4  18    0.40    0.44
  -5  -4  18    1.54    0.85
   5   4 -18    2.34    0.79
  -5   4  18    2.23    0.51
  -5   4  18    1.65    0.49
  -4  -4  18    5.74    1.13
  -4   4  18    4.83    0.84
   4   4 -18    4.35    1.26
  -4   4  18    4.73    0.77
  -3  -4  18    6.80    1.12
  -3   4  18    7.47    0.88
   3   4 -18    5.53    1.16
  -2  -4  18    1.16    0.64
   2  -4 -18    0.27    0.82
   2   4 -18   -0.37    0.52
  -2   4  18    0.34    0.46
   2   4 -18    0.96    0.85
  -2   4  18    0.05    0.39
  -1  -4  18    1.86    0.62
  -1   4  18    1.62    0.55
  -1   4  18    2.29    0.51
  -1   4  18    2.05    0.45
   1   4 -18    3.20    1.00
   0  -4  18   11.87    1.15
   0  -4 -18   11.85    1.57
   0   4 -18   11.36    1.31
   0   4  18   13.19    0.97
   0   4 -18   10.91    1.18
   1  -4  18   14.61    1.15
   1   4  18   15.85    1.10
   1   4  18   15.87    1.23
   2  -4  18    8.56    1.00
  -2  -4 -18    8.38    1.09
  -2   4 -18    6.16    1.08
  -2   4 -18    7.65    1.15
   2   4  18    8.36    0.86
   2   4  18    6.24    1.07
  -3  -4 -18    5.45    1.00
   3  -4  18    5.38    0.98
  -3   4 -18    4.56    1.01
   3   4  18    4.35    1.17
  -3   4 -18    3.77    1.13
   3   4  18    5.04    0.77
  -4  -4 -18   12.34    1.08
   4  -4  18   16.36    1.40
   4   4  18   12.97    0.86
  -4   4 -18   10.18    1.03
  -4   4 -18   13.12    1.31
   5  -4  18    1.81    0.66
  -5  -4 -18    1.05    0.57
  -5   4 -18    0.80    0.54
   5   4  18    0.58    0.41
  -5   4 -18    0.89    0.78
  -6  -4 -18    1.15    0.54
   6  -4  18    1.55    0.68
  -6   4 -18    1.00    0.51
   6   4  18    1.46    0.44
  -7  -4 -18   -0.04    0.44
  -7   4 -18    0.12    0.46
   7   4  18    0.02    0.34
  -6   5  18   23.84    0.90
  -6   5  18   24.14    0.85
  -5   5  18   33.51    1.04
  -5   5  18   29.97    1.09
   5   5 -18   27.75    1.55
  -4   5  18    9.63    0.85
  -4   5  18    8.94    0.69
   4   5 -18    8.59    1.07
  -3   5  18    3.30    0.63
  -3   5  18    2.52    0.62
   3   5 -18    2.16    0.59
   2   5 -18   24.19    2.10
   2   5 -18   33.28    1.48
  -2   5  18   33.40    1.12
  -2   5  18   34.31    1.20
   1  -5 -18    9.83    1.17
   1   5 -18    9.18    1.16
  -1   5  18    9.19    0.79
   1   5 -18    8.71    0.94
  -1   5  18    9.19    0.71
   0  -5 -18    0.70    0.57
   0   5  18    0.84    0.43
   0   5 -18    0.42    0.51
   0   5  18    0.80    0.39
   0   5 -18    0.33    0.57
  -1  -5 -18   17.87    1.06
  -1   5 -18   16.21    1.09
  -1   5 -18   16.46    1.06
   1   5  18   17.77    0.93
   1   5  18   16.74    0.82
  -2  -5 -18    1.67    0.46
   2   5  18    2.58    0.62
   2   5  18    1.92    0.55
  -2   5 -18    1.93    0.52
  -2   5 -18    1.94    0.55
  -3  -5 -18    0.11    0.43
   3   5  18    0.24    0.36
  -3   5 -18    0.32    0.54
  -3   5 -18    0.58    0.47
   3   5  18    1.07    0.65
  -4  -5 -18   10.14    0.79
   4   5  18   10.84    0.68
  -4   5 -18    8.53    1.09
  -4   5 -18   10.08    0.82
 -12   0  19    0.41    0.60
 -12   0  19   -0.91    1.18
 -11   0  19    0.22    0.61
 -11   0  19    1.30    0.74
 -10   0  19   -0.21    0.78
 -10   0  19    0.84    0.56
  -9   0  19    0.17    0.66
  -9   0  19    0.07    0.52
  -9   0  19   -0.32    0.52
  -8   0  19    0.01    0.76
  -8   0  19    0.43    0.54
  -8   0  19   -0.67    0.60
  -7   0  19   -0.15    0.67
   7   0 -19    0.19    1.03
  -7   0  19    0.03    0.53
  -7   0  19   -0.02    0.81
  -6   0  19    1.49    0.75
  -6   0  19   -0.14    0.47
   6   0 -19   -0.45    0.87
  -5   0  19    0.00    0.45
  -5   0  19    1.22    0.85
   5   0 -19    0.46    0.71
  -4   0  19   -0.31    0.46
  -3   0  19    0.87    0.48
   3   0 -19    0.70    0.64
  -2   0  19    0.44    0.46
   2   0 -19   -0.25    0.66
  -1   0  19   -0.08    0.50
   1   0 -19   -0.30    0.98
   1   0 -19    0.40    0.60
   0   0  19    0.24    0.49
   0   0 -19   -0.07    0.67
   0   0 -19    0.76    0.86
  -1   0 -19    0.54    0.65
   1   0  19    0.52    0.51
  -1   0 -19    0.31    0.73
  -2   0 -19   -0.55    0.73
  -2   0 -19    1.13    0.83
   2   0  19    0.97    0.53
  -3   0 -19    0.78    0.63
  -3   0 -19    0.26    0.78
  -4   0 -19    0.66    0.64
  -4   0 -19    0.53    0.92
  -5   0 -19   -0.68    0.64
  -6   0 -19    0.99    0.78
  -7   0 -19    0.57    0.55
  -8   0 -19   -0.70    0.61
  -9   0 -19   -0.02    0.62
 -10   0 -19    0.41    0.68
  13   1 -19   -0.03    0.40
 -13   1  19   -0.46    0.79
 -12  -1  19    0.37    0.56
  12   1 -19    0.28    0.42
 -12   1  19    0.47    0.48
 -11  -1  19    4.18    1.01
 -11   1  19    4.52    0.80
 -11   1  19    3.72    0.77
 -11   1  19    3.11    0.81
 -10  -1  19    6.86    0.83
 -10   1  19    6.73    0.98
 -10   1  19    6.97    1.14
 -10   1  19    5.08    0.82
  -9  -1  19    1.63    0.53
  -9   1  19    2.98    0.76
  -9   1  19    2.45    0.54
  -9   1  19    1.79    0.56
  -8  -1  19    3.65    0.87
  -8   1  19    3.55    0.75
  -8   1  19    3.51    0.86
  -8   1  19    2.46    0.59
   7  -1 -19    5.98    1.06
  -7  -1  19    5.22    0.84
  -7   1  19    5.37    1.11
  -7   1  19    8.70    1.00
  -7   1  19    5.41    0.99
   6  -1 -19   14.19    1.63
  -6  -1  19   11.59    0.92
  -6   1  19   14.98    1.17
   6   1 -19   13.38    1.74
  -6   1  19   11.29    1.15
  -6   1  19   13.21    1.11
  -5  -1  19   23.65    1.13
   5  -1 -19   23.91    1.56
   5   1 -19   24.39    1.67
  -5   1  19   22.75    1.31
  -5   1  19   23.14    1.42
  -5   1  19   23.82    1.31
  -4  -1  19   34.25    1.31
  -4   1  19   34.42    1.44
   4   1 -19   34.96    1.74
  -4   1  19   38.07    1.68
  -3  -1  19    7.62    0.84
  -3   1  19    9.01    1.06
  -3   1  19    7.33    1.58
   3   1 -19    7.59    1.65
  -3   1  19    6.83    0.83
  -2  -1  19    4.72    0.79
  -2   1  19    3.06    0.76
   2   1 -19    2.54    1.12
  -2   1  19    4.10    0.76
  -1  -1  19   37.56    1.39
   1  -1 -19   38.33    2.07
   1   1 -19   37.04    2.14
  -1   1  19   37.58    1.76
   1   1 -19   36.20    2.00
  -1   1  19   39.14    1.61
   0  -1  19    2.07    0.50
   0  -1 -19    2.14    0.88
   0   1 -19    2.64    0.83
   0   1  19    1.75    0.78
  -1  -1 -19    5.66    1.19
   1  -1  19    4.16    0.76
  -1   1 -19    3.33    0.78
   1   1  19    3.60    0.80
  -2  -1 -19   13.25    1.34
  -2  -1 -19   15.31    1.55
  -2   1 -19   14.40    1.51
  -2   1 -19   15.39    1.32
  -3  -1 -19    2.82    0.94
  -3  -1 -19    6.03    1.13
  -3   1 -19    4.95    1.17
  -3   1 -19    5.97    1.48
   3   1  19    5.33    1.13
  -4  -1 -19   16.87    1.87
  -4  -1 -19   18.06    1.38
  -4   1 -19   17.86    1.66
   4   1  19   18.90    1.34
  -4   1 -19   17.66    1.44
  -5  -1 -19    2.37    0.73
  -5   1 -19    4.62    1.09
  -5   1 -19    4.88    1.21
   5   1  19    3.64    0.69
  -6  -1 -19    5.42    1.50
  -6   1 -19    3.21    0.73
   6   1  19    5.18    1.11
  -7  -1 -19    9.26    1.16
  -7   1 -19    7.09    1.22
   7   1  19    7.24    1.31
  -8  -1 -19    6.68    1.09
  -8   1 -19    9.22    1.12
   8   1  19    8.78    1.18
  -9  -1 -19   38.55    1.49
   9   1  19   36.74    1.57
  -9   1 -19   38.05    1.52
 -10  -1 -19   14.11    1.28
 -10   1 -19   14.86    1.23
 -12   2  19   14.73    0.76
  12   2 -19   12.89    0.85
 -11  -2  19    1.43    0.61
 -11   2  19    2.62    0.65
  11   2 -19    1.07    0.52
 -11   2  19    2.04    0.44
 -10  -2  19   18.87    1.10
 -10   2  19   19.15    0.97
 -10   2  19   17.45    0.94
  10   2 -19   20.46    1.14
  -9  -2  19    3.79    0.82
  -9   2  19    3.23    0.81
  -9   2  19    3.59    0.78
   9   2 -19    5.66    1.04
  -8  -2  19    0.60    0.56
   8   2 -19    1.04    0.91
  -8   2  19    0.63    0.42
  -8   2  19    0.51    0.46
   7  -2 -19   20.62    1.62
  -7  -2  19   18.36    1.12
   7   2 -19   20.91    1.73
  -7   2  19   20.57    1.29
  -7   2  19   18.79    1.17
  -6  -2  19   31.40    1.33
   6   2 -19   32.13    1.87
  -6   2  19   29.70    1.31
  -6   2  19   31.02    1.31
  -5  -2  19   11.77    0.92
  -5   2  19   11.28    1.01
   5   2 -19   10.44    1.45
  -5   2  19   11.59    1.04
  -4  -2  19   36.10    1.37
   4   2 -19   34.47    1.72
  -4   2  19   33.98    1.41
  -4   2  19   35.23    1.49
  -3  -2  19   69.82    2.08
  -3   2  19   70.90    2.19
   3   2 -19   70.23    2.36
  -3   2  19   69.09    2.07
  -2  -2  19   38.69    1.43
   2  -2 -19   33.59    2.31
   2   2 -19   33.78    2.25
  -2   2  19   35.72    1.49
  -2   2  19   36.59    1.76
   2   2 -19   39.75    1.75
  -1  -2  19    3.52    0.76
   1  -2 -19    3.88    0.91
   1   2 -19    2.88    0.74
   1   2 -19    4.04    0.92
  -1   2  19    4.01    0.97
  -1   2  19    5.72    0.92
   0  -2  19    0.99    0.48
   0  -2 -19    2.36    0.80
   0   2 -19    2.32    0.71
   0   2  19    2.29    0.60
   0   2 -19    2.03    0.74
   1  -2  19   45.94    1.77
  -1  -2 -19   41.76    2.38
   1   2  19   43.92    1.66
  -1   2 -19   43.49    1.83
  -1   2 -19   42.51    1.92
  -2  -2 -19    3.30    0.70
   2  -2  19    3.41    0.83
  -2   2 -19    3.95    0.78
  -2   2 -19    2.29    0.76
   2   2  19    5.42    0.93
  -3  -2 -19    0.39    0.63
  -3   2 -19    0.39    0.73
   3   2  19    0.73    0.53
  -3   2 -19    0.93    0.67
  -4  -2 -19   13.80    1.79
  -4  -2 -19   15.56    1.29
   4   2  19   15.78    1.03
  -4   2 -19   14.34    1.51
  -4   2 -19   13.17    1.27
  -5  -2 -19    0.39    0.56
  -5   2 -19    0.46    0.62
  -5   2 -19   -0.13    0.88
   5   2  19    1.15    0.52
  -6  -2 -19   23.49    1.35
   6   2  19   22.68    1.11
  -6   2 -19   23.44    1.36
  -7  -2 -19   38.22    1.63
  -7   2 -19   36.64    1.64
   7   2  19   36.55    1.40
  -8  -2 -19   17.58    1.24
  -8   2 -19   17.72    1.24
   8   2  19   18.37    1.03
  -9  -2 -19    4.81    0.91
   9   2  19    5.01    0.76
  10   2  19    3.48    0.85
 -11   3  19   14.68    0.69
 -11   3  19   16.27    0.70
 -10  -3  19    9.66    1.28
 -10   3  19    7.93    0.66
 -10   3  19    8.44    0.68
  -9  -3  19    0.32    0.63
  -9   3  19    1.26    0.39
  -9   3  19    0.91    0.40
  -8  -3  19   30.58    1.37
  -8   3  19   32.24    1.17
  -8   3  19   32.28    1.20
  -7  -3  19    9.40    1.03
  -7   3  19    7.90    0.80
  -7   3  19    8.24    0.84
  -6  -3  19    0.95    0.60
  -6   3  19    0.83    0.41
  -6   3  19    0.77    0.48
  -5  -3  19   94.67    2.60
   5   3 -19   96.80    2.87
  -5   3  19   96.55    2.51
  -5   3  19   99.67    2.56
  -4  -3  19   23.46    1.20
   4   3 -19   24.84    1.56
  -4   3  19   24.28    1.11
  -4   3  19   24.27    1.22
  -3   3  19    0.82    0.54
   3   3 -19    0.41    0.70
  -3   3  19    0.01    0.43
  -2  -3  19   24.05    1.26
   2  -3 -19   22.13    1.85
   2   3 -19   26.37    1.61
  -2   3  19   25.27    1.30
  -2   3  19   25.68    1.27
   2   3 -19   29.53    1.77
   1  -3 -19   47.20    2.01
  -1  -3  19   46.60    1.68
  -1   3  19   47.32    1.72
   1   3 -19   48.81    2.13
  -1   3  19   47.17    1.64
   1   3 -19   48.59    1.93
   0  -3  19    3.64    0.83
   0  -3 -19    5.94    1.29
   0   3 -19    2.64    0.71
   0   3  19    3.65    0.82
   0   3  19    4.20    1.13
   0   3 -19    2.94    0.75
  -1  -3 -19    6.60    1.24
   1  -3  19    8.57    1.11
  -1   3 -19    5.61    1.31
   1   3  19    7.04    1.29
  -1   3 -19    8.00    1.26
   1   3  19    7.53    0.86
   2  -3  19    6.76    0.91
  -2  -3 -19    4.05    0.74
  -2   3 -19    5.79    1.17
  -2   3 -19    4.71    1.19
   2   3  19    5.38    0.83
  -3  -3 -19   31.22    1.48
   3  -3  19   32.90    1.39
  -3   3 -19   33.74    1.64
   3   3  19   32.02    1.26
  -3   3 -19   32.55    1.57
  -4  -3 -19    1.45    0.92
   4  -3  19    0.97    0.57
  -4  -3 -19    2.36    0.63
   4   3  19    3.32    0.82
  -4   3 -19    2.27    0.70
  -4   3 -19    1.90    1.12
  -5  -3 -19   42.19    1.70
  -5   3 -19   42.21    1.99
  -5   3 -19   39.20    1.70
   5   3  19   40.95    1.45
  -6  -3 -19   30.96    1.58
   6   3  19   29.34    1.18
  -6   3 -19   29.04    1.37
  -7  -3 -19    9.86    1.04
   7   3  19    8.72    0.75
  -7   3 -19    9.00    0.99
  -8  -3 -19    4.41    0.88
   8  -3  19    3.64    0.85
  -8   3 -19    3.73    0.79
   8   3  19    4.87    0.69
  -9  -3 -19    2.50    0.67
   9   3  19    2.53    0.63
  -9   4  19   36.35    1.07
  -9   4  19   35.36    1.06
  -8   4  19    2.24    0.59
  -8   4  19    2.35    0.41
  -7   4  19    3.43    0.79
  -7   4  19    2.49    0.60
  -6  -4  19   50.76    1.93
  -6   4  19   46.25    1.43
   6   4 -19   46.32    2.01
  -6   4  19   45.33    1.45
  -5  -4  19   41.38    1.69
  -5   4  19   39.78    1.38
  -5   4  19   40.53    1.36
   5   4 -19   41.42    1.76
  -4  -4  19    1.86    0.76
  -4   4  19    0.83    0.45
  -4   4  19    1.19    0.49
   4   4 -19   -0.06    0.65
  -3  -4  19   18.30    1.23
  -3   4  19   18.49    1.00
  -3   4  19   18.85    1.09
   3   4 -19   20.03    1.37
   2  -4 -19   19.93    1.78
  -2  -4  19   17.94    1.18
   2   4 -19   16.60    1.56
  -2   4  19   17.08    1.09
  -2   4  19   15.99    1.01
   2   4 -19   18.57    1.37
  -1  -4  19   16.51    1.12
   1  -4 -19   17.67    1.50
   1   4 -19   17.87    1.46
   1   4 -19   18.20    1.29
  -1   4  19   16.32    1.04
  -1   4  19   17.91    1.12
   0  -4 -19   60.33    2.12
   0  -4  19   63.12    1.99
   0   4  19   61.38    1.86
   0   4  19   60.38    1.87
   0   4 -19   62.18    2.11
   0   4 -19   63.94    2.17
  -1  -4 -19   63.88    2.11
   1  -4  19   60.57    1.98
   1   4  19   63.68    1.93
  -1   4 -19   63.00    2.08
   1   4  19   65.41    1.89
  -1   4 -19   62.05    2.16
   2  -4  19    0.56    0.61
   2   4  19    0.27    0.42
  -2   4 -19    0.11    0.55
   2   4  19    1.22    0.69
  -2   4 -19    0.20    0.62
  -3  -4 -19   10.56    1.09
  -3   4 -19   10.37    1.04
  -3   4 -19    8.92    1.16
   3   4  19   10.80    0.83
  -4  -4 -19   70.76    2.07
   4  -4  19   69.62    2.07
  -4   4 -19   71.11    2.18
  -4   4 -19   68.35    2.04
   4   4  19   72.21    1.91
   5  -4  19   20.11    1.21
  -5  -4 -19   20.43    1.34
  -5   4 -19   19.70    1.29
   5   4  19   18.79    0.94
  -5   4 -19   21.22    1.60
  -6  -4 -19    9.14    0.88
  -6   4 -19   10.01    0.86
   6   4  19    9.77    0.67
  -7  -4 -19    4.17    0.78
   7   4  19    3.75    0.59
  -6   5  19   11.92    0.62
  -6   5  19   11.94    0.71
  -5   5  19    0.72    0.34
  -5   5  19    0.30    0.34
  -4   5  19   13.27    0.70
   4   5 -19   11.62    1.07
  -4   5  19   13.19    0.72
  -3   5  19    6.58    0.64
   3   5 -19    6.48    0.95
  -3   5  19    6.94    0.65
  -2   5  19    8.07    0.72
   2   5 -19    6.16    0.87
  -2   5  19    7.54    0.68
   1  -5 -19   14.65    1.33
   1   5 -19   13.39    1.20
  -1   5  19   11.76    0.75
  -1   5  19   12.19    0.80
   1   5 -19   14.13    0.98
   0   5 -19    0.13    0.45
   0   5 -19    0.42    0.58
   0   5  19    0.30    0.43
   0   5  19    0.04    0.47
  -1  -5 -19   13.71    1.28
  -1   5 -19   15.29    0.99
   1   5  19   13.58    0.94
   1   5  19   15.43    0.76
  -1   5 -19   14.15    0.99
  -2  -5 -19   30.86    1.71
   2   5  19   31.54    1.07
   2   5  19   29.57    1.26
  -2   5 -19   30.87    1.44
  -3  -5 -19   38.55    1.24
  -3   5 -19   34.64    1.34
   3   5  19   38.54    1.13
  -3   5 -19   36.97    1.23
 -12   0  20    4.61    0.99
 -11   0  20    4.23    0.93
 -10   0  20   39.69    1.51
 -10   0  20   42.47    1.80
  -9   0  20   38.01    1.45
  -9   0  20   37.87    1.44
  -9   0  20   37.81    1.81
  -8   0  20   48.41    1.66
  -8   0  20   48.09    1.62
  -8   0  20   38.03    2.02
  -7   0  20    0.53    0.59
   7   0 -20   -0.10    0.96
  -7   0  20    0.97    0.66
   6   0 -20   29.40    1.82
  -6   0  20   30.47    1.62
  -5   0  20  192.90    4.39
   5   0 -20  190.41    4.68
  -5   0  20  184.23    4.48
   4   0 -20  143.99    3.72
  -4   0  20  138.47    3.40
  -3   0  20   39.66    1.44
   3   0 -20   42.88    1.83
   2   0 -20   17.57    1.48
  -2   0  20   18.06    1.05
   1   0 -20  137.68    3.72
  -1   0  20  137.78    3.35
   1   0 -20  136.89    3.64
   0   0 -20   21.68    1.63
   0   0  20   19.46    1.13
  -1   0 -20   41.31    1.86
   1   0  20   38.93    1.52
  -1   0 -20   40.29    1.82
  -2   0 -20  174.84    4.41
   2   0  20  171.61    4.09
  -2   0 -20  175.48    4.27
  -3   0 -20   67.82    2.46
   3   0  20   69.20    2.07
  -3   0 -20   67.82    2.28
  -4   0 -20   53.32    2.01
  -4   0 -20   54.51    2.26
  -5   0 -20  190.55    4.84
  -6   0 -20   84.54    2.52
  -7   0 -20    8.42    1.59
  -8   0 -20    5.12    1.03
  -9   0 -20    9.88    1.07
 -10   0 -20    1.08    0.70
 -12  -1  20    0.77    0.58
 -12   1  20    0.38    0.54
  12   1 -20    0.33    0.45
 -11  -1  20    0.17    0.53
 -11   1  20    0.19    0.84
 -11   1  20    0.15    0.46
  11   1 -20    0.45    0.45
 -11   1  20    0.03    0.50
 -10  -1  20    4.35    0.97
 -10   1  20    5.79    1.27
 -10   1  20    5.44    0.78
 -10   1  20    5.88    0.90
  -9  -1  20    8.81    0.90
  -9   1  20    6.75    1.22
  -9   1  20    7.65    1.04
  -8  -1  20    2.46    0.58
  -8   1  20    2.51    0.77
  -8   1  20    2.85    0.56
  -8   1  20    4.23    0.87
   7  -1 -20   41.59    2.03
  -7  -1  20   44.22    2.27
  -7   1  20   42.63    1.69
  -7   1  20   44.05    1.56
  -7   1  20   40.23    1.49
   7   1 -20   39.87    2.23
   6  -1 -20   35.57    1.89
  -6  -1  20   37.80    1.46
  -6   1  20   36.97    1.61
  -6   1  20   39.18    1.50
   6   1 -20   37.95    2.02
  -6   1  20   38.81    1.57
  -5  -1  20   13.07    0.92
   5  -1 -20   13.70    1.42
  -5   1  20   11.24    1.20
  -5   1  20   11.66    1.23
  -5   1  20   13.15    1.29
   5   1 -20   11.15    1.43
   4  -1 -20   34.57    1.70
  -4  -1  20   34.17    1.33
  -4   1  20   34.10    1.71
  -4   1  20   36.77    1.53
  -4   1  20   34.84    1.57
   4   1 -20   33.56    1.72
  -3  -1  20   52.94    1.70
   3  -1 -20   55.31    1.98
  -3   1  20   53.47    1.87
  -3   1  20   54.51    1.89
   3   1 -20   54.33    2.06
  -2  -1  20   21.39    1.11
  -2   1  20   20.93    1.44
   2   1 -20   22.22    1.50
  -1  -1  20    0.72    0.47
   1  -1 -20    1.44    1.47
  -1   1  20    1.80    1.08
   1   1 -20    0.68    0.67
   0  -1 -20   25.50    1.49
   0  -1 -20   26.38    1.66
   0  -1  20   23.86    1.18
   0   1 -20   23.25    1.63
   0   1 -20   24.35    1.53
  -1  -1 -20   44.38    1.87
   1  -1  20   41.63    1.55
  -1  -1 -20   43.37    1.81
  -1   1 -20   44.63    1.81
   1   1  20   42.98    1.79
  -1   1 -20   44.47    1.90
   2  -1  20    2.85    0.73
  -2  -1 -20    2.25    0.75
  -2  -1 -20    1.66    0.79
  -2   1 -20    2.57    0.79
   2   1  20    2.14    0.77
  -2   1 -20    2.45    0.74
  -3  -1 -20   18.34    1.40
  -3  -1 -20   16.42    1.69
  -3   1 -20   19.24    1.40
  -3   1 -20   18.32    1.63
   3   1  20   18.22    1.44
  -4  -1 -20   71.32    2.30
  -4  -1 -20   71.01    2.66
  -4   1 -20   74.82    2.33
  -4   1 -20   72.75    2.53
   4   1  20   71.98    2.18
  -5  -1 -20    2.56    0.70
  -5   1 -20    3.65    0.81
   5   1  20    5.54    1.18
  -5   1 -20    4.42    1.04
  -6  -1 -20   21.84    1.38
  -6   1 -20   22.32    1.35
   6   1  20   21.11    1.30
  -7  -1 -20    9.38    1.23
   7   1  20    9.00    1.34
  -7   1 -20   10.24    1.28
  -8  -1 -20   14.60    1.14
  -8   1 -20   14.70    1.21
   8   1  20   14.37    1.30
  -9  -1 -20    1.36    0.57
  -9   1 -20    3.66    0.97
 -10  -1 -20    2.34    0.72
 -10   1 -20    1.71    0.75
 -12   2  20    7.77    0.71
 -11  -2  20    7.63    0.94
  11   2 -20    7.90    0.90
 -11   2  20    8.02    0.71
 -11   2  20    9.71    0.68
 -10  -2  20    1.46    0.55
 -10   2  20    0.77    0.45
  10   2 -20    0.85    0.63
 -10   2  20    1.53    0.47
  -9  -2  20    2.01    0.55
   9   2 -20    4.68    1.18
  -9   2  20    1.95    0.53
  -9   2  20    2.08    0.51
  -8  -2  20   38.08    1.43
  -8   2  20   32.85    1.95
   8   2 -20   37.75    1.74
   7  -2 -20    7.73    1.44
  -7  -2  20    6.14    0.91
  -7   2  20    7.00    0.80
  -7   2  20    6.24    0.87
  -6  -2  20    0.97    0.55
  -6   2  20    1.30    0.55
   6   2 -20    0.75    0.85
  -6   2  20    0.27    0.44
  -5  -2  20  110.60    2.90
  -5   2  20  110.08    2.83
   5   2 -20  115.38    3.18
  -5   2  20  112.85    2.88
  -4  -2  20    4.20    0.76
  -4   2  20    2.78    0.68
   4   2 -20    4.53    1.23
  -4   2  20    3.47    0.86
   3   2 -20   29.06    1.62
  -3   2  20   26.31    1.49
  -3   2  20   27.63    1.30
   2  -2 -20   56.34    2.93
  -2  -2  20   54.25    1.91
   2   2 -20   53.89    2.08
  -2   2  20   54.26    1.79
   2   2 -20   51.11    2.49
  -2   2  20   56.88    2.04
  -1  -2  20   15.89    1.02
   1  -2 -20   16.24    1.63
   1   2 -20   19.29    1.62
   1   2 -20   17.24    1.35
  -1   2  20   14.39    1.13
   0  -2  20   12.75    1.27
   0  -2 -20   12.38    1.45
   0   2 -20   12.60    1.36
   0   2 -20   13.50    1.40
   0   2  20   12.98    1.09
  -1  -2 -20   31.39    1.65
   1  -2  20   30.74    1.40
  -1   2 -20   32.49    1.58
  -1   2 -20   30.03    1.64
   1   2  20   29.79    1.37
   2  -2  20   19.05    1.12
  -2  -2 -20   19.05    1.34
   2   2  20   19.99    1.16
  -2   2 -20   19.66    1.55
  -2   2 -20   18.95    1.52
  -3  -2 -20    8.14    1.46
  -3  -2 -20    6.00    1.29
  -3   2 -20    5.91    1.35
  -3   2 -20    6.87    1.09
   3   2  20    8.44    0.95
  -4  -2 -20    1.12    0.91
  -4  -2 -20   -0.02    0.55
  -4   2 -20    0.32    0.82
   4   2  20    0.34    0.47
  -4   2 -20    0.23    0.61
  -5  -2 -20    6.49    1.04
  -5   2 -20    5.69    1.22
  -5   2 -20    3.57    1.03
   5   2  20    5.99    0.84
  -6  -2 -20    5.01    1.06
  -6   2 -20    4.44    1.10
   6   2  20    4.42    0.92
  -7  -2 -20    0.34    0.59
  -7   2 -20   -0.68    0.60
   7   2  20    0.27    0.51
  -8  -2 -20   10.81    1.45
  -8   2 -20   11.61    1.02
   8   2  20   10.35    0.89
  -9  -2 -20   17.71    1.05
  -9   2 -20   20.62    1.11
   9   2  20   19.62    1.00
 -10   3  20    6.23    0.64
 -10   3  20    6.12    0.65
  -9  -3  20    5.45    1.05
  -9   3  20    2.58    0.62
  -9   3  20    3.01    0.61
  -8  -3  20    0.46    0.58
  -8   3  20   -0.48    0.40
  -8   3  20   -0.34    0.36
   7  -3 -20   -1.11    0.68
  -7  -3  20    0.95    0.68
  -7   3  20    0.44    0.52
  -7   3  20   -0.12    0.40
  -6  -3  20    0.25    0.57
   6   3 -20   -0.07    0.79
  -6   3  20   -0.50    0.48
  -6   3  20    0.30    0.63
  -5  -3  20   11.81    0.99
   5   3 -20   11.56    1.33
  -5   3  20   13.11    0.88
  -5   3  20   11.56    0.93
  -4  -3  20    4.50    0.85
   4   3 -20    3.37    0.70
  -4   3  20    5.29    0.74
  -4   3  20    4.81    0.89
  -3  -3  20    5.96    0.87
  -3   3  20    6.46    0.98
  -3   3  20    5.87    0.83
   3   3 -20    6.15    1.24
  -2  -3  20    1.52    0.63
   2  -3 -20    1.57    0.93
   2   3 -20    1.70    0.70
  -2   3  20    2.05    0.49
   2   3 -20    1.89    0.86
  -2   3  20    1.03    0.61
  -1  -3  20   24.54    1.62
   1  -3 -20   23.88    1.58
  -1   3  20   22.78    1.33
   1   3 -20   22.61    1.52
   1   3 -20   22.06    1.50
  -1   3  20   21.44    1.12
   0  -3  20   14.48    1.47
   0  -3 -20   14.71    1.34
   0   3  20   11.56    1.30
   0   3 -20   13.10    1.34
   0   3 -20   12.88    1.35
   0   3  20   14.29    0.94
   1  -3  20    7.15    0.92
  -1  -3 -20    9.00    1.18
  -1   3 -20    6.20    1.15
  -1   3 -20    6.41    1.13
   1   3  20    6.35    0.86
   2  -3  20   10.39    0.98
  -2  -3 -20    9.54    1.06
   2   3  20    7.53    0.97
  -2   3 -20    8.40    1.08
  -2   3 -20    8.16    1.11
   3  -3  20    0.46    0.72
  -3  -3 -20    0.06    0.55
  -3   3 -20    0.68    0.62
   3   3  20    0.62    0.42
  -4  -3 -20   -0.44    0.93
  -4  -3 -20    0.74    0.63
   4  -3  20    0.12    0.47
  -4   3 -20   -0.05    0.73
  -4   3 -20    0.10    0.54
   4   3  20    0.89    0.49
   5  -3  20    0.26    0.51
  -5  -3 -20    1.25    0.57
   5   3  20    1.38    0.48
  -5   3 -20    1.41    1.03
  -5   3 -20   -0.08    0.87
  -6  -3 -20    1.22    0.52
   6  -3  20    1.43    0.54
  -6   3 -20    1.01    0.54
   6   3  20    1.23    0.43
  -7  -3 -20    0.25    0.52
   7  -3  20   -0.37    0.49
   7   3  20    0.11    0.38
  -7   3 -20   -0.17    0.47
  -8  -3 -20    6.16    0.86
  -8   3 -20    3.83    0.79
   8   3  20    5.79    0.68
  -8   4  20    0.70    0.40
  -8   4  20    1.34    0.44
  -7   4  20    3.98    0.60
  -7   4  20    4.01    0.57
  -6  -4  20    2.40    1.01
  -6   4  20   -0.01    0.36
  -6   4  20    0.02    0.40
  -5  -4  20    7.16    1.29
  -5   4  20    6.60    0.76
  -5   4  20    6.94    0.72
   5   4 -20    6.78    1.22
  -4  -4  20   25.00    1.38
   4   4 -20   23.16    1.36
  -4   4  20   23.83    1.04
  -4   4  20   23.05    1.05
  -3  -4  20   15.63    1.29
  -3   4  20   13.33    0.96
  -3   4  20   11.83    0.83
   3   4 -20   13.55    1.22
   2  -4 -20    6.76    1.71
  -2  -4  20    2.70    0.70
   2   4 -20    4.58    1.12
   2   4 -20    3.98    0.95
  -2   4  20    4.50    0.76
  -2   4  20    2.60    0.59
   1  -4 -20   -0.12    0.75
  -1  -4  20    0.73    0.59
  -1   4  20    0.55    0.56
  -1   4  20    0.58    0.56
   1   4 -20    0.34    0.56
   1   4 -20   -0.20    0.68
   0  -4  20    1.65    0.67
   0  -4 -20    0.29    0.66
   0   4 -20    0.75    0.67
   0   4 -20    1.23    0.60
   0   4  20    1.28    0.45
   0   4  20    1.93    0.63
   1  -4  20    1.79    0.65
  -1  -4 -20    0.79    0.63
  -1   4 -20    0.82    0.69
   1   4  20    0.40    0.44
  -1   4 -20    1.52    0.61
   1   4  20    0.41    0.69
   2  -4  20    3.81    1.05
  -2  -4 -20    3.75    0.97
  -2   4 -20    2.23    0.63
   2   4  20    4.21    0.72
  -2   4 -20    4.32    0.96
  -3  -4 -20   -0.10    0.70
  -3  -4 -20    1.05    0.63
   3  -4  20    1.05    0.65
  -3   4 -20    0.30    0.58
   3   4  20    0.36    0.38
  -3   4 -20    0.44    0.50
  -4  -4 -20    0.38    0.48
   4  -4  20    0.95    0.68
  -4   4 -20    0.50    0.61
   4   4  20   -0.09    0.36
  -4   4 -20    0.05    0.56
   5  -4  20   20.32    1.26
  -5  -4 -20   19.03    1.02
   5   4  20   17.86    0.82
  -5   4 -20   18.74    1.01
  -6  -4 -20   15.88    0.86
  -6   4 -20   17.80    0.94
   6   4  20   14.19    0.73
  -5   5  20    3.83    0.54
  -5   5  20    2.93    0.39
  -4   5  20   -0.02    0.37
   4   5 -20   -0.41    0.56
  -4   5  20    0.46    0.32
   3   5 -20    4.36    0.91
  -3   5  20    4.72    0.63
  -3   5  20    4.59    0.57
   2   5 -20   16.21    1.15
  -2   5  20   15.05    0.80
  -2   5  20   16.49    0.82
  -1   5  20    1.50    0.47
   1   5 -20    3.26    0.76
   1   5 -20    2.60    0.77
  -1   5  20    3.51    0.57
   0  -5 -20    8.67    1.15
   0   5 -20    8.53    1.02
   0   5  20    7.05    0.70
   0   5  20    8.10    0.86
   0   5 -20    8.29    0.84
  -1  -5 -20    9.82    0.96
  -1   5 -20    9.43    0.94
   1   5  20    9.41    0.66
  -1   5 -20   10.62    0.90
   1   5  20   10.61    1.49
  -2  -5 -20    2.43    0.50
   2   5  20    3.18    0.57
  -2   5 -20    3.36    0.83
  -2   5 -20    3.35    0.80
 -11   0  21    0.39    0.61
 -10   0  21   -0.03    0.76
  -9   0  21    1.01    0.61
  -8   0  21   -0.02    0.55
  -8   0  21    0.36    0.61
   7   0 -21   -0.51    0.84
  -7   0  21    0.14    0.71
  -7   0  21    0.46    0.57
   6   0 -21   -0.54    0.77
  -6   0  21   -0.39    0.81
  -6   0  21    0.04    0.56
   5   0 -21   -0.96    0.70
  -4   0  21   -0.12    0.52
   4   0 -21    0.79    0.63
  -3   0  21   -0.13    0.48
   3   0 -21    0.66    0.65
   2   0 -21    0.68    0.65
  -2   0  21   -0.22    0.51
   1   0 -21   -0.11    0.96
   1   0 -21    0.08    0.58
  -1   0  21   -0.10    0.60
   0   0  21   -0.21    0.58
   0   0 -21   -0.85    0.80
   0   0 -21    0.81    0.65
   1   0  21   -0.42    0.60
  -1   0 -21   -0.97    0.63
  -1   0 -21    0.40    0.72
  -2   0 -21   -0.67    0.67
   2   0  21   -1.16    0.58
  -2   0 -21   -1.29    0.68
  -3   0 -21    0.43    0.79
   3   0  21    0.46    0.68
  -3   0 -21    0.10    0.67
  -4   0 -21   -1.36    0.83
  -4   0 -21    0.49    0.64
   4   0  21    0.33    0.67
   5   0  21   -0.83    0.69
  -5   0 -21   -0.42    0.55
   6   0  21   -0.62    0.77
  -6   0 -21    0.68    1.01
  -7   0 -21    0.33    0.60
  -8   0 -21    0.05    0.54
  -9   0 -21    0.36    0.55
  12   1 -21    4.86    0.77
 -11  -1  21    0.82    0.52
 -11   1  21    1.44    0.65
  11   1 -21    0.25    0.52
 -10   1  21   13.69    1.44
 -10   1  21   10.82    0.87
 -10   1  21   10.48    0.99
  -9  -1  21   12.34    1.00
  -9   1  21   12.54    0.98
  -9   1  21   12.30    1.06
  -9   1  21   13.87    1.31
  -8  -1  21   40.05    1.52
  -8   1  21   42.61    1.73
  -8   1  21   40.75    1.47
  -7  -1  21   16.50    1.05
   7  -1 -21   18.51    1.61
  -7   1  21   16.74    1.08
   7   1 -21   14.02    1.83
  -7   1  21   14.99    1.10
  -7   1  21   14.55    1.37
   6  -1 -21    0.29    0.69
  -6  -1  21    0.91    0.55
  -6   1  21    1.48    0.61
  -6   1  21    1.02    0.65
  -6   1  21    0.27    0.76
   6   1 -21    0.94    0.80
   5  -1 -21    0.78    0.72
  -5  -1  21    0.32    0.44
   5   1 -21    0.26    0.71
  -5   1  21    0.49    0.76
  -5   1  21   -0.56    0.61
  -5   1  21    0.51    0.80
   4  -1 -21    0.14    0.62
   4   1 -21    0.01    0.62
  -4   1  21    1.30    0.92
  -4   1  21    0.06    0.65
  -4   1  21    0.82    0.80
  -3  -1  21    1.74    0.53
   3  -1 -21    4.49    1.21
  -3   1  21    5.14    1.18
  -3   1  21    1.97    0.84
   3   1 -21    1.48    0.61
   2  -1 -21    0.36    0.57
  -2  -1  21    0.03    0.47
  -2   1  21    1.27    0.74
   2   1 -21    0.19    0.73
  -1  -1  21    1.34    0.53
   1  -1 -21   -0.20    0.98
   1  -1 -21    1.70    0.60
   1   1 -21   -0.95    0.99
   1   1 -21    0.98    0.64
  -1   1  21   -0.98    0.72
   0  -1 -21   31.88    1.79
   0  -1  21   35.28    1.40
   0  -1 -21   35.13    1.65
   0   1 -21   35.58    1.69
   0   1 -21   36.75    1.74
   0   1  21   31.16    1.74
  -1  -1 -21   28.39    1.55
  -1  -1 -21   27.45    1.65
   1  -1  21   27.11    1.27
  -1   1 -21   25.85    1.53
   1   1  21   27.85    1.63
  -1   1 -21   26.95    1.62
   2  -1  21   60.65    1.94
  -2  -1 -21   61.23    2.20
  -2  -1 -21   58.65    2.07
  -2   1 -21   59.00    2.09
  -2   1 -21   59.00    2.22
   2   1  21   59.78    2.10
   3  -1  21   10.57    0.92
  -3  -1 -21   10.91    1.28
  -3  -1 -21   11.20    1.48
   3   1  21   13.14    1.40
  -3   1 -21   12.77    1.48
  -3   1 -21   11.63    1.25
  -4  -1 -21    1.03    0.64
  -4  -1 -21    1.73    0.85
  -4   1 -21    1.54    0.86
  -4   1 -21    1.49    0.66
   4   1  21    1.59    0.74
  -5  -1 -21   33.74    1.55
  -5   1 -21   35.05    1.54
   5   1  21   34.92    1.58
   6   1  21    7.09    1.40
  -7  -1 -21   -0.37    0.67
  -7   1 -21   -0.17    0.62
  -8  -1 -21   -0.57    0.53
  -8   1 -21    1.01    0.56
 -11  -2  21   21.05    1.55
 -11   2  21   20.52    0.89
 -11   2  21   21.05    0.87
 -10  -2  21   21.69    1.08
 -10   2  21   21.15    0.94
 -10   2  21   21.77    1.02
  10   2 -21   19.08    1.29
  -9  -2  21    3.10    0.83
  -9   2  21    5.09    0.74
  -9   2  21    5.37    0.77
  -8  -2  21    5.45    0.90
  -8   2  21    2.99    0.59
  -8   2  21    4.13    0.83
   7  -2 -21   20.80    1.58
  -7  -2  21   19.41    1.13
  -7   2  21   22.87    1.53
  -7   2  21   19.36    1.09
   6  -2 -21    4.50    1.14
  -6  -2  21    3.56    0.84
   6   2 -21    4.50    1.40
  -6   2  21    3.38    0.79
  -6   2  21    2.34    0.59
  -5  -2  21    7.86    0.88
  -5   2  21    7.46    0.99
   5   2 -21    8.91    1.31
  -5   2  21    7.34    0.89
  -4  -2  21    2.38    0.53
   4   2 -21    2.30    0.69
  -4   2  21    3.59    0.72
  -4   2  21    2.62    0.53
  -3  -2  21    0.45    0.49
  -3   2  21   -0.63    0.75
  -3   2  21    0.16    0.51
   3   2 -21    0.87    0.63
  -2  -2  21    1.48    0.61
   2   2 -21    0.84    0.67
  -2   2  21    1.95    0.96
  -2   2  21    1.09    0.52
   2   2 -21    1.42    1.11
  -1  -2  21   13.61    1.02
   1  -2 -21   13.45    1.56
   1   2 -21   13.78    1.57
  -1   2  21   13.18    1.08
   1   2 -21   13.54    1.61
   0  -2 -21   86.45    2.61
   0  -2  21   85.12    2.42
   0   2 -21   88.85    2.73
   0   2  21   88.86    2.39
   0   2 -21   82.76    2.60
   1  -2  21   20.01    1.15
  -1  -2 -21   19.86    1.39
  -1   2 -21   21.67    1.48
  -1   2 -21   17.96    1.38
   1   2  21   19.81    1.19
   2  -2  21   43.41    1.58
  -2  -2 -21   42.58    1.73
  -2  -2 -21   42.73    1.82
   2   2  21   40.10    1.53
  -2   2 -21   41.62    1.84
  -2   2 -21   40.87    1.71
   3  -2  21   70.60    2.15
  -3  -2 -21   74.55    2.50
  -3  -2 -21   69.25    2.28
  -3   2 -21   75.44    2.46
   3   2  21   74.46    2.10
  -3   2 -21   72.58    2.28
  -4  -2 -21   51.88    1.84
   4  -2  21   49.75    1.72
  -4   2 -21   52.22    1.88
   4   2  21   50.51    1.65
  -4   2 -21   52.75    2.23
  -5  -2 -21    1.32    0.70
   5   2  21    1.07    0.61
  -5   2 -21    1.58    0.97
  -5   2 -21    0.85    0.77
  -6  -2 -21   13.84    1.47
  -6   2 -21   11.14    1.16
   6   2  21   11.76    1.06
  -7  -2 -21    4.53    0.92
  -7   2 -21    4.64    0.97
   7   2  21    4.72    0.86
  -8  -2 -21    3.73    0.84
  -8   2 -21    4.29    1.19
   8   2  21    3.64    0.87
  -9  -2 -21    5.03    0.91
  -9   2 -21    7.25    0.97
 -10   3  21    3.49    0.56
 -10   3  21    4.16    0.58
  -9  -3  21   45.10    1.60
  -9   3  21   47.90    1.37
  -9   3  21   48.63    1.38
  -8  -3  21   25.06    1.25
  -8   3  21   26.98    1.23
  -8   3  21   24.69    1.00
  -7  -3  21    4.70    1.00
   7  -3 -21    4.87    1.26
  -7   3  21    5.20    0.68
  -7   3  21    5.49    0.79
  -6  -3  21    7.50    1.21
  -6   3  21    8.55    0.83
  -6   3  21    7.79    0.87
   6   3 -21    7.88    1.43
  -5  -3  21   36.60    1.43
   5   3 -21   38.96    1.78
  -5   3  21   37.28    1.44
  -5   3  21   37.06    1.41
  -4  -3  21    8.58    0.94
  -4   3  21    7.08    0.79
   4   3 -21    8.60    1.17
  -3  -3  21   12.40    0.96
   3   3 -21   11.72    1.24
  -3   3  21   11.96    1.02
  -3   3  21   12.62    0.93
  -2  -3  21   42.99    2.05
  -2   3  21   39.51    1.44
  -2   3  21   41.07    1.60
   2   3 -21   38.34    2.03
   2   3 -21   42.71    1.94
  -1  -3  21   14.49    1.06
   1  -3 -21   14.24    1.49
   1   3 -21   14.23    1.34
  -1   3  21   15.38    0.98
  -1   3  21   14.07    1.26
   1   3 -21   16.71    1.26
   0  -3  21    0.00    0.54
   0  -3 -21   -0.41    0.71
   0   3  21    0.01    0.40
   0   3 -21    0.22    0.63
   0   3 -21    0.17    0.63
   1  -3  21   50.60    1.72
  -1  -3 -21   51.03    1.90
  -1   3 -21   51.19    1.83
  -1   3 -21   49.58    1.93
   1   3  21   50.13    1.61
   2  -3  21   62.01    1.95
   3  -3  21    3.40    0.83
  -3  -3 -21    1.87    0.63
  -3  -3 -21    1.05    0.76
  -3   3 -21    2.35    0.63
   3   3  21    1.93    0.51
  -3   3 -21    4.03    1.25
   4  -3  21    6.26    0.90
  -4  -3 -21    5.33    1.01
  -4  -3 -21    6.23    0.97
  -4   3 -21    7.35    1.36
   4   3  21    6.88    0.83
  -4   3 -21    6.88    1.02
   5  -3  21   21.33    1.24
  -5  -3 -21   21.62    1.19
  -5   3 -21   19.76    1.67
   5   3  21   21.94    1.03
  -5   3 -21   23.19    1.28
   6  -3  21   12.95    0.95
  -6  -3 -21   12.30    0.96
  -6   3 -21   14.10    0.98
   6   3  21   11.53    0.84
   7  -3  21    1.26    0.59
  -7  -3 -21    1.16    0.48
   7   3  21    1.14    0.59
  -7   3 -21    0.14    0.39
  -8   4  21    2.41    0.54
  -8   4  21    3.22    0.53
   7  -4 -21   29.79    1.56
  -7   4  21   28.16    1.01
  -7   4  21   28.14    0.95
  -6   4  21    3.38    0.57
  -6   4  21    3.25    0.61
  -5  -4  21   21.09    1.48
  -5   4  21   17.97    0.85
   5   4 -21   17.97    1.31
  -5   4  21   17.13    0.89
  -4  -4  21   51.56    1.81
  -4   4  21   49.47    1.47
   4   4 -21   50.11    1.74
  -4   4  21   50.32    1.50
  -3  -4  21   52.14    1.76
   3   4 -21   53.50    1.81
  -3   4  21   51.14    1.53
  -3   4  21   50.93    1.56
  -2  -4  21    3.75    1.00
  -2   4  21    4.50    0.70
   2   4 -21    6.46    1.00
  -2   4  21    4.08    0.88
   2   4 -21    1.19    1.29
   1  -4 -21    2.97    0.81
  -1  -4  21    1.91    0.63
  -1   4  21    4.38    0.91
   1   4 -21    4.55    1.01
   1   4 -21    2.24    0.76
  -1   4  21    3.59    0.72
   0  -4  21   24.53    1.23
   0  -4 -21   26.47    1.49
   0   4 -21   26.66    1.42
   0   4  21   26.97    1.47
   0   4 -21   24.35    1.36
   0   4  21   26.52    1.32
   1  -4  21   18.68    1.21
  -1  -4 -21   21.42    1.30
   1   4  21   21.87    0.99
  -1   4 -21   20.85    1.28
  -1   4 -21   20.61    1.22
  -2  -4 -21    3.60    0.88
   2  -4  21    5.36    0.99
  -2   4 -21    5.21    0.91
   2   4  21    3.33    0.67
  -2   4 -21    3.61    0.95
   3  -4  21    2.84    0.73
  -3  -4 -21    3.73    0.93
  -3  -4 -21    2.42    1.15
  -3   4 -21    5.39    1.01
   3   4  21    4.27    0.65
  -3   4 -21    4.31    0.94
   4  -4  21   10.59    1.16
  -4  -4 -21    9.15    0.92
  -4   4 -21   11.18    1.20
  -4   4 -21   11.22    0.85
   4   4  21   11.18    0.91
  -5  -4 -21    0.12    0.54
   5   4  21    0.36    0.39
   3   5 -21    6.66    0.86
  -3   5  21    6.61    0.59
  -3   5  21    7.29    0.69
   2   5 -21   10.85    0.90
  -2   5  21    9.70    0.80
  -2   5  21   10.87    0.64
   1   5 -21   23.54    1.05
  -1   5  21   20.44    0.82
  -1   5  21   23.14    1.08
   0  -5 -21    0.77    0.43
   0   5  21    2.13    0.53
   0   5 -21    1.21    0.47
  -1  -5 -21    0.05    0.53
   1   5  21    0.27    0.31
  -1   5 -21    0.46    0.44
  -1   5 -21    1.34    0.60
  12   0 -22   50.15    1.37
 -11   0  22    7.57    1.09
 -10   0  22   10.98    1.07
  -9   0  22   25.41    1.26
  -8   0  22   67.44    2.01
  -7   0  22    6.98    0.99
  -7   0  22    4.91    1.19
   7   0 -22    4.27    0.93
  -6   0  22   20.78    1.20
  -6   0  22   19.45    1.58
   6   0 -22   20.49    1.53
   5   0 -22    3.33    0.77
  -5   0  22    5.98    0.99
  -4   0  22    0.84    0.58
   4   0 -22    0.01    0.67
   3   0 -22   87.01    2.70
  -2   0  22   36.75    1.46
   2   0 -22   38.67    1.76
  -1   0  22   98.67    2.67
   1   0 -22   98.76    2.96
   1   0 -22  101.28    2.93
   0   0 -22    2.09    0.82
   0   0 -22    1.13    0.67
   0   0  22    2.83    0.79
  -1   0 -22   51.16    1.93
  -1   0 -22   52.82    2.00
   1   0  22   50.06    2.01
   2   0  22   64.60    2.06
  -2   0 -22   69.13    2.24
  -2   0 -22   65.21    2.36
  -3   0 -22   33.85    1.80
   3   0  22   35.79    1.59
  -3   0 -22   34.94    1.61
   4   0  22   13.90    1.35
  -4   0 -22   14.44    1.62
  -4   0 -22   14.69    1.24
   5   0  22   35.60    1.70
  -5   0 -22   34.14    1.52
  -6   0 -22    5.15    1.06
  -7   0 -22   35.34    1.46
  -8   0 -22   42.42    1.56
  -9   0 -22    9.29    0.96
 -11  -1  22   17.27    1.05
 -11   1  22   18.82    1.26
  11   1 -22   20.05    1.04
 -10  -1  22   25.43    1.15
 -10   1  22   25.78    1.86
  10   1 -22   23.34    1.24
 -10   1  22   25.85    1.07
 -10   1  22   28.53    1.21
  -9  -1  22    0.87    0.60
  -9   1  22    1.66    0.63
  -9   1  22    0.73    0.88
  -9   1  22    3.26    0.85
  -8   1  22   24.33    1.33
  -8   1  22   26.37    1.60
  -8   1  22   23.17    1.31
   7  -1 -22   22.51    2.53
  -7  -1  22   28.16    1.26
  -7   1  22   26.62    1.54
  -7   1  22   25.55    1.28
  -7   1  22   22.61    1.41
   6  -1 -22    4.72    1.21
  -6  -1  22    4.38    0.92
  -6   1  22    3.63    0.93
  -6   1  22    2.79    0.71
   6   1 -22    3.32    0.82
  -6   1  22    4.77    1.05
  -5  -1  22   30.91    1.32
   5  -1 -22   32.19    1.64
   5   1 -22   34.76    1.72
  -5   1  22   32.79    1.46
  -5   1  22   34.61    1.69
  -5   1  22   31.28    1.65
  -4  -1  22   79.40    2.26
   4  -1 -22   80.36    2.52
  -4   1  22   76.67    2.28
   4   1 -22   80.89    2.51
  -4   1  22   78.78    2.46
  -3  -1  22   45.18    1.60
   3  -1 -22   46.94    2.00
  -3   1  22   47.00    1.82
   3   1 -22   45.42    1.94
   2  -1 -22   21.48    1.41
  -2  -1  22   19.13    1.16
   2   1 -22   17.61    1.38
  -2   1  22   17.55    1.48
   1  -1 -22  113.96    3.15
  -1  -1  22  109.86    2.94
   1  -1 -22  111.70    3.23
  -1   1  22  111.23    3.02
   1   1 -22  114.30    3.19
   1   1 -22  112.77    3.22
   0  -1 -22   26.95    1.73
   0  -1  22   27.28    1.29
   0  -1 -22   25.35    1.52
   0   1  22   27.23    1.66
   0   1 -22   28.26    1.75
   0   1 -22   27.79    1.54
  -1  -1 -22   -0.69    0.71
  -1  -1 -22   -0.05    0.61
   1  -1  22   -0.61    0.52
  -1   1 -22    0.03    0.67
   1   1  22   -0.11    0.79
  -1   1 -22    0.10    0.65
  -2  -1 -22   20.62    1.46
   2  -1  22   19.65    1.14
  -2  -1 -22   16.78    1.37
   2   1  22   18.23    1.56
  -2   1 -22   17.64    1.35
  -2   1 -22   20.09    1.56
   3  -1  22   16.76    1.11
  -3  -1 -22   14.35    1.28
  -3  -1 -22   14.14    1.51
  -3   1 -22   17.31    1.47
  -3   1 -22   14.13    1.27
   3   1  22   14.78    1.44
   4  -1  22    2.46    0.64
  -4  -1 -22    3.80    1.04
  -4  -1 -22    0.56    0.91
  -4   1 -22    2.32    0.61
  -4   1 -22    2.13    0.84
   4   1  22    3.30    0.92
  -5  -1 -22    1.09    0.58
   5  -1  22    0.54    0.55
  -5   1 -22    2.07    0.65
  -5   1 -22    1.30    1.03
  -6  -1 -22   16.69    1.27
   6  -1  22   16.52    1.11
  -6   1 -22   18.16    1.30
   7  -1  22    6.70    1.08
  -7  -1 -22    8.64    0.98
  -7   1 -22    9.76    1.01
  -8  -1 -22    0.45    0.50
   8  -1  22   -0.08    0.94
  -8   1 -22    0.98    0.53
  -9  -1 -22   27.97    1.23
  -9   1 -22   26.68    1.20
 -11   2  22    1.14    0.48
 -10  -2  22   12.99    1.01
 -10   2  22   13.85    0.77
 -10   2  22   13.93    0.80
  -9  -2  22   23.21    1.13
  -9   2  22   23.29    1.04
  -9   2  22   22.90    1.01
  -8  -2  22    3.93    0.85
  -8   2  22    1.58    0.52
  -8   2  22    1.71    0.53
  -7  -2  22   31.12    1.31
   7  -2 -22   30.84    1.67
  -7   2  22   30.50    1.32
  -7   2  22   27.66    1.24
  -6  -2  22    6.74    0.88
   6   2 -22    8.06    2.24
  -6   2  22    5.54    0.88
  -5  -2  22    2.01    0.63
   5  -2 -22    2.20    0.61
  -5   2  22    2.74    0.63
  -5   2  22    1.14    0.49
   5   2 -22    1.74    0.69
  -4  -2  22   14.11    1.01
   4   2 -22   16.20    1.28
  -4   2  22   13.72    1.03
  -4   2  22   14.56    1.24
  -3  -2  22    0.17    0.48
   3   2 -22    0.49    0.58
  -3   2  22   -0.05    0.49
  -3   2  22    0.05    0.77
  -2  -2  22   13.25    1.01
   2   2 -22   12.97    1.27
  -2   2  22   13.84    1.08
   1  -2 -22   14.83    1.62
  -1  -2  22   11.84    1.00
   1   2 -22   13.23    1.66
   1   2 -22   13.48    1.28
  -1   2  22   10.49    1.03
   0  -2 -22    1.67    0.71
   0  -2  22    1.22    0.58
   0   2 -22    1.72    0.61
   0   2 -22    2.44    0.75
   0   2  22    2.20    0.60
  -1  -2 -22   37.83    1.66
  -1  -2 -22   38.19    1.66
   1  -2  22   37.78    1.50
  -1   2 -22   37.77    1.65
   1   2  22   38.96    1.47
  -1   2 -22   38.82    1.76
   2  -2  22    6.52    0.88
  -2  -2 -22    7.12    1.25
  -2  -2 -22    5.86    1.07
   2   2  22    4.83    0.94
  -2   2 -22    4.49    1.25
  -2   2 -22    5.19    1.09
  -3  -2 -22    0.92    0.57
  -3  -2 -22    0.13    0.96
   3  -2  22    1.09    0.54
  -3   2 -22    0.75    0.67
   3   2  22   -0.08    0.52
  -3   2 -22    0.32    0.68
   4  -2  22   23.55    1.33
  -4  -2 -22   24.59    1.87
  -4   2 -22   30.18    1.98
  -4   2 -22   28.34    1.77
   4   2  22   26.95    1.30
   5  -2  22   28.61    1.28
  -5  -2 -22   29.34    1.42
   5   2  22   29.30    1.31
  -5   2 -22   32.09    1.98
  -5   2 -22   31.97    1.71
  -6  -2 -22    9.48    1.06
   6  -2  22   10.07    0.91
   6   2  22   10.01    1.01
  -6   2 -22   10.06    1.09
  -7  -2 -22    0.24    0.58
   7  -2  22    0.06    0.55
  -7   2 -22    0.37    0.76
   7   2  22    0.11    0.62
  -8  -2 -22   22.36    1.02
  -8   2 -22   23.21    1.06
   8   2  22   24.65    1.36
  -9   3  22    5.24    0.77
  -9   3  22    5.01    0.68
  -8  -3  22   17.97    1.13
  -8   3  22   17.82    0.90
  -8   3  22   18.12    0.90
  -7  -3  22    7.03    1.00
   7  -3 -22    8.14    1.24
  -7   3  22    6.60    0.90
  -7   3  22    6.12    0.76
  -6  -3  22    6.39    0.91
   6  -3 -22    5.69    1.07
  -6   3  22    7.66    0.85
   6   3 -22    6.64    1.41
  -6   3  22    6.64    0.77
  -5  -3  22    4.94    0.88
  -5   3  22    4.00    0.85
   5   3 -22    3.22    0.75
  -5   3  22    3.94    0.78
  -4  -3  22    0.56    0.61
  -4   3  22    0.87    0.60
  -4   3  22    0.80    0.48
   4   3 -22    0.65    0.62
  -3  -3  22    6.87    0.84
  -3   3  22    7.28    0.91
  -3   3  22    7.78    1.07
   3   3 -22    7.54    1.45
  -2  -3  22    1.29    0.52
   2   3 -22    0.63    1.54
  -2   3  22    1.24    0.73
   2   3 -22    0.90    0.70
  -1  -3  22    0.68    0.55
   1  -3 -22   -0.02    0.85
  -1   3  22   -0.28    0.94
   1   3 -22    0.84    0.60
   1   3 -22   -0.41    0.74
   0  -3  22    1.13    0.59
   0  -3 -22    1.35    0.77
   0   3 -22    0.93    0.67
   1  -3  22    7.95    0.92
  -1  -3 -22    8.11    1.27
  -1   3 -22    7.80    1.26
   1   3  22   10.71    0.97
  -1   3 -22    6.84    1.17
   2  -3  22   23.19    1.15
  -2  -3 -22   21.60    1.33
  -2  -3 -22   21.71    1.36
  -2   3 -22   21.18    1.37
   2   3  22   20.77    1.08
  -2   3 -22   20.94    1.37
  -3  -3 -22   15.70    1.36
   3  -3  22   13.87    1.12
  -3  -3 -22   15.18    1.13
   3   3  22   14.41    0.95
  -3   3 -22   14.86    1.16
  -3   3 -22   15.34    1.31
  -4  -3 -22   -0.42    0.50
   4  -3  22   -0.09    0.79
  -4   3 -22    1.12    0.74
   4   3  22    0.48    0.46
  -4   3 -22    0.63    0.54
   5  -3  22    3.17    0.86
  -5  -3 -22    0.93    0.48
  -5   3 -22    0.62    0.51
  -5   3 -22    4.10    1.66
   5   3  22    0.70    0.43
   6  -3  22   20.04    1.08
  -6  -3 -22   19.76    1.13
  -6   3 -22   19.73    1.03
   6   3  22   19.90    0.91
  -7  -3 -22    5.06    0.77
  -7   3 -22    3.78    0.70
   7   3  22    4.55    0.73
  -7   4  22    5.49    0.58
  -7   4  22    6.27    0.62
   6  -4 -22    4.03    0.94
  -6   4  22    6.05    0.82
  -6   4  22    4.14    0.56
  -5   4  22    0.87    0.43
  -5   4  22    0.94    0.37
   5   4 -22    0.41    0.75
  -4  -4  22    1.15    0.83
   4   4 -22   -0.30    0.53
  -4   4  22    0.50    0.45
  -4   4  22    0.15    0.35
  -3  -4  22    1.25    0.75
  -3   4  22    1.99    0.51
  -3   4  22    3.05    0.78
   3   4 -22    1.80    0.57
  -2  -4  22    9.18    1.10
  -2   4  22    9.37    0.96
   2   4 -22   10.07    1.53
  -2   4  22    7.58    0.69
   1  -4 -22    1.94    0.89
  -1  -4  22    1.14    0.64
  -1   4  22    1.21    0.67
  -1   4  22    0.45    0.38
   1   4 -22    0.73    0.60
   1   4 -22    1.43    0.76
   0  -4 -22   -0.50    0.63
   0  -4  22    1.01    0.64
   0   4 -22   -0.16    0.59
   0   4  22    0.64    0.38
   0   4 -22    0.60    0.52
   1  -4  22    1.16    0.62
  -1  -4 -22    0.38    0.57
  -1   4 -22    1.53    0.56
   1   4  22    0.41    0.36
  -1   4 -22    0.15    0.51
  -2  -4 -22   12.09    0.97
   2  -4  22   11.03    1.12
  -2  -4 -22   11.38    1.10
  -2   4 -22   12.35    1.05
   2   4  22   12.22    0.83
  -2   4 -22   12.56    0.96
  -3  -4 -22    5.79    1.46
   3  -4  22    6.08    1.17
  -3  -4 -22    4.47    0.89
   3   4  22    6.37    0.64
  -3   4 -22    5.48    1.56
  -3   4 -22    5.33    0.81
  -4  -4 -22    7.92    1.11
   4   4  22    7.02    0.74
  -4   4 -22    8.55    1.18
  -5  -4 -22    4.27    0.71
   5   4  22    4.24    0.60
  -5   4 -22    4.17    0.75
 -10   0  23   -0.89    0.65
  -9   0  23   -0.60    0.61
  -8   0  23   -0.07    0.61
   7   0 -23    0.98    0.91
  -7   0  23    1.10    0.61
   6   0 -23    0.19    0.68
  -6   0  23    0.13    0.61
   5   0 -23    0.15    0.68
  -5   0  23   -0.56    0.57
   4   0 -23   -0.48    0.58
  -4   0  23    0.09    0.57
   3   0 -23    0.06    0.59
  -3   0  23   -0.21    0.60
   2   0 -23   -0.88    0.57
  -2   0  23   -0.17    0.59
   1   0 -23   -0.42    0.59
   1   0 -23   -0.42    0.96
  -1   0  23   -0.13    0.59
   0   0 -23    0.65    0.75
   0   0  23   -0.10    0.67
   0   0 -23   -0.58    0.64
  -1   0 -23   -0.67    0.62
   1   0  23   -1.21    0.70
  -1   0 -23   -0.15    0.62
  -2   0 -23   -0.90    0.61
  -2   0 -23    0.10    0.65
   2   0  23    0.40    0.75
  -3   0 -23   -0.37    0.54
   3   0  23    0.42    0.76
  -3   0 -23   -0.95    0.71
   4   0  23   -0.88    0.87
  -4   0 -23    0.68    0.52
  -4   0 -23    0.28    0.99
   5   0  23   -1.05    1.23
  -5   0 -23   -0.33    0.51
  -6   0 -23   -0.27    0.55
  -7   0 -23   -0.20    0.54
  -8   0 -23   -0.07    0.45
  -9   0 -23    1.45    0.57
 -10  -1  23    1.01    0.60
 -10   1  23    0.79    0.83
  -9  -1  23   -0.33    0.52
  -9   1  23    1.76    0.71
  -9   1  23    0.44    0.51
  -8  -1  23   -0.25    0.53
  -8   1  23    2.38    1.04
  -8   1  23    0.86    0.59
  -8   1  23    0.22    0.70
   7  -1 -23   15.08    1.51
  -7  -1  23   12.25    0.98
   7   1 -23   11.73    1.73
  -7   1  23   12.05    1.52
  -7   1  23   13.39    1.23
  -7   1  23   11.18    1.28
  -6  -1  23   24.53    1.19
   6  -1 -23   24.31    1.47
  -6   1  23   21.53    1.62
   6   1 -23   23.49    1.54
   5  -1 -23    8.66    1.19
  -5  -1  23    8.31    0.91
   5   1 -23    8.30    1.25
  -5   1  23   11.07    1.17
  -4  -1  23   16.55    1.09
   4  -1 -23   17.21    1.31
   4   1 -23   16.86    1.32
  -4   1  23   14.06    1.31
  -3  -1  23   93.94    2.59
   3  -1 -23  100.44    3.05
  -3   1  23   95.48    2.64
  -2  -1  23   14.94    1.02
   2  -1 -23   17.16    1.42
   2   1 -23   15.89    1.44
  -2   1  23   18.22    1.47
   1  -1 -23    6.01    1.11
   1  -1 -23    3.82    0.98
  -1  -1  23    5.30    0.96
   1   1 -23    4.38    1.03
  -1   1  23    4.21    1.04
   1   1 -23    5.55    1.11
   0  -1 -23    1.59    0.76
   0  -1 -23    2.20    0.80
   0  -1  23    1.30    0.58
   0   1 -23    0.75    0.84
   0   1 -23    1.30    0.66
  -1  -1 -23    1.48    0.63
  -1  -1 -23    0.53    0.68
   1  -1  23    1.39    0.59
  -1   1 -23    1.46    0.77
  -1   1 -23    2.08    0.79
  -2  -1 -23    5.19    1.16
  -2  -1 -23    2.67    0.66
   2  -1  23    1.88    0.63
  -2   1 -23    2.37    0.75
  -2   1 -23    2.63    0.69
   3  -1  23   12.66    1.06
  -3  -1 -23   12.54    1.37
  -3  -1 -23   12.65    1.17
  -3   1 -23   11.24    1.35
  -3   1 -23   13.66    1.20
   4  -1  23    1.90    0.65
  -4  -1 -23    1.14    0.88
  -4  -1 -23    2.63    0.92
  -4   1 -23    1.10    0.67
  -4   1 -23    1.14    0.87
   5  -1  23    2.32    0.65
  -5  -1 -23    1.11    0.61
  -5   1 -23    1.48    0.65
  -6  -1 -23    1.75    0.57
   6  -1  23    1.78    0.73
  -6   1 -23    1.48    0.55
  -7  -1 -23    2.29    0.52
   7  -1  23    1.97    0.88
  -7   1 -23    2.44    0.55
  -8  -1 -23   17.92    0.96
  -8   1 -23   15.57    1.09
 -10  -2  23    4.89    1.16
 -10   2  23    1.13    0.43
 -10   2  23    1.53    0.49
  -9  -2  23    4.80    0.85
  -9   2  23    7.49    0.76
  -9   2  23    6.67    0.79
  -8  -2  23   16.95    1.02
  -8   2  23   18.03    1.01
  -8   2  23   18.22    0.97
  -7  -2  23   14.60    1.22
   7  -2 -23   11.75    1.30
  -7   2  23   12.40    1.02
  -7   2  23   14.00    0.97
   6  -2 -23   12.21    1.26
  -6  -2  23   11.66    0.96
  -6   2  23   12.52    1.00
   6   2 -23   14.27    1.59
  -6   2  23   13.59    1.16
  -5  -2  23   64.62    2.31
  -5   2  23   57.11    1.95
  -5   2  23   64.39    2.46
   4  -2 -23   63.63    2.14
  -4  -2  23   74.29    2.70
   4   2 -23   62.76    2.17
  -4   2  23   66.59    1.93
  -3  -2  23   11.54    0.92
   3  -2 -23   12.25    1.12
  -3   2  23   13.73    1.00
   3   2 -23   12.40    1.27
   2  -2 -23   11.44    1.08
  -2  -2  23   10.76    0.94
  -2   2  23    8.75    0.99
   2   2 -23    8.58    1.14
  -1  -2  23   55.97    1.86
   1  -2 -23   55.20    1.95
   1  -2 -23   53.34    2.14
  -1   2  23   56.32    1.81
   1   2 -23   57.21    2.02
   1   2 -23   55.22    2.16
   0  -2 -23    5.40    1.03
   0  -2 -23    1.00    0.71
   0  -2  23    2.65    0.60
   0   2 -23    2.51    0.67
   0   2  23    2.44    0.58
   0   2 -23    2.56    0.78
  -1  -2 -23   -0.23    0.59
  -1  -2 -23    1.00    0.64
   1  -2  23    0.44    0.53
   1   2  23   -0.09    0.52
  -1   2 -23   -0.38    0.57
  -1   2 -23    1.24    0.63
  -2  -2 -23    2.40    0.61
   2  -2  23    2.03    0.78
  -2   2 -23    1.73    0.58
  -2   2 -23    1.67    0.70
   3  -2  23   17.16    1.10
  -3  -2 -23   18.41    1.26
  -3  -2 -23   16.32    1.46
  -3   2 -23   17.21    1.23
   3   2  23   16.28    1.19
  -3   2 -23   17.28    1.52
   4  -2  23    0.42    0.57
  -4  -2 -23    0.60    0.56
  -4  -2 -23    0.60    0.94
  -4   2 -23    0.71    0.59
  -4   2 -23    0.58    0.76
   4   2  23    0.82    0.62
   5  -2  23    4.36    0.86
  -5  -2 -23    3.37    0.90
  -5   2 -23    4.04    1.01
   5   2  23    6.47    1.02
  -5   2 -23    5.32    1.52
  -6  -2 -23   45.69    1.58
   6  -2  23   46.15    1.57
  -6   2 -23   44.74    1.64
   6   2  23   46.87    1.55
   7  -2  23   11.36    1.09
  -7  -2 -23   11.29    0.86
   7   2  23   10.29    1.62
  -7   2 -23   10.99    1.13
  -8  -2 -23    0.96    0.45
  -8   2 -23    1.22    0.48
  -9   3  23    8.43    0.70
  -9   3  23    9.35    0.68
  -8  -3  23    1.57    0.68
  -8   3  23    1.62    0.50
  -8   3  23    1.38    0.37
   7  -3 -23   10.57    1.71
  -7  -3  23   13.58    1.06
  -7   3  23   12.06    0.78
  -7   3  23   11.90    0.86
   6  -3 -23   43.04    1.63
  -6  -3  23   46.52    1.54
   6   3 -23   46.27    1.84
  -6   3  23   42.28    1.39
  -6   3  23   41.41    1.40
   5  -3 -23    0.82    0.51
  -5  -3  23    3.57    0.87
  -5   3  23    2.77    0.71
   5   3 -23    3.90    1.16
  -5   3  23    1.80    0.57
  -4  -3  23    1.09    0.53
  -4   3  23    0.89    0.45
  -4   3  23    0.59    0.60
   4   3 -23    0.49    0.61
  -3  -3  23   69.03    2.00
  -3   3  23   69.16    2.03
   3   3 -23   71.29    2.22
  -3   3  23   68.45    1.94
  -2  -3  23   39.98    1.58
   2   3 -23   40.83    1.70
  -2   3  23   42.77    2.09
  -2   3  23   41.33    1.46
  -1  -3  23    0.75    0.48
   1  -3 -23    0.07    0.91
   1   3 -23    0.76    0.56
  -1   3  23    0.08    0.45
   1   3 -23    0.14    0.77
   0  -3 -23   11.01    1.28
   0  -3  23   13.01    1.06
   0   3 -23   11.61    1.09
   0   3  23   12.56    0.97
   0   3 -23    9.06    1.13
  -1  -3 -23   28.48    1.40
   1  -3  23   30.06    1.32
  -1  -3 -23   30.60    1.46
  -1   3 -23   29.96    1.50
   1   3  23   31.20    1.24
  -1   3 -23   28.02    1.41
  -2  -3 -23   10.94    1.19
   2  -3  23   11.14    0.94
  -2  -3 -23    8.83    1.07
  -2   3 -23    8.94    1.16
   2   3  23   11.10    0.91
  -2   3 -23    9.45    1.06
   3  -3  23   13.85    1.00
  -3  -3 -23   11.96    1.03
  -3  -3 -23   12.92    1.34
  -3   3 -23   11.76    1.21
  -3   3 -23   13.40    1.09
   3   3  23   12.97    0.88
  -4  -3 -23   24.55    1.14
   4  -3  23   25.03    1.15
   4   3  23   22.83    1.02
  -4   3 -23   23.46    1.51
  -4   3 -23   23.44    1.12
   5  -3  23   14.23    0.96
  -5  -3 -23   13.35    0.93
  -5   3 -23   13.64    0.88
   5   3  23   13.26    0.83
  -6  -3 -23    4.71    0.73
   6   3  23    5.00    0.72
  -6   3 -23    3.68    0.64
   6  -4 -23    3.81    1.01
  -6   4  23    5.25    0.70
  -6   4  23    5.59    0.55
   5  -4 -23    4.08    0.92
  -5   4  23    3.73    0.55
   5   4 -23    5.12    1.10
  -5   4  23    4.56    0.73
   4  -4 -23   11.66    0.88
  -4   4  23   12.13    0.84
   4   4 -23   12.26    1.00
  -4   4  23   14.98    1.23
  -3  -4  23    1.51    0.80
  -3   4  23    0.37    0.36
  -3   4  23    0.04    0.52
   3   4 -23   -0.15    0.50
  -2  -4  23   17.87    1.23
  -2   4  23   17.41    0.89
   2   4 -23   16.99    1.04
  -2   4  23   18.25    1.18
  -1  -4  23   41.35    1.54
   1   4 -23   41.85    1.48
  -1   4  23   41.32    1.25
   0  -4 -23   14.11    0.93
   0  -4  23   16.94    1.12
   0  -4 -23   12.41    1.27
   0   4  23   14.85    0.80
   0   4 -23   13.93    0.96
   1  -4  23    9.98    1.07
  -1  -4 -23    9.88    0.94
  -1   4 -23    9.56    1.09
   1   4  23   10.53    0.74
  -1   4 -23   10.36    0.90
  -2  -4 -23   31.40    1.37
  -2  -4 -23   28.84    1.47
  -2   4 -23   32.95    1.44
   2   4  23   34.37    1.29
  -2   4 -23   31.87    1.88
  -3  -4 -23   44.66    1.37
  -3   4 -23   41.30    1.47
  -3   4 -23   42.56    1.35
   3   4  23   43.66    1.23
  -4  -4 -23    8.60    0.76
  -4   4 -23    7.16    0.76
   4   4  23    6.98    0.61
 -10   0  24   30.12    1.69
  -9   0  24    7.12    1.11
  -8   0  24   28.55    1.85
  -7   0  24   38.88    1.52
   7   0 -24   36.82    1.88
   6   0 -24   56.04    2.78
  -6   0  24   54.55    1.83
  -5   0  24    2.64    0.68
   5   0 -24    3.90    1.13
  -4   0  24    3.04    0.70
   4   0 -24    2.51    0.69
  -3   0  24    2.86    0.71
   3   0 -24    1.50    0.60
  -2   0  24    0.58    0.63
   2   0 -24    1.42    0.61
   1   0 -24    0.34    0.57
  -1   0  24   -0.30    0.64
   1   0 -24    0.93    0.99
   0   0 -24   10.91    1.48
   0   0  24   12.60    1.19
   0   0 -24   11.90    1.30
  -1   0 -24    1.17    0.64
   1   0  24    0.70    0.81
  -1   0 -24    1.21    0.67
  -2   0 -24    1.52    0.61
   2   0  24    1.37    0.87
  -2   0 -24    0.74    0.61
  -3   0 -24  189.66    4.42
   3   0  24  182.93    4.41
  -4   0 -24   75.56    2.53
  -4   0 -24   75.63    2.28
  -5   0 -24   27.80    1.81
  -6   0 -24   10.02    1.26
  -7   0 -24   27.88    1.29
  -8   0 -24   15.14    0.91
 -10  -1  24    1.34    0.63
  -9  -1  24    8.01    0.91
  -8  -1  24   39.10    2.29
  -8   1  24   38.68    1.46
  -8   1  24   34.30    2.31
  -7  -1  24   57.85    1.83
   7  -1 -24   56.93    2.12
  -7   1  24   57.63    1.98
   7   1 -24   57.96    2.28
  -7   1  24   61.89    1.94
   6  -1 -24    0.38    0.66
  -6  -1  24    0.30    0.54
   6   1 -24    0.60    0.76
  -6   1  24   -0.21    0.83
  -6   1  24   -0.55    1.07
   5  -1 -24   41.33    1.69
  -5  -1  24   41.14    1.53
   5   1 -24   40.63    1.76
  -5   1  24   40.34    1.86
   4  -1 -24   65.10    2.17
  -4  -1  24   65.94    1.98
   4   1 -24   65.12    2.20
   3  -1 -24    0.11    0.56
  -3  -1  24   -0.10    0.52
   3   1 -24   -0.16    0.55
  -2  -1  24   22.62    1.16
   2  -1 -24   23.36    1.89
   2   1 -24   21.85    1.37
   1  -1 -24   13.36    1.65
  -1  -1  24   13.43    1.09
   1  -1 -24   12.36    1.28
   1   1 -24    9.36    1.58
   1   1 -24   12.01    1.21
   0  -1 -24    1.34    0.78
   0  -1  24    1.95    0.60
   0  -1 -24    1.47    0.59
   0   1 -24    2.66    0.78
   0   1 -24    2.03    0.68
  -1  -1 -24   23.87    1.38
  -1  -1 -24   20.84    1.36
   1  -1  24   21.79    1.23
  -1   1 -24   18.70    1.43
  -1   1 -24   21.58    1.40
   2  -1  24   49.42    1.74
  -2  -1 -24   52.27    1.93
  -2  -1 -24   49.46    1.82
  -2   1 -24   53.36    1.90
  -2   1 -24   50.85    1.93
   3  -1  24   25.57    1.29
  -3  -1 -24   27.09    1.68
  -3   1 -24   26.69    1.63
  -4  -1 -24    5.89    1.59
  -4   1 -24    5.52    1.06
  -4   1 -24    5.88    1.51
   5  -1  24   26.93    1.41
  -5   1 -24   25.49    1.29
   6  -1  24   35.06    1.63
  -6  -1 -24   33.16    1.34
  -6   1 -24   34.95    1.37
  -7  -1 -24    8.79    0.87
  -7   1 -24   10.47    0.89
  -8  -1 -24    0.20    0.48
  -8   1 -24    0.09    0.49
  -9  -2  24    1.32    0.58
  -9   2  24    1.12    0.49
  -9   2  24    1.67    0.52
  -8  -2  24   -0.05    0.53
  -8   2  24    0.97    0.51
  -8   2  24   -0.58    0.51
  -7  -2  24    1.11    0.66
  -7   2  24    1.23    0.52
  -7   2  24    0.57    0.59
  -6  -2  24   30.16    1.28
   6  -2 -24   29.17    1.43
  -6   2  24   29.47    1.39
   6   2 -24   32.92    1.72
  -6   2  24   29.32    1.22
  -5  -2  24   11.59    0.95
   5  -2 -24   11.56    1.16
   5   2 -24   11.22    1.27
  -5   2  24   12.57    1.38
  -5   2  24   11.26    0.99
   4  -2 -24   16.84    1.29
  -4  -2  24   17.99    1.41
   4   2 -24   15.29    1.32
  -4   2  24   14.98    1.12
  -3  -2  24   32.39    1.32
   3  -2 -24   31.43    1.62
  -3   2  24   31.73    1.40
   3   2 -24   33.73    1.73
   2  -2 -24    8.58    1.04
  -2  -2  24    7.88    0.87
  -2   2  24    7.74    1.63
   2   2 -24    9.03    1.02
   1  -2 -24   11.10    1.84
   1  -2 -24   11.35    1.10
  -1  -2  24    9.26    0.98
   1   2 -24   10.66    1.13
   1   2 -24    8.17    1.79
  -1   2  24   10.40    1.78
   0  -2 -24   12.93    1.48
   0  -2 -24   15.05    1.48
   0  -2  24   15.48    1.32
   0   2  24   11.69    1.19
   0   2 -24   13.11    1.32
   0   2 -24   14.51    1.53
  -1  -2 -24    4.74    1.11
   1  -2  24    4.64    0.93
  -1  -2 -24    5.54    1.29
   1   2  24    5.73    1.05
  -1   2 -24    4.14    0.77
  -1   2 -24    5.51    1.24
  -2  -2 -24   11.88    1.23
  -2  -2 -24   13.78    1.27
   2  -2  24   12.59    1.13
   2   2  24   12.28    1.16
  -2   2 -24   11.53    1.24
  -2   2 -24   11.80    1.25
   3  -2  24    5.59    0.86
  -3  -2 -24    6.61    1.04
  -3  -2 -24    9.82    1.31
  -3   2 -24    7.37    1.31
  -3   2 -24    3.88    0.75
   3   2  24    6.74    1.09
  -4  -2 -24   11.37    1.67
   4  -2  24    9.96    1.21
  -4  -2 -24    9.75    1.05
   4   2  24    8.70    1.05
  -4   2 -24   10.32    1.03
  -4   2 -24   11.26    1.47
  -5  -2 -24    0.34    0.73
   5  -2  24    0.21    0.57
   5   2  24    0.08    0.68
  -5   2 -24    0.22    0.53
  -6  -2 -24   21.76    1.06
   6  -2  24   19.90    1.18
  -6   2 -24   20.87    1.06
  -7  -2 -24   15.41    0.85
  -7   2 -24   16.21    0.91
  -8   3  24    0.69    0.39
  -8   3  24   -0.24    0.46
  -7  -3  24    2.14    0.66
   7  -3 -24    5.72    1.32
  -7   3  24    4.29    0.77
  -7   3  24    3.87    0.67
  -6  -3  24    3.95    0.94
   6  -3 -24    3.49    0.91
  -6   3  24    3.28    0.68
  -6   3  24    3.94    0.86
   6   3 -24    2.60    1.03
   5  -3 -24    9.07    1.01
  -5  -3  24   11.67    0.99
  -5   3  24    9.13    1.01
   5   3 -24   11.17    1.14
  -5   3  24    9.89    0.79
  -4  -3  24    0.94    0.56
   4  -3 -24   -0.24    0.49
  -4   3  24    1.00    0.48
  -4   3  24    1.20    0.70
   4   3 -24    0.71    0.55
  -3  -3  24   10.81    0.94
   3  -3 -24   10.63    1.02
   3   3 -24   11.55    1.06
  -3   3  24   12.04    0.87
  -2  -3  24   19.06    1.06
   2  -3 -24   20.05    1.17
   2   3 -24   20.35    1.23
  -2   3  24   20.50    1.01
  -1  -3  24   17.98    1.03
   1  -3 -24   16.49    1.25
  -1   3  24   17.80    0.99
   1   3 -24   19.07    1.73
   1   3 -24   17.15    1.19
   0  -3  24   15.59    1.04
   0  -3 -24   16.22    1.35
   0  -3 -24   14.95    1.11
   0   3  24   15.92    0.95
   0   3 -24   15.61    1.15
   0   3 -24   13.86    1.23
   1  -3  24    0.85    0.88
  -1  -3 -24    0.79    0.56
  -1  -3 -24    1.60    0.63
  -1   3 -24    0.08    0.50
  -1   3 -24    0.76    0.71
   1   3  24    0.71    0.46
   2  -3  24   -0.65    0.55
  -2  -3 -24    0.77    0.55
  -2  -3 -24    0.23    0.60
  -2   3 -24    0.34    0.58
  -2   3 -24   -0.02    0.52
   2   3  24   -0.23    0.44
   3  -3  24    1.47    0.59
  -3  -3 -24    0.52    0.51
  -3   3 -24    0.49    0.65
  -3   3 -24    0.67    0.65
   3   3  24    0.21    0.44
   4  -3  24    0.46    0.58
  -4  -3 -24    0.83    0.48
  -4   3 -24   -0.12    0.74
  -4   3 -24    1.50    0.45
   4   3  24    0.68    0.45
  -5  -3 -24    0.09    0.57
  -5   3 -24   -0.86    0.68
   5   3  24    0.38    0.47
   5  -4 -24    1.78    0.49
  -5   4  24    1.59    0.34
   4  -4 -24    0.46    0.40
  -4   4  24    0.02    0.32
   4   4 -24    0.13    0.53
  -4   4  24    0.37    0.76
   3  -4 -24    1.21    0.43
  -3   4  24    1.18    0.37
   2  -4 -24    0.64    0.42
   2   4 -24    0.17    0.43
  -2   4  24    0.35    0.42
   1  -4 -24    0.78    0.49
  -1   4  24    0.63    0.35
   1   4 -24    0.82    0.43
   0  -4 -24    1.32    0.82
   0   4 -24    0.15    0.42
   0   4 -24    0.49    0.83
   0   4  24    0.58    0.35
  -1  -4 -24    4.69    1.08
  -1  -4 -24    2.86    0.85
  -1   4 -24    4.10    0.77
  -1   4 -24    4.37    0.99
   1   4  24    3.49    0.64
  -2  -4 -24    2.58    0.58
  -2   4 -24    1.14    0.53
  -2   4 -24    0.87    0.54
   2   4  24    2.83    0.59
  -9   0  25    2.41    0.83
  -8   0  25    4.75    1.14
   7   0 -25    0.52    0.89
  -7   0  25   -0.93    0.69
   6   0 -25   -0.02    0.68
  -6   0  25    0.63    0.70
  -5   0  25    0.60    0.72
   5   0 -25   -0.04    0.66
   4   0 -25    0.00    0.56
  -4   0  25    0.58    0.72
   3   0 -25   -0.59    0.54
  -3   0  25    0.14    0.63
   2   0 -25   -0.04    0.53
  -2   0  25    0.34    0.71
  -1   0  25    1.30    0.71
   1   0 -25    0.48    0.57
   1   0 -25    0.76    1.03
   0   0  25    0.31    0.75
   0   0 -25   -0.74    0.78
   0   0 -25    0.87    0.54
  -1   0 -25   -0.05    0.55
   1   0  25   -0.97    0.75
  -1   0 -25    0.76    0.69
  -2   0 -25   -0.02    0.63
   2   0  25   -1.71    0.89
  -2   0 -25   -0.82    0.79
  -3   0 -25   -0.62    0.58
  -3   0 -25    1.14    0.75
  -4   0 -25    0.58    0.90
  -4   0 -25    0.72    0.56
  -5   0 -25    0.62    0.50
  -6   0 -25    0.10    0.53
  -7   0 -25    0.40    0.45
  -9  -1  25    0.59    0.57
  -8  -1  25    2.20    0.63
   7  -1 -25    4.70    1.28
   7   1 -25    3.11    0.92
   6  -1 -25    4.22    1.21
  -6  -1  25    3.98    0.89
  -5  -1  25    2.26    0.64
   5  -1 -25    3.63    1.11
   5   1 -25    1.97    0.72
  -4  -1  25    1.01    0.56
   3  -1 -25    0.61    0.53
  -3  -1  25    1.30    0.58
   3   1 -25    0.58    0.56
   2  -1 -25    5.12    1.00
  -2  -1  25    4.63    0.84
   2   1 -25    5.61    1.05
   1  -1 -25    9.30    1.06
   1  -1 -25    7.28    1.21
  -1  -1  25    9.92    0.96
   1   1 -25   12.94    1.98
   0  -1  25   54.79    1.83
   0  -1 -25   51.73    1.91
   0   1 -25   54.32    1.95
  -1  -1 -25   18.31    1.47
   1  -1  25   21.96    1.25
  -1   1 -25   22.02    1.55
   2  -1  25    2.15    0.69
  -2  -1 -25    1.86    0.68
  -2  -1 -25    2.48    0.72
  -2   1 -25    2.28    0.74
  -2   1 -25    1.82    0.66
  -3  -1 -25   32.28    1.47
  -3  -1 -25   32.50    1.70
   3  -1  25   32.81    1.49
  -3   1 -25   31.84    1.64
  -3   1 -25   31.03    1.43
  -4  -1 -25    9.33    1.72
  -4  -1 -25   12.02    1.33
   4  -1  25   13.15    1.19
  -4   1 -25   11.22    1.12
  -4   1 -25   12.69    1.52
  -5  -1 -25    0.19    0.45
   5  -1  25    2.58    0.86
  -5   1 -25    0.61    0.51
  -6  -1 -25    1.05    0.67
  -6   1 -25    1.28    0.49
  -7  -1 -25   -0.03    0.44
  -7   1 -25   -0.33    0.43
  -9   2  25   20.96    1.77
  -8  -2  25   19.07    1.08
  -8   2  25   19.76    1.07
  -8   2  25   19.47    1.05
   7  -2 -25    4.94    1.34
  -7  -2  25    3.93    0.87
  -7   2  25    2.56    0.72
  -7   2  25    1.88    0.55
   6  -2 -25    3.91    1.02
  -6  -2  25    5.24    0.90
  -6   2  25    7.17    0.92
  -6   2  25    5.23    0.85
   6   2 -25    7.51    1.31
   5  -2 -25    2.75    0.62
  -5  -2  25    4.12    0.87
  -5   2  25    3.06    0.61
   5   2 -25    2.85    0.74
  -4  -2  25    0.37    0.76
   4  -2 -25    0.41    0.54
  -4   2  25    0.54    0.59
   4   2 -25    0.49    0.57
  -3  -2  25    7.35    1.09
   3  -2 -25    9.84    1.19
   3   2 -25    8.77    1.16
  -3   2  25    8.89    1.07
  -2  -2  25   19.36    1.07
  -2   2  25   21.44    1.27
   2   2 -25   19.48    1.30
   1  -2 -25   14.15    1.18
  -1  -2  25   12.83    0.95
  -1   2  25   13.10    1.16
   1   2 -25   12.15    1.90
   1   2 -25   13.16    1.21
   0  -2 -25    4.17    0.96
   0  -2 -25    2.39    0.82
   0  -2  25    2.22    0.60
   0   2 -25    3.52    0.87
   0   2 -25    4.12    1.05
   0   2  25    4.63    1.10
  -1  -2 -25    9.78    1.04
  -1  -2 -25    7.99    1.23
   1  -2  25   10.99    0.98
  -1   2 -25    9.98    1.21
  -1   2 -25   10.46    1.29
   1   2  25    9.17    1.18
  -2  -2 -25   51.69    1.80
  -2  -2 -25   51.42    1.85
   2  -2  25   53.15    1.73
   2   2  25   53.00    1.76
  -2   2 -25   49.53    1.81
  -2   2 -25   51.86    1.93
  -3  -2 -25   34.70    1.47
   3  -2  25   38.63    1.46
  -3  -2 -25   38.96    1.71
  -3   2 -25   36.86    1.49
  -3   2 -25   37.35    1.68
   3   2  25   40.85    1.58
  -4  -2 -25    0.41    0.50
   4  -2  25   -0.86    0.62
  -4   2 -25    0.58    0.51
  -4   2 -25    1.06    0.84
   4   2  25    1.17    0.91
  -5  -2 -25   10.20    0.90
   5  -2  25   13.01    1.13
  -5   2 -25   11.33    1.05
  -6  -2 -25    3.07    0.69
  -6   2 -25    5.17    0.78
  -7   3  25   14.03    0.77
  -7   3  25   12.31    1.03
   6  -3 -25   47.00    1.58
  -6  -3  25   48.75    1.58
   6   3 -25   47.40    2.32
  -6   3  25   51.22    1.46
  -6   3  25   46.57    1.54
   5  -3 -25    1.61    0.50
  -5  -3  25    2.23    0.63
   5   3 -25    1.99    0.65
  -5   3  25    1.74    0.43
  -5   3  25    3.38    0.82
  -4  -3  25   27.61    1.23
   4  -3 -25   27.02    1.21
   4   3 -25   27.53    1.34
  -4   3  25   27.89    1.07
   3  -3 -25   21.03    1.14
  -3  -3  25   21.60    1.07
  -3   3  25   21.56    0.98
   3   3 -25   22.73    1.18
   2  -3 -25    1.98    0.55
  -2  -3  25    2.09    0.55
   2   3 -25    1.88    0.56
  -2   3  25    3.01    0.77
  -1  -3  25    5.44    0.79
   1  -3 -25    5.17    0.88
   1   3 -25    5.57    0.93
  -1   3  25    5.15    0.78
   0  -3 -25   66.70    2.01
   0  -3  25   68.53    1.94
   0  -3 -25   68.78    2.18
   0   3 -25   65.48    2.06
   0   3 -25   70.06    2.06
   0   3  25   70.49    1.86
  -1  -3 -25   14.76    1.08
  -1  -3 -25   15.07    1.20
   1  -3  25   15.89    1.04
  -1   3 -25   12.44    1.09
  -1   3 -25   15.64    1.23
   1   3  25   14.72    0.91
  -2  -3 -25    1.64    0.57
   2  -3  25    1.09    0.57
  -2  -3 -25    0.89    0.57
[truncated: 20,934 more chars]
