# Supplementary material for: (2E)-4-(4-Bromo­phen­yl)-2-{2-[(1E)-cyclo­pentyl­idene]hydrazin-1-yl­idene}-3-phenyl-2,3-di­hydro-1,3-thia­zole
Source: Acta Crystallogr Sect E Struct Rep Online. 2014 May 17;70(Pt 6):o669. doi: 10.1107/S1600536814010897 (PMC4051030; doi:10.1107/S1600536814010897)
Supplement: Supplementary file 2 [file e-70-0o669-Isup2.hkl]

#
# h,k,l, Fc-squared, Fo-squared, sigma(Fo-squared), status flag
#
data_I
_shelx_title ' SKM052_0m in P2(1)/c'
_shelx_refln_list_code          4
_shelx_F_calc_maximum      195.72
_exptl_crystal_F_000       840.00
_reflns_d_resolution_high  0.8092

loop_
 _space_group_symop_operation_xyz
 'x, y, z'
 '-x, y+1/2, -z+1/2'
 '-x, -y, -z'
 'x, -y-1/2, z-1/2'

_cell_length_a    12.5079
_cell_length_b     5.5728
_cell_length_c    25.3761
_cell_angle_alpha  90.000
_cell_angle_beta   96.848
_cell_angle_gamma  90.000

_shelx_F_squared_multiplier     1.000

loop_
 _refln_index_h
 _refln_index_k
 _refln_index_l
 _refln_F_squared_calc
 _refln_F_squared_meas
 _refln_F_squared_sigma
 _refln_observed_status
   1   0   0      12565.33      13751.94       195.05 o
   2   0   0       7128.19       7511.10       111.81 o
   3   0   0      32032.54      33473.18       476.95 o
   4   0   0       7782.82       8071.89       126.74 o
   5   0   0        358.48        339.21        18.21 o
   6   0   0       1396.53       1433.97        33.92 o
   7   0   0         38.44        140.16        22.19 o
   8   0   0        552.81        515.73        52.41 o
   9   0   0       4198.66       4161.19        78.03 o
  10   0   0       3524.39       3536.02        71.13 o
  11   0   0       3927.33       4077.41       199.66 o
  12   0   0        685.46        752.09        31.28 o
  13   0   0       1955.71       1966.43        71.51 o
  14   0   0       1829.67       1989.53        70.18 o
   1   1   0       1501.78       1651.41        25.97 o
   2   1   0      20054.73      22231.18       582.50 o
   3   1   0       4787.41       5045.24       135.30 o
   4   1   0          1.08         -3.45         7.43 o
   5   1   0       1873.34       1784.52        28.44 o
   6   1   0       4520.38       4661.35        55.42 o
   7   1   0        351.38        333.51        34.74 o
   8   1   0        907.59        875.78        24.58 o
   9   1   0       3654.32       3536.43        46.47 o
  10   1   0        137.32        172.27        18.31 o
  11   1   0       2374.06       2399.35        36.21 o
  12   1   0        641.74        680.15        25.78 o
  13   1   0        220.41        242.56        22.04 o
  14   1   0          0.60        -17.98        35.98 o
  15   1   0        230.66        228.31        27.10 o
   0   2   0       9138.45       9999.50       253.41 o
   1   2   0        101.97        114.07        18.82 o
   2   2   0        316.77        340.81        19.76 o
   3   2   0       6670.84       7266.30       140.98 o
   4   2   0       3501.25       3839.31        49.30 o
   5   2   0         27.86         17.95        14.72 o
   6   2   0       2790.58       2704.54        46.21 o
   7   2   0       4433.42       4498.24        55.75 o
   8   2   0       2537.23       2561.12        60.46 o
   9   2   0       1016.06        964.62        28.02 o
  10   2   0         53.03         31.04        13.56 o
  11   2   0        774.76        781.45        27.67 o
  12   2   0          7.44         16.00        16.20 o
  13   2   0        216.96        195.46        17.61 o
  14   2   0        553.40        508.11        28.36 o
   1   3   0         19.13         29.40        24.03 o
   2   3   0        323.37        431.31        76.85 o
   3   3   0       1176.51       1368.66        67.52 o
   4   3   0         16.47         16.17        19.43 o
   5   3   0       1259.54       1241.04        43.57 o
   6   3   0       1338.06       1330.37        32.96 o
   7   3   0       1171.71       1163.03        57.64 o
   8   3   0        199.23        176.28        24.75 o
   9   3   0       1670.86       1554.95        33.83 o
  10   3   0        281.83        305.36        22.84 o
  11   3   0        110.95         87.33        15.03 o
  12   3   0        119.62        111.19        14.51 o
  13   3   0        141.22        170.93        27.13 o
   0   4   0        510.20        609.75        32.95 o
   1   4   0       1638.79       1692.78        29.60 o
   2   4   0        325.67        348.29        20.44 o
   3   4   0         91.87        154.57        21.88 o
   4   4   0        710.64        782.42        32.45 o
   5   4   0          2.32          8.01        14.07 o
   6   4   0        143.34        147.89        19.47 o
   7   4   0        180.69        201.25        37.31 o
   8   4   0        114.79        144.11        64.41 o
   9   4   0       1016.45        932.80        41.83 o
  10   4   0        897.31        908.49        37.18 o
  11   4   0         44.94         14.21        17.32 o
  12   4   0        127.94        119.04        26.65 o
   1   5   0       1255.99       1303.95        26.92 o
   2   5   0        100.58        120.08        12.13 o
   3   5   0        149.39        168.17        20.79 o
   4   5   0       1287.64       1278.81        26.65 o
   5   5   0       1180.42       1201.71        28.48 o
   6   5   0         35.49         64.91        16.56 o
   7   5   0         17.64          1.04        17.48 o
   8   5   0         12.43         13.77        19.10 o
   9   5   0        294.21        357.57        29.76 o
  10   5   0         37.70         18.66        16.44 o
   0   6   0        898.36        903.26        30.00 o
   1   6   0         89.85         86.05        15.71 o
   2   6   0        248.09        250.84        17.26 o
   3   6   0       1219.34       1254.97        27.09 o
   4   6   0       2021.66       2025.40        35.71 o
   5   6   0        230.53        212.53        20.49 o
   6   6   0       1175.39       1118.29        34.37 o
   7   6   0       2397.67       2414.18        63.52 o
 -15   1   1        434.65        388.22        28.43 o
 -14   1   1        407.21        385.53        45.22 o
 -13   1   1        648.19        661.99        24.36 o
 -12   1   1        180.12        122.90        21.48 o
 -11   1   1        164.88        209.96        17.68 o
 -10   1   1       1504.77       1396.23        28.41 o
  -9   1   1         46.98         37.36        12.03 o
  -8   1   1        248.49        270.05        17.79 o
  -7   1   1        277.64        277.89        24.04 o
  -6   1   1         48.75         40.87        11.55 o
  -5   1   1       1365.19       1233.55        27.99 o
  -4   1   1       4556.55       4402.70        63.88 o
  -3   1   1       2461.16       2314.81        36.97 o
  -2   1   1        102.01        119.17         7.89 o
  -1   1   1        500.63        424.49        11.50 o
   0   1   1       5592.80       5416.42        59.24 o
   1   1   1        707.20        662.79        15.71 o
   2   1   1        394.64        343.52        12.06 o
   3   1   1         77.32         74.12        10.75 o
   4   1   1       1968.01       1754.10        34.66 o
   5   1   1       1466.04       1354.30        25.77 o
   6   1   1       4659.17       4572.36        54.97 o
   7   1   1       1947.16       1817.38        36.18 o
   8   1   1         93.25         81.21        11.12 o
   9   1   1        586.20        601.27        22.50 o
  10   1   1        981.46        995.41        30.69 o
  11   1   1        845.45        808.20        27.26 o
  12   1   1       1018.95        937.62        27.55 o
  13   1   1         55.88         51.73        15.00 o
  14   1   1        170.92        176.53        29.03 o
  15   1   1         12.73          0.44        15.99 o
 -14   2   1          1.68        -13.66        13.66 o
 -13   2   1        831.30        826.76        27.83 o
 -12   2   1       1280.12       1312.59        32.54 o
 -11   2   1         67.93         58.74        13.73 o
 -10   2   1         39.39         33.56        16.13 o
  -9   2   1        535.60        543.13        23.86 o
  -8   2   1         37.27         67.17        18.18 o
  -7   2   1        590.12        518.35        22.28 o
  -6   2   1       2003.43       1755.50        36.69 o
  -5   2   1       1430.35       1258.17        27.53 o
  -4   2   1       1269.07       1262.04        26.62 o
  -3   2   1       2351.78       2194.42        37.00 o
  -2   2   1       4068.50       3780.90        59.70 o
  -1   2   1       4121.81       3922.85        73.61 o
   0   2   1        334.06        387.42        15.42 o
   1   2   1       4432.65       4485.55        66.68 o
   2   2   1        145.02        198.72        17.75 o
   3   2   1        395.03        330.20        22.65 o
   4   2   1       5023.97       4968.96        59.64 o
   5   2   1       2777.21       2792.83        47.93 o
   6   2   1          8.51        -21.40        21.40 o
   7   2   1       4769.25       4353.23        57.14 o
   8   2   1       2339.11       2242.15        38.02 o
   9   2   1       2638.65       2449.61        47.65 o
  10   2   1         77.17         96.74        14.47 o
  11   2   1        218.30        227.23        22.26 o
  12   2   1        734.98        720.77        30.17 o
  13   2   1        308.92        358.56        20.73 o
  14   2   1          0.10          4.04        15.00 o
 -13   3   1         62.38         57.21        15.79 o
 -12   3   1        282.25        292.48        22.70 o
 -11   3   1       2154.29       2131.29        38.30 o
 -10   3   1        180.69        179.31        18.22 o
  -9   3   1         84.12         75.92        15.58 o
  -8   3   1       1351.83       1363.31        32.64 o
  -7   3   1       1746.06       1695.92        38.22 o
  -6   3   1        444.63        446.01        24.29 o
  -5   3   1       1034.89        936.44        28.96 o
  -4   3   1       4923.65       4513.67        92.82 o
  -3   3   1       6764.79       6768.28       138.15 o
  -2   3   1       1581.64       1700.57        82.62 o
  -1   3   1       3176.23       3161.92        81.63 o
   0   3   1       3779.91       3686.90        88.89 o
   1   3   1        546.27        484.85        65.74 o
   2   3   1        597.20        549.24        53.01 o
   3   3   1       1579.30       1276.31        68.16 o
   4   3   1       2227.40       2259.66        43.38 o
   5   3   1        400.35        397.11        26.35 o
   6   3   1       3586.16       3325.35        46.23 o
   7   3   1       2108.22       2007.29        41.06 o
   8   3   1        843.83        807.77        31.29 o
   9   3   1       2175.45       2094.42        39.84 o
  10   3   1       2509.22       2455.96        40.95 o
  11   3   1         11.76         -4.20        17.19 o
  12   3   1          0.63        -12.55        13.72 o
  13   3   1        191.04        222.48        26.85 o
 -12   4   1        931.83        957.68        37.76 o
 -11   4   1         73.55         64.85        18.66 o
 -10   4   1       1470.65       1411.20        55.08 o
  -9   4   1       6198.82       5884.30       107.57 o
  -8   4   1        582.11        623.20        43.53 o
  -7   4   1        154.34        175.46        36.87 o
  -6   4   1        564.22        520.06        34.12 o
  -5   4   1       2193.67       2130.18        38.18 o
  -4   4   1        122.26        130.83        22.95 o
  -3   4   1        121.17        145.91        24.86 o
  -2   4   1       1561.04       1629.51        29.07 o
  -1   4   1        741.96        774.28        26.66 o
   0   4   1       3172.96       3107.24        39.93 o
   1   4   1       6006.64       6035.24        62.52 o
   2   4   1       3210.74       3117.80        40.31 o
   3   4   1        738.90        713.47        24.16 o
   4   4   1       1943.15       1921.02        64.86 o
   5   4   1       6998.32       7013.05        79.48 o
   6   4   1       2918.71       2717.05        43.17 o
   7   4   1        542.19        605.20        41.61 o
   8   4   1       2686.39       2680.77        60.46 o
   9   4   1         27.93         47.08        33.31 o
  10   4   1        522.38        489.37        30.23 o
  11   4   1       1500.28       1483.70        40.02 o
  12   4   1        620.15        675.17        35.54 o
 -10   5   1        797.97        858.18        47.97 o
  -9   5   1         36.18         33.76        17.32 o
  -8   5   1       1293.70       1309.92        51.08 o
  -7   5   1       1930.36       1823.56        92.39 o
  -6   5   1        989.45        916.76        58.51 o
  -5   5   1        329.41        256.25        20.45 o
  -4   5   1        316.79        304.12        19.51 o
  -3   5   1        681.44        657.05        22.47 o
  -2   5   1        977.47       1013.89        24.11 o
  -1   5   1        343.39        342.42        19.31 o
   0   5   1       2199.47       2178.34        34.88 o
   1   5   1          7.05          7.32        18.90 o
   2   5   1       4048.39       3911.09        46.46 o
   3   5   1       3792.04       3666.87        44.92 o
   4   5   1       2285.82       2075.57        35.66 o
   5   5   1         50.47         30.14        11.63 o
   6   5   1       1589.16       1517.91        42.58 o
   7   5   1        217.48        235.75        31.76 o
   8   5   1        135.87        156.80        29.76 o
   9   5   1        127.96         95.50        26.21 o
  10   5   1        282.28        313.15        27.10 o
  -7   6   1         36.49        -12.44        15.10 o
  -6   6   1        334.68        289.79        33.98 o
  -5   6   1        284.56        280.52        23.07 o
  -4   6   1         44.57         46.81        10.38 o
  -3   6   1        202.75        217.75        19.96 o
  -2   6   1        436.21        441.29        18.13 o
  -1   6   1        245.13        235.67        18.44 o
   0   6   1        623.16        629.66        20.36 o
   1   6   1        143.84        171.89        15.84 o
   2   6   1        267.56        289.86        18.05 o
   3   6   1          1.67          3.05        10.04 o
   4   6   1        607.43        574.52        22.12 o
   5   6   1        526.70        555.43        22.85 o
   6   6   1        206.74        201.37        37.98 o
   7   6   1        163.18        200.33        24.43 o
 -14   0   2       2092.73       2188.97        71.51 o
 -13   0   2        554.54        550.33        29.08 o
 -12   0   2         27.71         23.60        16.32 o
 -11   0   2        559.31        473.51        44.86 o
 -10   0   2        124.81        124.92        21.43 o
  -9   0   2       3249.25       3239.77        55.10 o
  -8   0   2      11967.61      11685.65       289.99 o
  -7   0   2       8350.74       8547.40       235.40 o
  -6   0   2          4.44          8.89        12.06 o
  -5   0   2      16228.46      16413.36       286.99 o
  -4   0   2      24324.46      26386.45       583.00 o
  -3   0   2      38078.30      42012.73       970.56 o
  -2   0   2        261.57        289.01        11.77 o
  -1   0   2        335.23        356.76         9.99 o
   0   0   2        151.62        138.59         5.77 o
   1   0   2       3641.38       3916.48        60.62 o
   2   0   2        190.34        240.34        10.99 o
   3   0   2      14791.33      16368.61       695.16 o
   4   0   2        472.90        504.73        21.98 o
   5   0   2         97.31         34.52        17.87 o
   6   0   2      31391.21      34110.03       407.74 o
   7   0   2       5035.13       5372.09       100.24 o
   8   0   2          8.46         32.06        15.37 o
   9   0   2          5.45          3.58        15.02 o
  10   0   2       1384.75       1316.62        41.37 o
  11   0   2        363.93        353.83        32.48 o
  12   0   2        312.95        324.75        29.36 o
  13   0   2       2360.74       2469.70        86.17 o
  14   0   2        353.45        353.13        45.75 o
  15   0   2        340.81        339.81        30.21 o
 -15   1   2        198.09        184.34        26.65 o
 -14   1   2         31.05         42.08        12.66 o
 -13   1   2        466.17        434.22        22.84 o
 -12   1   2       1299.22       1321.00        26.71 o
 -11   1   2       1729.31       1696.96        30.15 o
 -10   1   2       2373.61       2338.11        35.79 o
  -9   1   2       4140.72       4324.98        52.02 o
  -8   1   2          0.25          9.91        10.51 o
  -7   1   2       5819.16       6145.08        94.33 o
  -6   1   2      16130.60      17132.95       164.70 o
  -5   1   2       8155.22       8158.87       147.27 o
  -4   1   2       1586.07       1832.51        42.04 o
  -3   1   2      38189.09      42343.57      1030.36 o
  -2   1   2         80.78         79.86         6.44 o
  -1   1   2         65.75         67.06         5.81 o
   0   1   2       1989.37       2211.59        40.02 o
   1   1   2      11478.72      12524.72       285.65 o
   2   1   2       2300.72       2493.55        60.44 o
   3   1   2         77.26         83.55        15.21 o
   4   1   2       9189.67       9672.89       109.65 o
   5   1   2       8668.81       8770.88        91.64 o
   6   1   2         42.95         33.24        10.07 o
   7   1   2       3220.05       3082.61        43.73 o
   8   1   2       6825.78       6755.64        79.44 o
   9   1   2       1205.50       1132.47        24.97 o
  10   1   2       1374.03       1411.84        27.84 o
  11   1   2       2763.81       2754.11        44.29 o
  12   1   2        734.20        756.20        28.83 o
  13   1   2        148.67        156.82        29.23 o
  14   1   2       2121.64       2070.38        68.41 o
  15   1   2        801.26        768.50        27.13 o
 -14   2   2        613.39        567.38        24.38 o
 -13   2   2          0.15          2.20        14.13 o
 -12   2   2        490.43        494.71        28.93 o
 -11   2   2       1500.72       1530.87        32.89 o
 -10   2   2         23.11         -2.04        13.90 o
  -9   2   2        382.07        334.37        22.40 o
  -8   2   2        311.14        230.06        15.79 o
  -7   2   2        533.78        502.00        37.49 o
  -6   2   2        111.33        125.91        12.66 o
  -5   2   2       1391.28       1330.84        28.47 o
  -4   2   2        872.62        829.18        24.31 o
  -3   2   2       2304.45       2591.98        40.37 o
  -2   2   2       3107.21       3297.68        54.23 o
  -1   2   2       8971.85       9951.69       120.92 o
   0   2   2       6643.53       7331.04        85.66 o
   1   2   2         53.30         67.71        16.66 o
   2   2   2       3243.93       3626.97        51.18 o
   3   2   2       1591.77       1602.68        33.24 o
   4   2   2       2304.58       2503.97        38.64 o
   5   2   2        551.93        558.33        27.61 o
   6   2   2       1146.65       1035.63        33.63 o
   7   2   2         56.24         72.10        13.57 o
   8   2   2          3.59          4.28        14.10 o
   9   2   2        370.13        339.00        23.17 o
  10   2   2       2739.62       2798.22        51.36 o
  11   2   2         92.63         92.57        17.31 o
  12   2   2        257.44        252.93        27.08 o
  13   2   2        624.00        597.37        27.66 o
  14   2   2        422.70        453.14        29.52 o
 -13   3   2        651.47        657.51        28.77 o
 -12   3   2        428.48        423.87        23.24 o
 -11   3   2         67.70         56.19        14.60 o
 -10   3   2         25.55         16.16        13.12 o
  -9   3   2          2.45         19.57        13.95 o
  -8   3   2         47.63         46.45        14.54 o
  -7   3   2        924.45        823.14        52.33 o
  -6   3   2        459.15        474.05        25.51 o
  -5   3   2        115.83        122.97        17.69 o
  -4   3   2        601.54        574.87       103.50 o
  -3   3   2       1843.80       1956.74        73.94 o
  -2   3   2       1077.34       1169.55        58.23 o
  -1   3   2         11.17        -14.43        35.98 o
   0   3   2       1131.70       1287.48        87.95 o
   1   3   2       1650.47       1699.25        88.84 o
   2   3   2       4164.82       4445.80       104.41 o
   3   3   2         19.53          2.69        17.24 o
   4   3   2        106.55        183.66        19.43 o
   5   3   2          1.83         14.16        13.09 o
   6   3   2        861.18        930.09        39.00 o
   7   3   2        572.06        579.82        29.65 o
   8   3   2        106.50        132.63        17.63 o
   9   3   2       1918.13       1954.46        42.14 o
  10   3   2         16.50         19.20        14.24 o
  11   3   2        239.66        249.33        25.19 o
  12   3   2        121.10        107.68        17.04 o
  13   3   2        372.86        416.45        53.08 o
 -12   4   2         37.34         56.41        28.43 o
 -11   4   2         26.80         25.32        17.32 o
 -10   4   2         27.84         22.65        23.54 o
  -9   4   2         44.98         14.21        19.54 o
  -8   4   2        223.04        156.80        36.42 o
  -7   4   2        111.24         96.63        20.87 o
  -6   4   2         45.31         30.41        14.63 o
  -5   4   2        153.77        145.67        15.16 o
  -4   4   2        119.70        162.10        18.52 o
  -3   4   2        943.38       1011.46        30.73 o
  -2   4   2        984.49       1058.53        28.04 o
  -1   4   2          1.65         19.81        11.55 o
   0   4   2         24.14         20.99        12.39 o
   1   4   2        284.27        315.87        27.51 o
   2   4   2        112.67        112.62        17.95 o
   3   4   2         33.79         19.18        11.78 o
   4   4   2          0.68          0.17        11.66 o
   5   4   2        106.86         94.79        30.89 o
   6   4   2        238.88        269.63        27.57 o
   7   4   2       1671.16       1599.88        41.39 o
   8   4   2        891.18        862.75        36.07 o
   9   4   2        100.58         47.33        19.20 o
  10   4   2        202.74        219.37        27.36 o
  11   4   2          1.91         -2.90        16.65 o
  12   4   2         80.88        141.70        31.98 o
 -10   5   2        769.50        855.96        43.09 o
  -9   5   2        385.94        421.98        42.20 o
  -8   5   2        112.37         80.40        20.43 o
  -7   5   2        176.99        132.79        24.72 o
  -6   5   2         31.45         51.30        15.99 o
  -5   5   2         47.09         32.41        11.18 o
  -4   5   2        409.94        396.53        20.68 o
  -3   5   2       1318.12       1314.49        26.52 o
  -2   5   2       1393.61       1447.71        27.10 o
  -1   5   2        320.37        392.27        20.41 o
   0   5   2        275.06        298.21        19.61 o
   1   5   2       4323.85       4399.49        51.56 o
   2   5   2        705.17        742.95        22.65 o
   3   5   2          2.75         -4.92        10.97 o
   4   5   2        760.87        718.35        24.72 o
   5   5   2        476.46        461.14        22.96 o
   6   5   2          3.82         24.14        28.87 o
   7   5   2       1263.51       1291.90        77.07 o
   8   5   2        319.88        356.69        32.43 o
   9   5   2          7.80        -19.10        19.10 o
  10   5   2        446.58        462.40        30.21 o
  -7   6   2        165.31         97.72        24.43 o
  -6   6   2         34.43         -1.56        14.44 o
  -5   6   2        424.16        355.92        23.05 o
  -4   6   2        673.08        707.49        20.91 o
  -3   6   2          6.11         17.81        10.81 o
  -2   6   2        789.89        790.79        20.27 o
  -1   6   2       1027.51       1094.91        22.82 o
   0   6   2       2271.09       2291.02        31.41 o
   1   6   2        565.93        620.80        20.59 o
   2   6   2        108.00        118.98        12.30 o
   3   6   2        673.28        717.58        20.57 o
   4   6   2        614.95        637.27        25.32 o
   5   6   2          8.55         23.98        11.51 o
   6   6   2        323.80        332.81        33.53 o
   7   6   2         41.15         44.86        15.55 o
 -14   1   3         12.98          7.78        11.90 o
 -13   1   3        153.13        164.96        18.12 o
 -12   1   3        506.36        486.62        20.06 o
 -11   1   3        127.93        128.86        13.41 o
 -10   1   3          0.68        -10.28        10.83 o
  -9   1   3         32.05         20.32        10.59 o
  -8   1   3       2294.09       2148.53        49.00 o
  -7   1   3       5044.79       5008.90        81.93 o
  -6   1   3        257.30        239.09        23.95 o
  -5   1   3        860.87        846.67        19.86 o
  -4   1   3          3.89         -3.36         7.03 o
  -3   1   3       8934.46       8575.30       107.54 o
  -2   1   3      18183.55      17904.40       184.16 o
  -1   1   3       3644.14       3204.40        37.23 o
   0   1   3       8947.95       8501.55       103.68 o
   1   1   3       2322.07       2157.95        35.20 o
   2   1   3       6657.88       6552.28        85.99 o
   3   1   3       8755.96       8531.03       111.12 o
   4   1   3       1563.93       1398.91        23.77 o
   5   1   3        599.67        587.39        18.14 o
   6   1   3       1971.51       1918.06        34.41 o
   7   1   3        831.92        877.19        32.10 o
   8   1   3          2.65          5.11        10.24 o
   9   1   3         62.39         63.31        12.09 o
  10   1   3        167.48        139.81        16.67 o
  11   1   3       1454.14       1416.75        32.48 o
  12   1   3       1258.55       1239.33        35.72 o
  13   1   3        518.74        529.26        35.21 o
  14   1   3         59.49         34.29        14.26 o
 -14   2   3        488.09        481.52        34.75 o
 -13   2   3        566.70        615.94        25.65 o
 -12   2   3         55.66         40.25        16.48 o
 -11   2   3        904.27        885.33        25.16 o
 -10   2   3       3859.11       3746.87        54.23 o
  -9   2   3       3576.92       3434.91        46.32 o
  -8   2   3          1.14         -3.37        10.35 o
  -7   2   3       1211.68       1188.07        36.32 o
  -6   2   3        463.68        492.90        25.22 o
  -5   2   3        310.39        390.50        27.01 o
  -4   2   3        644.34        635.99        24.80 o
  -3   2   3        361.22        377.92        29.02 o
  -2   2   3        160.69        150.86        18.34 o
  -1   2   3       2831.84       2600.48        59.51 o
   0   2   3      11274.98      11310.50       143.94 o
   1   2   3      10920.88      11158.14       143.86 o
   2   2   3        973.16        884.78        27.56 o
   3   2   3       1867.67       1759.77        30.17 o
   4   2   3       6770.99       6443.06       117.05 o
   5   2   3       2360.30       2276.57        48.98 o
   6   2   3        146.65        140.48        20.17 o
   7   2   3        387.48        378.61        25.58 o
   8   2   3         97.71        118.61        24.81 o
   9   2   3         67.15         56.45        13.89 o
  10   2   3        592.52        694.89        37.89 o
  11   2   3        858.75        937.68        32.55 o
  12   2   3         28.98         36.34        14.19 o
  13   2   3        259.91        275.16        26.43 o
  14   2   3        424.06        436.20        40.42 o
 -13   3   3          2.95         19.16        16.35 o
 -12   3   3        717.75        703.67        25.16 o
 -11   3   3       2159.85       2172.64        39.66 o
 -10   3   3         88.97         61.72        13.88 o
  -9   3   3        836.78        788.69        28.25 o
  -8   3   3       3992.72       3837.13        55.78 o
  -7   3   3       1350.95       1338.66        32.90 o
  -6   3   3        359.61        396.55        25.71 o
  -5   3   3       6569.17       6347.82        72.55 o
  -4   3   3       1207.70       1106.92        68.22 o
  -3   3   3         28.77         27.71        25.13 o
  -2   3   3       3324.60       3299.35        85.89 o
  -1   3   3       2702.23       2601.44        76.13 o
   0   3   3        678.18        588.39        49.09 o
   1   3   3       6025.42       6096.62       189.67 o
   2   3   3      13347.36      13275.16       334.91 o
   3   3   3        316.30        218.07        33.67 o
   4   3   3        510.43        493.47        28.33 o
   5   3   3       3881.00       3698.94        75.19 o
   6   3   3       1583.89       1628.21        33.49 o
   7   3   3        203.69        216.22        40.33 o
   8   3   3        572.34        610.07        30.93 o
   9   3   3        588.03        589.43        27.45 o
  10   3   3       1546.43       1551.89        36.62 o
  11   3   3        221.12        180.00        24.47 o
  12   3   3       1277.24       1287.20        32.01 o
  13   3   3        897.63        859.07        42.64 o
 -12   4   3        505.87        468.62        36.42 o
 -11   4   3         42.90         42.64        25.76 o
 -10   4   3         48.13         13.77        20.88 o
  -9   4   3        515.99        484.47       108.38 o
  -8   4   3         58.91         53.92        17.32 o
  -7   4   3       2279.80       2295.15        45.04 o
  -6   4   3       3882.09       3723.12        51.65 o
  -5   4   3        121.69        111.87        13.79 o
  -4   4   3       1771.21       1739.32        37.56 o
  -3   4   3       8181.93       8069.11        79.44 o
  -2   4   3       4843.92       4728.62        52.80 o
  -1   4   3        327.02        316.11        20.76 o
   0   4   3        220.00        262.27        20.05 o
   1   4   3       2504.32       2497.23        37.78 o
   2   4   3        269.85        260.76        19.52 o
   3   4   3       2129.27       2075.18        38.30 o
   4   4   3       2831.94       2914.07        40.30 o
   5   4   3        222.48        243.48        20.49 o
   6   4   3       1434.62       1457.44        35.10 o
   7   4   3       4029.48       3998.26        66.43 o
   8   4   3       1887.27       1875.08        44.12 o
   9   4   3        790.65        734.87        55.75 o
  10   4   3          2.30         -0.74        14.78 o
  11   4   3       2017.43       2117.05        51.49 o
  12   4   3        315.17        374.45        39.09 o
 -10   5   3        188.32        256.74        35.54 o
  -9   5   3         19.63         -4.44        16.88 o
  -8   5   3        296.39        375.79        34.20 o
  -7   5   3        132.77        131.77        24.62 o
  -6   5   3        860.93        801.66        44.69 o
  -5   5   3       3138.93       3125.19        40.32 o
  -4   5   3       2399.69       2370.14        34.42 o
  -3   5   3          0.47          4.28        10.45 o
  -2   5   3       1707.53       1714.84        33.31 o
  -1   5   3       2402.30       2357.10        34.34 o
   0   5   3       1175.49       1119.03        25.07 o
   1   5   3         22.56         39.89        10.24 o
   2   5   3       1341.96       1438.42        29.58 o
   3   5   3        271.55        305.81        20.39 o
   4   5   3        644.79        631.69        26.34 o
   5   5   3       1715.18       1811.70        40.19 o
   6   5   3       1390.47       1284.71        45.20 o
   7   5   3        486.39        396.82        31.65 o
   8   5   3        447.03        405.99        31.09 o
   9   5   3       1839.43       1873.15        56.86 o
  10   5   3        860.70        761.79        33.76 o
  -7   6   3        140.83        116.82        26.21 o
  -6   6   3        106.92         83.13        20.84 o
  -5   6   3         40.53         27.63        12.84 o
  -4   6   3          1.30         21.06        10.20 o
  -3   6   3        140.85        142.58        18.71 o
  -2   6   3         58.53         41.20         9.54 o
  -1   6   3        215.05        247.64        18.09 o
   0   6   3        792.99        750.18        22.14 o
   1   6   3        838.06        791.65        21.41 o
   2   6   3        306.15        290.50        17.99 o
   3   6   3        587.08        538.74        27.63 o
   4   6   3       1043.27       1027.14        26.00 o
   5   6   3        691.71        674.31        23.97 o
   6   6   3         52.95         35.74        17.25 o
   7   6   3         96.04         93.28        23.54 o
 -14   0   4        193.42        252.50        49.08 o
 -13   0   4       2648.30       2612.60        57.29 o
 -12   0   4       3572.65       3823.12        78.16 o
 -11   0   4       2333.70       2372.84        70.85 o
 -10   0   4         28.35         44.32        15.37 o
  -9   0   4       2724.48       2621.02        47.65 o
  -8   0   4       2994.15       3067.84        52.63 o
  -7   0   4        414.04        522.08        27.75 o
  -6   0   4       7380.10       7416.74        99.30 o
  -5   0   4        201.30        285.80        16.99 o
  -4   0   4         21.38         27.69         6.91 o
  -3   0   4         35.13         19.06         4.55 o
  -2   0   4      15093.64      15728.72       423.09 o
  -1   0   4      14321.15      13763.27       276.29 o
   0   0   4         10.68          0.53         5.11 o
   1   0   4        392.99        423.70        13.35 o
   2   0   4      34751.21      36860.33       741.80 o
   3   0   4       3906.72       4003.50        98.61 o
   4   0   4       2137.74       2276.90        91.06 o
   5   0   4       5955.05       5880.74        86.19 o
   6   0   4         42.44          8.69        17.10 o
   7   0   4       3249.63       3365.20        81.95 o
   8   0   4       7892.42       8070.77       288.50 o
   9   0   4       7247.88       7328.51       122.02 o
  10   0   4       1211.92       1270.38        40.70 o
  11   0   4       4078.73       3962.42        80.00 o
  12   0   4       1729.21       1697.70        74.18 o
  13   0   4       1171.07       1210.42        57.74 o
  14   0   4        435.80        325.59        49.75 o
 -14   1   4       1723.78       1742.56        31.27 o
 -13   1   4        771.00        781.84        29.32 o
 -12   1   4        179.31        209.93        17.54 o
 -11   1   4       1167.57       1182.23        26.47 o
 -10   1   4       1923.23       1936.60        32.09 o
  -9   1   4       1430.00       1439.21        27.69 o
  -8   1   4         76.48         86.15        11.58 o
  -7   1   4       2953.69       2804.46        77.96 o
  -6   1   4       4936.40       5364.38        71.28 o
  -5   1   4        919.84       1031.86        26.43 o
  -4   1   4       4396.66       4501.30        63.21 o
  -3   1   4      23156.99      25741.71       261.25 o
  -2   1   4      23357.30      26407.92       266.36 o
  -1   1   4         69.96         81.44         6.05 o
   0   1   4      36384.70      40185.37       464.86 o
   1   1   4      14274.67      15786.37       457.06 o
   2   1   4       1925.42       1846.90       113.82 o
   3   1   4       8725.17       9180.77       119.67 o
   4   1   4       1395.64       1318.45        23.85 o
   5   1   4        101.33        131.20        22.36 o
   6   1   4        795.12        677.61        35.33 o
   7   1   4       5799.21       5720.68        78.42 o
   8   1   4       2384.20       2432.29        47.67 o
   9   1   4        806.04        740.30        25.25 o
  10   1   4       1851.66       1829.52        35.70 o
  11   1   4       3306.94       3482.37        58.55 o
  12   1   4        789.11        911.30        40.22 o
  13   1   4        179.41        226.87        72.85 o
  14   1   4        623.86        556.87        33.54 o
 -14   2   4          0.46          0.06        13.28 o
 -13   2   4          2.04          2.22        18.66 o
 -12   2   4          6.89         30.22        15.86 o
 -11   2   4        676.89        611.74        22.52 o
 -10   2   4         80.44         98.61        14.44 o
  -9   2   4       6409.11       6361.21        63.71 o
  -8   2   4       2335.25       2288.88        34.93 o
  -7   2   4        452.06        495.01        30.31 o
  -6   2   4       4323.97       4370.52        61.46 o
  -5   2   4       6276.53       6391.58        74.57 o
  -4   2   4         14.61         41.83        10.28 o
  -3   2   4         31.80         34.57        10.07 o
  -2   2   4       1121.16       1110.56        28.91 o
  -1   2   4        854.87        909.00        21.64 o
   0   2   4       1328.30       1522.18        32.02 o
   1   2   4         14.40         23.46         9.44 o
   2   2   4       5060.51       5289.78        92.47 o
   3   2   4          5.18         26.20        10.23 o
   4   2   4        270.09        268.26        23.49 o
   5   2   4       2770.26       2786.68        55.81 o
   6   2   4       2290.89       2369.13        82.18 o
   7   2   4        410.00        361.73        30.43 o
   8   2   4       2714.68       2641.35        49.80 o
   9   2   4        109.14         76.30        25.10 o
  10   2   4        223.57        251.66        50.00 o
  11   2   4       1281.92       1377.79        43.64 o
  12   2   4        297.65        261.76        26.56 o
  13   2   4          0.54         13.58        15.57 o
  14   2   4         86.46        134.15        26.21 o
 -13   3   4        280.17        321.92        24.21 o
 -12   3   4         71.75         64.65        15.26 o
 -11   3   4        757.39        753.51        27.91 o
 -10   3   4        200.95        204.16        18.95 o
  -9   3   4         24.64         15.95        15.66 o
  -8   3   4        685.95        665.64        27.00 o
  -7   3   4       2998.17       2907.60        45.79 o
  -6   3   4       1278.22       1306.33        34.23 o
  -5   3   4         91.78        105.16        15.91 o
  -4   3   4         15.07          8.17        28.75 o
  -3   3   4        723.40        750.61        65.11 o
  -2   3   4          4.36         37.71        48.42 o
  -1   3   4         13.71          1.85        29.09 o
   0   3   4        282.38        417.46        48.18 o
   1   3   4         15.32         59.41        27.17 o
   2   3   4       4882.61       5173.92        85.61 o
   3   3   4       2724.66       2813.14        44.14 o
   4   3   4        377.39        414.15        21.50 o
   5   3   4          3.83          3.75        11.77 o
   6   3   4         43.33         44.93        13.05 o
   7   3   4         77.55        108.35        15.03 o
   8   3   4        366.59        389.98        22.53 o
   9   3   4        358.20        344.43        25.63 o
  10   3   4         72.97        107.88        35.69 o
  11   3   4          0.81          3.82        13.64 o
  12   3   4        132.26        160.14        27.48 o
  13   3   4        211.06        147.47        30.21 o
 -12   4   4          2.69          9.33        14.21 o
 -11   4   4        190.21        237.64        32.43 o
 -10   4   4         26.60         46.69        24.87 o
  -9   4   4        288.23        255.55        25.79 o
  -8   4   4          2.24        -23.44        34.89 o
  -7   4   4          2.34         31.98        16.35 o
  -6   4   4        468.31        472.30        28.68 o
  -5   4   4         23.84         35.90        12.27 o
  -4   4   4          3.91         -3.97        12.51 o
  -3   4   4         80.85         58.58        12.00 o
  -2   4   4       1019.65        982.42        24.11 o
  -1   4   4        477.07        502.97        20.69 o
   0   4   4       1626.93       1653.39        27.80 o
   1   4   4        347.23        332.26        20.34 o
   2   4   4       1263.38       1350.52        27.45 o
   3   4   4        227.75        231.73        21.68 o
   4   4   4         58.25         35.65        11.59 o
   5   4   4          0.16         -4.70        12.86 o
   6   4   4        302.06        350.89        46.42 o
   7   4   4        985.71        991.97        29.95 o
   8   4   4        123.02        163.50        22.91 o
   9   4   4         90.65         83.21        25.99 o
  10   4   4          0.50         15.24        14.37 o
  11   4   4         33.80         50.76        30.87 o
 -10   5   4        135.84        170.13        40.87 o
  -9   5   4        124.22        114.16        22.65 o
  -8   5   4         16.43         15.10        25.32 o
  -7   5   4       1810.89       1769.58        42.36 o
  -6   5   4       1430.46       1492.30        37.77 o
  -5   5   4         54.89         49.98        11.61 o
  -4   5   4       1000.14       1019.05        24.85 o
  -3   5   4        750.14        804.59        26.33 o
  -2   5   4       1505.92       1588.19        29.51 o
  -1   5   4        164.34        157.36        14.12 o
   0   5   4         28.62         18.76        10.26 o
   1   5   4        973.37        978.47        25.54 o
   2   5   4          1.72          3.63        10.94 o
   3   5   4        710.78        747.50        25.31 o
   4   5   4       1797.46       1839.12        38.86 o
   5   5   4         67.65         59.09        14.24 o
   6   5   4         34.29         25.26        13.79 o
   7   5   4       1037.97        974.83        37.08 o
   8   5   4        269.96        299.38        32.43 o
   9   5   4         61.78         42.64        16.44 o
  10   5   4          6.33         12.44        15.55 o
  -7   6   4        176.66        168.79        27.98 o
  -6   6   4        275.51        271.14        26.51 o
  -5   6   4       1965.51       1978.97        39.45 o
  -4   6   4       1185.46       1206.54        22.78 o
  -3   6   4        186.51        201.83        16.41 o
  -2   6   4       1876.54       1874.07        27.87 o
  -1   6   4        185.13        186.95        17.13 o
   0   6   4       1381.08       1388.05        26.77 o
   1   6   4       1684.68       1688.12        29.06 o
   2   6   4        381.80        359.55        17.32 o
   3   6   4         82.82        102.32        13.63 o
   4   6   4       1208.23       1165.77        29.68 o
   5   6   4        775.42        824.58        31.56 o
   6   6   4        434.69        529.83        25.00 o
   7   6   4        251.15        253.63        24.43 o
 -15   1   5        109.72         31.98        39.98 o
 -14   1   5         77.62         60.03        13.67 o
 -13   1   5        195.83        233.29        20.21 o
 -12   1   5        133.46        142.56        17.77 o
 -11   1   5         35.49         23.86        11.11 o
 -10   1   5         97.38        107.03        12.72 o
  -9   1   5          5.82         -1.75        10.27 o
  -8   1   5        487.61        500.84        20.86 o
  -7   1   5       1168.60       1078.87        30.97 o
  -6   1   5       4010.17       3823.05        47.03 o
  -5   1   5       2869.04       2586.37        33.13 o
  -4   1   5       1227.98       1189.92        29.30 o
  -3   1   5        798.08        732.72        16.36 o
  -2   1   5       5527.63       5342.78       105.27 o
  -1   1   5      38305.00      37877.33       379.42 o
   0   1   5         23.32         15.98         4.58 o
   1   1   5       2773.09       2672.86        56.15 o
   2   1   5          0.05          5.79         7.34 o
   3   1   5       1700.81       1532.88        32.47 o
   4   1   5       3811.80       3638.28        50.50 o
   5   1   5        712.92        692.38        20.62 o
   6   1   5        562.20        633.37        23.51 o
   7   1   5        798.04        728.50        79.95 o
   8   1   5       1251.28       1125.42        28.81 o
   9   1   5       1961.64       1804.37        41.32 o
  10   1   5        418.47        352.56        26.62 o
  11   1   5         20.57         -5.38        14.41 o
  12   1   5        153.04        174.07        27.28 o
  13   1   5          2.88        -41.31        45.31 o
  14   1   5        120.06        116.05        20.21 o
 -14   2   5       1259.10       1282.48        25.14 o
 -13   2   5        247.46        254.87        20.57 o
 -12   2   5         56.05         49.21        14.58 o
 -11   2   5        154.57        182.92        20.78 o
 -10   2   5        126.68        133.05        20.10 o
  -9   2   5       3977.12       3851.80        43.90 o
  -8   2   5       1757.57       1770.52        30.82 o
  -7   2   5       1306.56       1253.18        26.63 o
  -6   2   5         50.64         34.88        12.38 o
  -5   2   5       1714.84       1604.12        29.25 o
  -4   2   5       6197.31       5785.46        64.16 o
  -3   2   5      10988.97      10926.55       122.12 o
  -2   2   5       2028.22       1874.44        37.78 o
  -1   2   5       2486.29       2569.66        52.70 o
   0   2   5        566.43        510.56        20.78 o
   1   2   5        696.08        677.33        25.11 o
   2   2   5       1764.44       1665.74        28.38 o
   3   2   5       5443.34       5368.21        63.87 o
   4   2   5        500.89        480.84        31.04 o
   5   2   5       2233.00       1928.89        66.43 o
   6   2   5       6882.96       6641.43       136.50 o
   7   2   5       3547.40       3415.97        75.08 o
   8   2   5          4.32          2.20        19.32 o
   9   2   5       1391.34       1325.08        37.82 o
  10   2   5        170.64        183.41        21.03 o
  11   2   5         16.47         -6.90        14.51 o
  12   2   5        101.70         86.87        18.04 o
  13   2   5         21.14         17.67        15.26 o
  14   2   5          6.08        -15.99        15.99 o
 -13   3   5       1389.82       1476.75        36.65 o
 -12   3   5       1330.69       1354.09        44.49 o
 -11   3   5        283.28        249.02        19.10 o
 -10   3   5        306.42        361.26        21.63 o
  -9   3   5       2499.35       2480.93        42.61 o
  -8   3   5        813.25        771.75        27.34 o
  -7   3   5        438.26        442.45        28.57 o
  -6   3   5       1937.63       1853.60        43.49 o
  -5   3   5       4483.27       4417.84        60.67 o
  -4   3   5        106.58         85.56        15.79 o
  -3   3   5       3817.88       3816.26       174.69 o
  -2   3   5       8490.33       8226.89       206.10 o
  -1   3   5       3877.99       3836.87        87.64 o
   0   3   5       1971.97       2024.10        73.07 o
   1   3   5       3013.84       2923.23        83.86 o
   2   3   5       7398.15       7619.60        77.88 o
   3   3   5        721.14        704.69        22.23 o
   4   3   5       1787.38       1764.84        29.82 o
   5   3   5       6508.49       6714.13        73.39 o
   6   3   5       2930.08       2876.67        45.02 o
   7   3   5        306.32        326.62        32.95 o
   8   3   5      10007.18       9952.99       115.16 o
   9   3   5        191.24        234.41        39.86 o
  10   3   5         19.21         17.18        16.86 o
  11   3   5        679.15        716.33        27.85 o
  12   3   5        712.41        854.56        31.42 o
  13   3   5         82.51         71.07        18.66 o
 -12   4   5         18.92         -6.22        15.55 o
 -11   4   5       1848.25       2076.44       218.10 o
 -10   4   5       2218.54       2292.61        53.22 o
  -9   4   5         57.02         77.25        34.42 o
  -8   4   5        735.50        724.05        30.64 o
  -7   4   5       1905.51       1891.33        38.03 o
  -6   4   5        309.67        301.65        22.79 o
  -5   4   5        298.27        353.17        31.77 o
  -4   4   5       1131.74       1125.69        43.21 o
  -3   4   5        228.14        252.64        24.16 o
  -2   4   5       1264.30       1203.81        24.57 o
  -1   4   5       7533.69       7567.52        69.45 o
   0   4   5       3120.19       2998.91        39.75 o
   1   4   5        465.66        469.67        28.27 o
   2   4   5       3342.85       3334.05        44.03 o
   3   4   5       2979.71       2917.81        39.13 o
   4   4   5       3664.50       3539.94        44.38 o
   5   4   5        215.63        217.33        18.72 o
   6   4   5        134.34        174.76        18.59 o
   7   4   5        295.41        352.29        23.10 o
   8   4   5        272.10        263.24        19.63 o
   9   4   5        673.35        692.33        30.15 o
  10   4   5       1447.71       1494.84        39.69 o
  11   4   5         14.30         25.01        20.43 o
 -10   5   5        830.22        853.29        35.98 o
  -9   5   5       1890.77       1883.37        58.19 o
  -8   5   5        309.68        323.37        33.76 o
  -7   5   5         60.03         37.56        16.00 o
  -6   5   5        314.85        351.04        25.65 o
  -5   5   5        373.27        369.88        22.10 o
  -4   5   5         18.64         15.23        11.59 o
  -3   5   5        109.93        161.71        15.72 o
  -2   5   5       1231.72       1230.87        26.09 o
  -1   5   5       1965.97       1962.65        32.06 o
   0   5   5       2230.00       2268.24        40.55 o
   1   5   5       2955.58       2878.23        50.76 o
   2   5   5       3611.37       3626.38        49.49 o
   3   5   5       1106.13       1044.10        24.98 o
   4   5   5        150.58        183.27        16.35 o
   5   5   5        924.86        854.39        58.89 o
   6   5   5       1044.28       1022.76        32.65 o
   7   5   5         42.19         36.99        13.70 o
   8   5   5        555.32        571.11        37.09 o
   9   5   5         22.29         19.10        16.44 o
  -7   6   5        214.59        219.43        32.43 o
  -6   6   5         40.23         45.60        28.43 o
  -5   6   5         55.37         97.36        17.71 o
  -4   6   5        617.47        615.08        19.61 o
  -3   6   5       1125.88       1095.96        29.66 o
  -2   6   5        280.88        273.75        17.52 o
  -1   6   5        801.43        791.27        22.25 o
   0   6   5        369.11        350.92        18.15 o
   1   6   5        106.49         96.32        14.12 o
   2   6   5          1.68          2.23         9.67 o
   3   6   5         59.97         52.17        10.38 o
   4   6   5         32.16         38.78        13.21 o
   5   6   5        151.96         99.15        15.02 o
   6   6   5        112.73         86.06        14.00 o
 -14   0   6         71.32        103.66        15.47 o
 -13   0   6        633.13        672.81        44.20 o
 -12   0   6       2178.86       2293.98        61.91 o
 -11   0   6         16.71          2.47        16.30 o
 -10   0   6       6211.42       6309.41        89.24 o
  -9   0   6       9788.55      10365.52       134.12 o
  -8   0   6        103.42        114.12        22.08 o
  -7   0   6       3599.73       3422.95        94.33 o
  -6   0   6       7323.93       7383.00        98.75 o
  -5   0   6       9744.27      10019.94       141.41 o
  -4   0   6        656.46        643.29        28.21 o
  -3   0   6      13095.21      13899.78       199.13 o
  -1   0   6      11560.88      13139.27       187.98 o
   0   0   6      11287.03      11964.48       174.32 o
   1   0   6       6772.05       7033.35       145.03 o
   2   0   6       2736.00       2961.49        54.79 o
   3   0   6        470.59        466.12        22.19 o
   4   0   6      28227.00      30743.82       366.08 o
   5   0   6      34254.11      36945.10      1171.15 o
   6   0   6        312.08        252.94        27.29 o
   7   0   6         17.68         51.67        18.88 o
   8   0   6       7157.94       7458.78       122.80 o
   9   0   6       1240.88       1249.00        39.39 o
  10   0   6        102.06         97.28        23.54 o
  11   0   6         13.91         -8.44        24.43 o
  12   0   6        321.18        254.52        43.09 o
  13   0   6        408.08        403.77        48.42 o
  14   0   6       1049.74       1067.84        46.64 o
 -15   1   6         20.33        -22.21        23.10 o
 -14   1   6        594.45        576.53        18.39 o
 -13   1   6         29.42         27.73        12.15 o
 -12   1   6       1607.85       1582.06        31.23 o
 -11   1   6        330.35        281.68        19.03 o
 -10   1   6        697.14        703.64        26.34 o
  -9   1   6       1616.77       1570.94        28.24 o
  -8   1   6        717.08        588.62        29.06 o
  -7   1   6       7484.39       7281.80        84.52 o
  -6   1   6       2672.77       2749.04        68.59 o
  -5   1   6        772.10        652.38        17.12 o
  -4   1   6       4750.98       4655.34        65.67 o
  -3   1   6         48.24         40.09         9.48 o
  -2   1   6          5.51         15.58         7.06 o
  -1   1   6      21872.26      24498.32       285.05 o
   0   1   6       2799.27       3222.11        54.53 o
   1   1   6       2902.30       2985.10        44.92 o
   2   1   6       8169.56       8669.50       112.82 o
   3   1   6       7016.12       7251.13       160.62 o
   4   1   6       1218.42       1227.89        27.59 o
   5   1   6        238.99        192.60        17.74 o
   6   1   6       4922.32       4784.87       158.82 o
   7   1   6       2620.18       2684.03        59.73 o
   8   1   6          2.97         36.84        13.28 o
   9   1   6          4.02         -3.50        12.95 o
  10   1   6        837.18        777.56        36.30 o
  11   1   6        539.80        518.87        44.20 o
  12   1   6        277.89        368.67        33.42 o
  13   1   6       1515.29       1405.99        99.50 o
  14   1   6        752.17        758.40        38.15 o
 -14   2   6        735.48        722.18        22.49 o
 -13   2   6       1308.20       1299.15        28.32 o
 -12   2   6       1636.57       1602.54        29.44 o
 -11   2   6        285.06        266.32        20.25 o
 -10   2   6        698.05        716.89        25.24 o
  -9   2   6        953.19        986.47        24.90 o
  -8   2   6        560.87        606.67        22.70 o
  -7   2   6        439.31        453.93        21.14 o
  -6   2   6       2471.81       2447.75        36.73 o
  -5   2   6       2200.09       2308.93        38.48 o
  -4   2   6         18.04         12.37         9.85 o
  -3   2   6      12888.70      14089.76       158.22 o
  -2   2   6       3629.45       3865.47        61.44 o
  -1   2   6        346.50        412.83        21.21 o
   0   2   6        163.23        155.35        17.94 o
   1   2   6         89.46         73.47        11.93 o
   2   2   6       1460.14       1434.26        27.24 o
   3   2   6        312.56        416.12        22.47 o
   4   2   6       1992.30       2115.18        46.17 o
   5   2   6       3446.96       3256.81        85.28 o
   6   2   6        436.63        486.94        36.67 o
   7   2   6       1068.83       1083.59        34.52 o
   8   2   6       7412.21       7472.57        96.09 o
   9   2   6        201.93        211.56        26.43 o
  10   2   6        606.94        537.66        55.43 o
  11   2   6       1365.87       1365.21        45.31 o
  12   2   6        702.31        735.07        47.53 o
  13   2   6        117.15        127.19        20.04 o
  14   2   6        225.94        289.61        28.43 o
 -13   3   6         25.90          9.91        13.63 o
 -12   3   6        320.14        290.69        24.96 o
 -11   3   6        442.16        412.67        27.63 o
 -10   3   6        658.14        648.96        24.25 o
  -9   3   6         27.04         10.80        12.42 o
  -8   3   6          5.25         14.23        12.41 o
  -7   3   6        814.94        906.39        28.29 o
  -6   3   6        307.45        277.84        22.27 o
  -5   3   6       1595.10       1706.78        32.92 o
  -4   3   6        387.60        393.27        38.60 o
  -3   3   6          0.03         12.11        15.83 o
  -2   3   6        203.41        238.17        24.23 o
  -1   3   6       3202.72       3337.59        63.94 o
   0   3   6       1707.48       1744.20       171.46 o
   1   3   6       1332.67       1491.52        62.90 o
   2   3   6         17.74         14.72        10.79 o
   3   3   6         35.44         59.92        12.51 o
   4   3   6         12.99         12.80        10.84 o
   5   3   6       1257.58       1315.21        28.59 o
   6   3   6        479.76        560.27        28.67 o
   7   3   6         10.83         40.38        15.07 o
   8   3   6       1938.56       2065.36        35.26 o
   9   3   6        965.69        946.16        30.47 o
  10   3   6        958.83        952.56        38.16 o
  11   3   6        124.78        131.02        19.81 o
  12   3   6         64.80         74.34        25.32 o
  13   3   6          8.20         14.21        16.44 o
 -12   4   6        121.05         96.39        25.32 o
 -11   4   6          0.59        -10.57        39.76 o
 -10   4   6         12.00         22.72        15.23 o
  -9   4   6         92.10        169.86        65.07 o
  -8   4   6         96.02         98.94        15.46 o
  -7   4   6         75.85         93.12        27.59 o
  -6   4   6        233.31        240.02        24.35 o
  -5   4   6       1170.52       1154.01        26.31 o
  -4   4   6        188.16        204.87        18.46 o
  -3   4   6        315.37        344.91        20.32 o
  -2   4   6        243.88        234.24        15.93 o
  -1   4   6          0.48         -9.83        10.60 o
   0   4   6          0.36         -5.02        10.61 o
   1   4   6        113.56        187.07        15.19 o
   2   4   6          7.82          8.44        11.05 o
   3   4   6        131.45        124.75        15.83 o
   4   4   6        202.40        224.81        16.06 o
   5   4   6        114.60        152.47        18.05 o
   6   4   6        538.97        508.16        28.07 o
   7   4   6        299.08        334.83        23.72 o
   8   4   6        235.88        243.88        22.46 o
   9   4   6        223.40        288.61        59.55 o
  10   4   6         35.43         25.32        15.39 o
  11   4   6          0.12          4.71        16.51 o
 -10   5   6        460.41        441.97        29.32 o
  -9   5   6         58.52         39.98        17.32 o
  -8   5   6        841.74        875.36        34.56 o
  -7   5   6         52.35         29.12        15.56 o
  -6   5   6         48.30         26.24        14.08 o
  -5   5   6        318.00        361.47        22.32 o
  -4   5   6         29.43         45.03        10.43 o
  -3   5   6         87.89         96.63        11.06 o
  -2   5   6         79.17         84.51        10.62 o
  -1   5   6        181.35        178.53        19.46 o
   0   5   6        773.10        804.34        22.73 o
   1   5   6         88.82         75.12        10.77 o
   2   5   6          0.95          8.40         9.91 o
   3   5   6        113.03        106.31        11.45 o
   4   5   6        414.68        382.46        22.50 o
   5   5   6         63.50         57.88        16.09 o
   6   5   6        281.75        285.97        22.56 o
   7   5   6        180.32        211.54        21.45 o
   8   5   6         62.24         59.29        14.92 o
   9   5   6       1432.26       1508.92        48.86 o
  -6   6   6        558.29        580.85        43.75 o
  -5   6   6        313.55        359.98        25.55 o
  -4   6   6        589.31        619.76        25.37 o
  -3   6   6       2039.74       2143.48        32.48 o
  -2   6   6       2012.93       2047.08        31.38 o
  -1   6   6        515.16        533.23        19.08 o
   0   6   6        219.71        220.09        16.49 o
   1   6   6       1499.66       1473.67        29.27 o
   2   6   6       1087.03       1081.81        25.53 o
   3   6   6          4.10         -1.62         9.74 o
   4   6   6        546.45        517.31        21.21 o
   5   6   6        350.19        325.12        32.03 o
   6   6   6        196.54        154.19        15.17 o
 -15   1   7         76.41        183.45        32.87 o
 -14   1   7        145.71        158.95        22.57 o
 -13   1   7        258.90        256.86        17.31 o
 -12   1   7         45.31         62.82        12.05 o
 -11   1   7         32.26          6.73        10.61 o
 -10   1   7       2504.36       2418.13        35.85 o
  -9   1   7       3548.73       3518.13        45.44 o
  -8   1   7        350.62        322.04        16.13 o
  -7   1   7         49.71         56.43        11.69 o
  -6   1   7       1896.61       1783.20        33.72 o
  -5   1   7        646.09        607.92        20.67 o
  -4   1   7        346.14        324.21        18.77 o
  -3   1   7       2081.12       2097.24        44.75 o
  -2   1   7       1469.49       1292.63        32.02 o
  -1   1   7       1785.75       1571.45        36.41 o
   0   1   7       9670.30       9193.80       190.93 o
   1   1   7         18.43         19.16         6.74 o
   2   1   7        210.53        164.05        15.36 o
   3   1   7        136.82        126.30        14.83 o
   4   1   7          5.42          3.17        10.33 o
   5   1   7       1526.27       1498.30        33.24 o
   6   1   7        247.81        202.79        20.90 o
   7   1   7         37.62         54.61        18.48 o
   8   1   7          1.34          3.27        13.10 o
   9   1   7        416.73        376.00        26.43 o
  10   1   7        687.55        664.88        34.78 o
  11   1   7        597.73        612.90        62.63 o
  12   1   7        846.55        765.06        45.31 o
  13   1   7         67.89         69.18        26.21 o
  14   1   7        189.67        226.09        30.21 o
 -14   2   7          6.31         -8.81        13.63 o
 -13   2   7        111.17        160.55        19.21 o
 -12   2   7       3798.99       3779.64        46.49 o
 -11   2   7       2340.44       2321.66        34.68 o
 -10   2   7       1418.89       1398.86        25.62 o
  -9   2   7        713.97        707.51        23.06 o
  -8   2   7       6469.10       6067.94        66.77 o
  -7   2   7       5131.21       4899.13        68.67 o
  -6   2   7        512.42        506.93        21.66 o
  -5   2   7       3993.09       3986.54        63.55 o
  -4   2   7       4817.00       4802.87       114.68 o
  -3   2   7      10329.69      10305.46       102.11 o
  -2   2   7      10687.51      10464.66       117.01 o
  -1   2   7       7785.86       8075.82       106.74 o
   0   2   7       2888.14       3000.59        50.79 o
   1   2   7       2477.96       2460.19        35.46 o
   2   2   7       7526.70       7465.05        99.86 o
   3   2   7       7507.73       7490.95       173.20 o
   4   2   7        165.74        132.53        20.03 o
   5   2   7        881.06        881.54        80.26 o
   6   2   7        405.22        421.91        27.47 o
   7   2   7         41.27         38.01        15.57 o
   8   2   7        583.99        550.90        31.13 o
   9   2   7       4482.31       4252.93        67.48 o
  10   2   7       1044.14        989.34        36.72 o
  11   2   7        167.26        135.92        37.76 o
  12   2   7       2900.15       2922.04        60.73 o
  13   2   7       2527.72       2552.64        52.90 o
 -13   3   7        898.44        948.86        37.53 o
 -12   3   7          4.94          5.78        12.31 o
 -11   3   7        401.82        391.01        27.53 o
 -10   3   7        682.20        721.74        25.59 o
  -9   3   7        486.43        534.81        23.12 o
  -8   3   7         17.32         39.60        12.72 o
  -7   3   7       2347.43       2381.00        39.94 o
  -6   3   7       4710.16       4511.18        54.77 o
  -5   3   7        310.57        250.69        20.68 o
  -4   3   7        573.37        481.84        22.06 o
  -3   3   7       4786.71       4523.97        54.49 o
  -2   3   7       4555.71       4456.01       100.90 o
  -1   3   7         22.89          7.88        15.53 o
   0   3   7       4585.60       4361.92        56.44 o
   1   3   7       3597.44       3419.82        40.82 o
   2   3   7        446.54        445.98        23.29 o
   3   3   7       1297.39       1174.86        23.63 o
   4   3   7       3256.35       3298.49        38.54 o
   5   3   7       1228.38       1159.63        27.37 o
   6   3   7        947.68        877.23        26.76 o
   7   3   7         19.49         16.13        15.83 o
   8   3   7        335.51        420.23        21.58 o
   9   3   7        178.34        141.15        16.19 o
  10   3   7        341.89        392.21        49.52 o
  11   3   7       1041.75       1185.58        55.29 o
  12   3   7        197.25        348.25        52.86 o
 -12   4   7        338.47        373.12        25.76 o
 -11   4   7         27.45         -3.11        16.44 o
 -10   4   7          3.60         -4.84        26.92 o
  -9   4   7       1531.41       1558.45        37.08 o
  -8   4   7       1812.25       1820.66        38.80 o
  -7   4   7         96.77        144.73        20.90 o
  -6   4   7        395.32        437.02        24.52 o
  -5   4   7       8381.47       8156.81        80.45 o
  -4   4   7       9900.01       9866.66        86.89 o
  -3   4   7         22.03          9.60        13.22 o
  -2   4   7       1228.49       1239.71        25.89 o
  -1   4   7       6107.52       5998.76       123.60 o
   0   4   7       1831.93       1719.14        33.70 o
   1   4   7        499.46        498.46        26.82 o
   2   4   7       2421.06       2499.48        40.17 o
   3   4   7       1250.51       1291.21        26.29 o
   4   4   7        422.40        397.23        23.49 o
   5   4   7       4275.90       4309.98        60.10 o
   6   4   7       2052.58       2008.91        39.04 o
   7   4   7       1497.87       1395.30        29.23 o
   8   4   7        701.94        729.11        37.12 o
   9   4   7       2304.34       2420.23        52.44 o
  10   4   7        612.71        631.54        29.84 o
  11   4   7         27.85         29.32        19.99 o
 -10   5   7        123.67        180.34        27.98 o
  -9   5   7         17.62         15.55        17.77 o
  -8   5   7        295.60        317.40        35.09 o
  -7   5   7       2007.91       1981.19        42.32 o
  -6   5   7       1316.20       1336.67        35.54 o
  -5   5   7         18.81          3.78        13.79 o
  -4   5   7        200.30        215.59        16.41 o
  -3   5   7       1425.01       1407.27        25.15 o
  -2   5   7        613.33        568.03        19.58 o
  -1   5   7       1141.24       1098.09        24.88 o
   0   5   7        199.70        168.55        17.98 o
   1   5   7        886.26        864.59        22.93 o
   2   5   7        179.00        192.10        15.38 o
   3   5   7        671.40        684.51        22.96 o
   4   5   7       1326.06       1308.50        30.31 o
   5   5   7        897.43        797.01        36.74 o
   6   5   7       1629.63       1635.87        34.72 o
   7   5   7       2100.72       2043.72        35.29 o
   8   5   7        430.81        378.20        39.43 o
   9   5   7        135.23        163.02        28.43 o
  -6   6   7         17.22         15.25        52.86 o
  -5   6   7        547.66        567.67        33.31 o
  -4   6   7        692.04        718.26        23.60 o
  -3   6   7         25.11         43.25        11.42 o
  -2   6   7         19.47          8.05        10.83 o
  -1   6   7         80.17         73.70        11.27 o
   0   6   7          1.25          6.17        10.41 o
   1   6   7          3.92          7.71         9.47 o
   2   6   7         52.61         49.74        10.36 o
   3   6   7        323.01        332.46        18.96 o
   4   6   7         78.43         64.62        11.15 o
   5   6   7        375.20        334.26        17.57 o
   6   6   7         74.11         92.97        19.32 o
 -15   0   8        298.78        281.62        37.31 o
 -14   0   8        743.63        782.12        24.40 o
 -13   0   8       1794.14       1874.45        46.48 o
 -12   0   8         53.45         60.12        15.94 o
 -11   0   8         30.74         36.99        21.32 o
 -10   0   8       1065.82       1107.98        31.62 o
  -9   0   8        616.89        673.96        27.32 o
  -8   0   8          2.16         28.14        13.20 o
  -7   0   8       1174.39       1013.92        95.42 o
  -6   0   8       2245.73       2245.79        59.25 o
  -5   0   8        461.83        427.38        20.73 o
  -4   0   8      11778.01      11573.85       243.86 o
  -1   0   8       1911.60       1949.10        34.71 o
   0   0   8      13127.63      14122.62       294.05 o
   1   0   8       8120.38       8527.88       132.38 o
   2   0   8       4644.35       5072.24        88.24 o
   3   0   8       4561.45       4315.32       118.60 o
   4   0   8        115.78        221.75        21.52 o
   5   0   8        506.03        628.89        52.64 o
   7   0   8       6426.88       6077.02       203.22 o
   8   0   8       1604.18       1708.24        53.08 o
   9   0   8        932.58        901.71        47.08 o
  10   0   8       4472.05       4411.71       118.15 o
  11   0   8       1609.07       1758.55        68.41 o
  12   0   8        455.30        435.75        47.53 o
  13   0   8         85.31         40.65        19.21 o
  14   0   8         44.94         14.66        22.21 o
 -15   1   8       1219.30       1202.87        44.42 o
 -14   1   8         10.97         11.43        11.30 o
 -13   1   8        160.27        150.45        15.04 o
 -12   1   8       2766.50       2867.79        38.46 o
 -11   1   8        715.41        742.38        22.33 o
 -10   1   8        608.63        694.34        21.88 o
  -9   1   8       1875.89       1806.41        37.22 o
  -8   1   8       2503.55       2476.58        32.31 o
  -7   1   8        484.77        483.21        22.42 o
  -6   1   8      10280.60      10451.79       118.19 o
  -5   1   8       1207.72       1153.59        25.49 o
  -4   1   8       1584.75       1569.90        27.51 o
  -3   1   8       7579.38       7642.58       244.61 o
  -2   1   8       3701.74       3781.84        95.50 o
  -1   1   8      14705.09      16204.79       191.93 o
   0   1   8       3732.98       4173.67        50.51 o
   1   1   8       3594.97       4096.64        60.17 o
   2   1   8       6361.56       6549.31        77.31 o
   3   1   8        332.10        342.90        30.45 o
   4   1   8        173.48        153.45        20.10 o
   5   1   8       8649.19       9152.30       121.22 o
   6   1   8       1132.16       1095.47        46.23 o
   7   1   8        256.86        274.87        22.30 o
   8   1   8       1181.93       1113.08        28.96 o
   9   1   8       4799.73       4712.90        86.22 o
  10   1   8        764.83        724.57        36.67 o
  11   1   8        251.84        177.97        27.95 o
  12   1   8        543.37        539.15        28.90 o
  13   1   8        113.82         88.12        37.10 o
  14   1   8         58.90         59.97        18.66 o
 -14   2   8        154.11        121.98        37.65 o
 -13   2   8         57.48         80.45        13.12 o
 -12   2   8         11.18         22.74        11.33 o
 -11   2   8        632.70        623.39        21.06 o
 -10   2   8        670.15        682.93        20.49 o
  -9   2   8        587.67        587.42        21.78 o
  -8   2   8          4.79         -2.29        11.90 o
  -7   2   8        730.29        701.00        23.10 o
  -6   2   8       2277.66       2292.67        36.59 o
  -5   2   8        534.36        482.74        39.75 o
  -4   2   8         46.84         59.99        15.02 o
  -3   2   8        155.02         94.90        17.83 o
  -2   2   8        977.40       1048.19        28.92 o
  -1   2   8        554.33        601.18        23.53 o
   0   2   8      12514.57      14276.32       179.76 o
   1   2   8       6457.40       7155.42       131.21 o
   2   2   8       7459.41       8733.71       104.13 o
   3   2   8      10252.67      11344.88       151.49 o
   4   2   8       3389.74       3616.73        76.91 o
   5   2   8         21.92         92.16        24.55 o
   6   2   8        212.58        215.51        19.31 o
   7   2   8         44.83         46.47        14.37 o
   8   2   8        338.44        341.33        47.11 o
   9   2   8        837.26        857.31        35.65 o
  10   2   8        213.81        190.89        39.76 o
  11   2   8        307.30        298.49        28.39 o
  12   2   8          0.32          0.31        14.73 o
  13   2   8        114.10        109.55        20.87 o
 -13   3   8          0.58          1.28        12.27 o
 -12   3   8        135.14        176.72        35.06 o
 -11   3   8         10.32         -6.57        12.85 o
 -10   3   8        236.38        271.10        21.17 o
  -9   3   8       2324.32       2278.21        40.25 o
  -8   3   8       2159.51       2096.25        37.36 o
  -7   3   8        631.85        640.48        24.91 o
  -6   3   8         86.30         82.35        13.30 o
  -5   3   8         22.39         15.55        11.38 o
  -4   3   8          0.83        -11.24        11.24 o
  -3   3   8          0.53         18.33        10.77 o
  -2   3   8         30.74         29.10        11.69 o
  -1   3   8        492.90        507.73        19.36 o
   0   3   8       2499.76       2725.22        35.44 o
   1   3   8       1537.73       1475.96        27.26 o
   2   3   8       3353.69       3541.19        41.50 o
   3   3   8        867.30        897.94        21.86 o
   4   3   8          0.73        -14.07        14.07 o
   5   3   8       2234.56       2335.36        36.89 o
   6   3   8       1482.90       1543.22        32.13 o
   7   3   8       1134.87       1161.67        27.44 o
   8   3   8        158.74        137.76        14.74 o
   9   3   8        168.78        181.10        22.77 o
  10   3   8        151.10        221.95        25.02 o
  11   3   8        496.21        542.17        32.69 o
  12   3   8         63.61         47.01        16.17 o
 -12   4   8        440.94        402.44        26.65 o
 -11   4   8         16.72         20.71        17.13 o
 -10   4   8         33.29         55.15        14.47 o
  -9   4   8         40.10         33.31        14.51 o
  -8   4   8          2.21         18.43        13.38 o
  -7   4   8         88.02         89.48        13.44 o
  -6   4   8         48.99         59.39        13.21 o
  -5   4   8        233.11        257.91        22.49 o
  -4   4   8          6.54         18.48        11.02 o
  -3   4   8         54.33         49.69        11.55 o
  -2   4   8         19.27         13.23        11.76 o
  -1   4   8        254.32        331.10        20.47 o
   0   4   8        151.35        155.50        14.82 o
   1   4   8        103.08        100.76        17.40 o
   2   4   8        434.51        467.76        20.32 o
   3   4   8         92.79         83.66        10.88 o
   4   4   8         53.88         58.52        15.34 o
   5   4   8          2.35         -6.07        12.14 o
   6   4   8        406.64        449.68        25.52 o
   7   4   8          6.52         -9.98        11.73 o
   8   4   8         13.82         18.70        13.28 o
   9   4   8        118.29        150.78        21.78 o
  10   4   8          2.10         43.19        18.74 o
  11   4   8         96.29        130.15        30.21 o
 -10   5   8          9.33         17.77        17.32 o
  -9   5   8         39.80         48.90        17.60 o
  -8   5   8        290.01        325.76        26.24 o
  -7   5   8        228.58        272.99        35.52 o
  -6   5   8         45.08         48.44        13.81 o
  -5   5   8        569.96        524.66        45.12 o
  -4   5   8        931.90        915.14        27.71 o
  -3   5   8         30.91         35.63         9.97 o
  -2   5   8       2223.86       2283.87        33.51 o
  -1   5   8        130.01        134.88        14.56 o
   0   5   8        122.14        133.64        13.14 o
   1   5   8       1459.32       1493.45        27.01 o
   2   5   8        944.31        987.86        22.75 o
   3   5   8         52.71         59.38        10.67 o
   4   5   8        336.02        348.55        23.55 o
   5   5   8        768.95        781.95        25.62 o
   6   5   8        922.79        971.88        26.99 o
   7   5   8          0.46          4.25        11.27 o
   8   5   8          1.19         39.34        21.34 o
   9   5   8         46.03         42.64        20.88 o
  -6   6   8       1033.75       1091.08        46.31 o
  -5   6   8        784.60        806.65        42.20 o
  -4   6   8         51.38         57.14        15.67 o
  -3   6   8        576.37        558.21        27.25 o
  -2   6   8         86.57         91.33        16.56 o
  -1   6   8         81.07         62.53        11.46 o
   0   6   8       1877.78       1925.08        33.25 o
   1   6   8        410.38        413.89        23.27 o
   2   6   8        365.17        367.37        18.81 o
   3   6   8       2265.15       2330.54        37.46 o
   4   6   8       1679.84       1844.30        35.75 o
   5   6   8        571.84        562.88        21.12 o
 -15   1   9        189.09        186.56        29.76 o
 -14   1   9        622.42        663.21        20.36 o
 -13   1   9        396.79        371.89        20.91 o
 -12   1   9        313.40        317.14        20.85 o
 -11   1   9        432.26        444.86        19.84 o
 -10   1   9        147.03        117.61        11.78 o
  -9   1   9        876.38        825.06        22.38 o
  -8   1   9        300.51        286.14        16.69 o
  -7   1   9       1376.17       1245.03        24.20 o
  -6   1   9         11.06          9.60        11.77 o
  -5   1   9         82.96         91.81        11.48 o
  -4   1   9        244.55        251.22        15.58 o
  -3   1   9      11626.03      11508.52       174.57 o
  -2   1   9         63.12         56.02        22.65 o
  -1   1   9       1321.77       1430.12        21.83 o
   0   1   9        959.73       1057.41        21.29 o
   1   1   9          3.38          9.86         7.78 o
   2   1   9        712.79        666.63        20.57 o
   3   1   9       6522.99       6317.40        92.90 o
   4   1   9        325.97        338.15        22.48 o
   5   1   9        330.77        313.60        22.33 o
   6   1   9       5271.22       4914.55        64.03 o
   7   1   9       2585.82       2414.90        43.80 o
   8   1   9        744.80        673.87        27.15 o
   9   1   9          1.79        -10.91        14.66 o
  10   1   9        420.06        343.04        33.14 o
  11   1   9          2.12          3.39        17.73 o
  12   1   9          2.58        -14.09        14.09 o
  13   1   9         56.77         36.87        16.26 o
  14   1   9          6.54         -2.22        19.99 o
 -14   2   9        561.37        593.22        24.81 o
 -13   2   9          1.72         -0.60        15.60 o
 -12   2   9        826.25        865.90        22.54 o
 -11   2   9         40.70         54.88        10.78 o
 -10   2   9        310.96        371.82        18.71 o
  -9   2   9       2975.88       2918.28        41.03 o
  -8   2   9        341.89        320.85        20.95 o
  -7   2   9        765.46        708.42        24.09 o
  -6   2   9       5422.90       5257.36        65.00 o
  -5   2   9       5526.27       5015.06        58.33 o
  -4   2   9       3354.65       3351.83        70.81 o
  -3   2   9        323.92        334.48        30.87 o
  -2   2   9         54.28         52.80        17.55 o
  -1   2   9       5788.63       5845.87        70.18 o
   0   2   9       1164.09       1213.54        31.33 o
   1   2   9       1555.79       1511.18        31.88 o
   2   2   9       1168.84       1030.61        31.57 o
   3   2   9          2.54          1.59        13.93 o
   4   2   9       4171.67       3724.44        95.27 o
   5   2   9       8065.92       7885.17        92.09 o
   6   2   9       7182.16       6664.19        73.55 o
   7   2   9         75.15         63.65        13.16 o
   8   2   9       2868.94       2791.92        46.36 o
   9   2   9       3224.43       3072.06        50.87 o
  10   2   9         13.56         38.49        15.94 o
  11   2   9         17.67          3.08        22.65 o
  12   2   9         20.47         34.52        29.09 o
  13   2   9        135.47         99.50        21.77 o
 -13   3   9         16.31         15.83        11.82 o
 -12   3   9         88.54         94.17        16.96 o
 -11   3   9       2786.45       2735.98        46.50 o
 -10   3   9       2336.92       2335.33        38.88 o
  -9   3   9          1.45         18.92        11.91 o
  -8   3   9       4264.81       4120.51        57.54 o
  -7   3   9       3907.22       3889.37        53.68 o
  -6   3   9        356.20        389.84        30.53 o
  -5   3   9        924.72        917.77        30.15 o
  -4   3   9       2852.59       2734.69        35.75 o
  -3   3   9       4990.63       4744.61        46.10 o
  -2   3   9         53.39         66.32        12.31 o
  -1   3   9       2460.09       2477.74        35.37 o
   0   3   9       5604.37       5243.51        56.18 o
   1   3   9       1805.09       1814.42        29.21 o
   2   3   9       2517.94       2446.02        34.97 o
   3   3   9       3054.26       2869.51        37.69 o
   4   3   9       1718.17       1647.87        29.39 o
   5   3   9        381.12        309.45        32.03 o
   6   3   9       6447.62       6218.87        76.93 o
   7   3   9       3088.28       3060.55        42.91 o
   8   3   9        122.72        137.29        13.47 o
   9   3   9       1347.62       1306.12        39.17 o
  10   3   9       3583.86       3662.09        72.53 o
  11   3   9        318.43        329.67        26.87 o
  12   3   9        158.13        194.11        29.76 o
 -12   4   9       2209.20       2170.76        57.74 o
 -11   4   9         14.72        -11.71        15.26 o
 -10   4   9        441.93        473.13        23.56 o
  -9   4   9       1171.72       1262.58        32.56 o
  -8   4   9       2065.89       2075.52        40.76 o
  -7   4   9        440.32        396.83        23.15 o
  -6   4   9        689.10        720.88        26.84 o
  -5   4   9       1455.24       1415.88        28.71 o
  -4   4   9        708.39        681.26        22.17 o
  -3   4   9        806.56        832.64        22.60 o
  -2   4   9       5677.55       5606.42        60.11 o
  -1   4   9       1463.98       1483.60        27.71 o
   0   4   9         32.80         28.85        10.20 o
   1   4   9       3853.01       3884.50        42.60 o
   2   4   9       2985.95       2817.76        37.80 o
   3   4   9        292.94        299.48        24.64 o
   4   4   9         49.05         55.45        11.73 o
   5   4   9        354.95        361.80        22.47 o
   6   4   9        432.37        421.89        22.95 o
   7   4   9        328.75        328.49        24.69 o
   8   4   9       1164.46       1208.05        34.24 o
   9   4   9        485.08        551.34        26.46 o
  10   4   9         18.66         38.64        19.10 o
  11   4   9        933.21        918.59        39.53 o
 -10   5   9       1231.28       1305.92        43.53 o
  -9   5   9        201.50        186.63        29.52 o
  -8   5   9        365.28        371.52        24.06 o
  -7   5   9        923.54        902.53        41.93 o
  -6   5   9          4.75          4.81        13.09 o
  -5   5   9        107.69        111.41        13.79 o
  -4   5   9        738.67        746.25        22.95 o
  -3   5   9        728.18        778.71        22.12 o
  -2   5   9        537.04        501.88        20.48 o
  -1   5   9       4561.44       4530.51        51.68 o
   0   5   9       2033.86       2015.26        31.19 o
   1   5   9         19.76          2.53        11.06 o
   2   5   9        475.72        464.65        20.90 o
   3   5   9        619.92        618.27        24.21 o
   4   5   9        314.82        331.92        22.31 o
   5   5   9          0.67         -0.40        11.20 o
   6   5   9         45.05         65.01        10.90 o
   7   5   9        126.46        130.21        18.04 o
   8   5   9          0.33          5.76        13.58 o
  -6   6   9         68.18         11.10        26.21 o
  -5   6   9          4.79         10.22        15.08 o
  -4   6   9          1.72         12.29        11.39 o
  -3   6   9        396.91        416.89        21.18 o
  -2   6   9         80.92         62.48        12.59 o
  -1   6   9        226.69        197.16        18.57 o
   0   6   9        140.47        120.38        14.47 o
   1   6   9        692.68        667.70        20.69 o
   2   6   9        151.39        165.31        16.46 o
   3   6   9         48.52         78.19        24.08 o
   4   6   9          5.71          4.99         8.91 o
   5   6   9         44.46         23.40        10.02 o
 -15   0  10        239.08        204.33        31.09 o
 -14   0  10         64.46         64.73        16.01 o
 -13   0  10          0.31        -15.84        15.84 o
 -12   0  10       4133.12       4147.55        78.79 o
 -11   0  10       2910.70       2956.23        61.84 o
 -10   0  10         26.30         22.65        13.40 o
  -9   0  10       1367.11       1422.01        41.99 o
  -8   0  10       2468.21       2411.25        45.97 o
  -7   0  10       7654.10       7668.38       101.80 o
  -5   0  10       1333.90       1336.57        47.53 o
  -4   0  10       3024.50       2905.01        75.51 o
  -3   0  10        578.75        592.55        31.54 o
  -1   0  10      13083.54      14277.40       208.87 o
   0   0  10       2545.36       2586.97        71.51 o
   1   0  10        828.61        770.12        35.76 o
   2   0  10      11971.51      11837.85       149.48 o
   3   0  10      11160.42      11268.66       149.72 o
   4   0  10        722.24        658.70        31.41 o
   5   0  10        162.50        182.78        71.51 o
   6   0  10       3693.32       3461.10        71.08 o
   7   0  10       1197.03       1060.64        39.95 o
   8   0  10         59.10         24.87        20.00 o
   9   0  10          2.91         26.49        37.53 o
  10   0  10       1198.66       1108.70        57.74 o
  11   0  10          1.29        -22.21        24.87 o
  12   0  10        685.69        654.25        38.96 o
  13   0  10       2473.63       2501.47       186.56 o
 -14   1  10         95.94         97.78        18.67 o
 -13   1  10        280.60        304.72        18.08 o
 -12   1  10       1074.63       1053.59        30.05 o
 -11   1  10        155.99        135.05        15.99 o
 -10   1  10       5317.76       5341.24        78.64 o
  -9   1  10       3264.52       3345.89        44.80 o
  -8   1  10        236.77        263.37        19.00 o
  -7   1  10       1263.45       1159.08        23.24 o
  -6   1  10       2964.64       2780.64        41.97 o
  -5   1  10       1039.36       1002.59        25.65 o
  -4   1  10        748.10        849.17        24.40 o
  -3   1  10       3359.99       3471.16        96.47 o
  -2   1  10       4231.68       4374.45        83.54 o
  -1   1  10       2738.86       2994.62        61.08 o
   0   1  10       2066.02       2065.79        32.54 o
   1   1  10       8255.28       8659.34        88.42 o
   2   1  10       5064.08       5526.95        70.85 o
   3   1  10        565.61        669.12        26.58 o
   4   1  10       5476.88       5503.93        79.20 o
   5   1  10       7334.16       7406.31        87.66 o
   6   1  10        990.51       1035.50        30.88 o
   7   1  10       1594.14       1512.66        35.01 o
   8   1  10        999.61        946.95        30.40 o
   9   1  10          2.56        -16.93        16.93 o
  10   1  10       1852.95       1772.87        40.26 o
  11   1  10        892.03        879.68        47.79 o
  12   1  10        310.46        333.90        26.25 o
  13   1  10        163.36        247.21        66.63 o
 -14   2  10        532.09        534.34        58.41 o
 -13   2  10        183.50        207.04        17.44 o
 -12   2  10         97.68        107.84        18.05 o
 -11   2  10         89.60         83.48        10.87 o
 -10   2  10        220.50        215.34        18.23 o
  -9   2  10        131.09        138.56        15.10 o
  -8   2  10        508.09        524.70        22.03 o
  -7   2  10          2.95          3.27        11.02 o
  -6   2  10          6.49         -3.85        12.93 o
  -5   2  10       4039.83       4073.45        50.96 o
  -4   2  10       8697.86       9475.54       173.94 o
  -3   2  10        872.61        923.53        81.73 o
  -2   2  10       1806.29       1854.04        48.42 o
  -1   2  10      11622.56      13381.40       144.79 o
   0   2  10       1220.89       1172.91        37.23 o
   1   2  10        142.95        118.84        20.07 o
   2   2  10        558.30        536.92        26.68 o
   3   2  10        128.83         98.88        13.78 o
   4   2  10        139.06        167.50        20.36 o
   5   2  10          4.70         -1.06        18.15 o
   6   2  10        648.81        716.57        27.49 o
   7   2  10       3627.39       3773.62        55.23 o
   8   2  10        995.95       1016.66        45.62 o
   9   2  10        317.99        363.47        37.19 o
  10   2  10        649.30        684.43        48.86 o
  11   2  10        282.56        329.99        26.92 o
  12   2  10          6.34         23.21        16.88 o
  13   2  10        317.86        362.02        30.21 o
 -13   3  10         22.67          7.03        13.54 o
 -12   3  10       1335.16       1319.31        28.51 o
 -11   3  10        568.51        569.67        24.74 o
 -10   3  10        104.21        117.32        14.75 o
  -9   3  10         60.20         75.45        12.49 o
  -8   3  10          1.92          2.61        11.83 o
  -7   3  10       1403.02       1320.76        29.53 o
  -6   3  10       1453.64       1531.26        30.31 o
  -5   3  10         58.71         62.76        14.42 o
  -4   3  10       1318.28       1325.77        26.40 o
  -3   3  10       4971.83       5195.80        52.59 o
  -2   3  10       2481.96       2459.09        32.58 o
  -1   3  10        102.29         90.86        10.53 o
   0   3  10       1686.00       1815.47        27.02 o
   1   3  10          1.62         23.41        10.84 o
   2   3  10         93.27         89.07        12.91 o
   3   3  10        575.12        596.47        23.64 o
   4   3  10         15.61         12.20        10.95 o
   5   3  10        454.93        465.33        32.64 o
   6   3  10        345.32        318.68        21.01 o
   7   3  10       1497.24       1429.91        29.18 o
   8   3  10       1253.92       1273.60        32.15 o
   9   3  10        953.33        964.19        40.27 o
  10   3  10          0.81          5.15        15.44 o
  11   3  10        219.68        224.28        33.31 o
  12   3  10          2.17        -15.10        15.10 o
 -12   4  10         50.75         16.88        15.10 o
 -11   4  10        185.88        159.32        17.31 o
 -10   4  10          4.91         27.63        12.38 o
  -9   4  10         33.46         34.59        13.33 o
  -7   4  10         72.71         76.69        12.67 o
  -6   4  10         17.79         11.40        12.15 o
  -5   4  10        315.20        321.72        22.29 o
  -4   4  10        139.60        159.67        16.93 o
  -3   4  10         75.94         69.07        11.89 o
  -2   4  10        837.53        873.13        27.79 o
  -1   4  10        661.51        691.03        31.20 o
   0   4  10         40.26         35.12         9.89 o
   1   4  10         68.10         81.26        10.35 o
   2   4  10         27.30         41.49        10.41 o
   3   4  10        113.94        167.55        16.55 o
   4   4  10        450.39        508.88        22.47 o
   5   4  10        480.06        518.50        24.05 o
   6   4  10        284.48        284.34        20.64 o
   7   4  10        252.72        275.10        43.48 o
   8   4  10          4.97         -6.57        12.45 o
   9   4  10         26.09         38.73        14.68 o
  10   4  10          3.32         -1.78        16.88 o
  -9   5  10         92.08         91.62        16.54 o
  -8   5  10         84.32         67.54        14.29 o
  -7   5  10        243.18        279.35        22.38 o
  -6   5  10        783.94        782.24        31.35 o
  -5   5  10        194.12        192.84        16.46 o
  -4   5  10        330.02        328.24        26.07 o
  -3   5  10        743.37        765.44        26.30 o
  -2   5  10        994.11       1003.96        24.03 o
  -1   5  10          1.62          7.78         9.51 o
   0   5  10         10.07         10.44        10.09 o
   1   5  10        616.60        653.45        22.37 o
   2   5  10        280.70        284.73        19.45 o
   3   5  10         49.51         38.99        14.99 o
   4   5  10        280.95        254.80        18.95 o
   5   5  10         24.64         27.28        11.40 o
   6   5  10         14.09          2.13        10.33 o
   7   5  10         17.71         35.46        14.04 o
   8   5  10         80.62         57.35        14.43 o
  -6   6  10        280.61        209.21        38.64 o
  -5   6  10       2510.23       2545.30        50.59 o
  -4   6  10        577.75        592.62        32.51 o
  -3   6  10       1086.46       1192.14        26.90 o
  -2   6  10         58.95         32.69        10.23 o
  -1   6  10       1362.13       1384.76        39.49 o
   0   6  10       1491.14       1528.44        29.30 o
   1   6  10        218.49        259.63        27.12 o
   2   6  10          3.22          7.63         9.14 o
   3   6  10        317.76        326.50        17.90 o
   4   6  10         15.45         14.12         9.90 o
   5   6  10        200.06        166.19        17.35 o
 -14   1  11         20.37         25.31        11.12 o
 -13   1  11         20.42         22.53        12.67 o
 -12   1  11        225.17        226.63        20.76 o
 -11   1  11       1513.51       1500.93        27.37 o
 -10   1  11       1286.08       1221.89        26.08 o
  -9   1  11         23.16         12.30        11.43 o
  -8   1  11        446.58        448.19        17.86 o
  -7   1  11        713.18        765.35        23.01 o
  -6   1  11         13.76          2.89        13.17 o
  -5   1  11       1127.24       1170.11        40.49 o
  -4   1  11       1875.03       1883.64        39.41 o
  -3   1  11        304.73        280.12        19.36 o
  -2   1  11        390.12        297.60        19.44 o
  -1   1  11       7785.64       7696.66       102.24 o
   0   1  11      10098.82      10564.05       134.70 o
   1   1  11         19.72         26.10        10.78 o
   2   1  11       2368.40       2503.41        54.90 o
   3   1  11       3774.50       3757.86        59.08 o
   4   1  11        150.43        199.05        27.36 o
   5   1  11        391.51        428.64        24.03 o
   6   1  11         39.03         23.81        11.18 o
   7   1  11        615.10        575.70        22.36 o
   8   1  11         22.74         27.18        15.11 o
   9   1  11        276.72        299.31        21.58 o
  10   1  11        501.99        460.86        26.10 o
  11   1  11         91.20         64.65        19.10 o
  12   1  11        248.05        305.99        28.25 o
  13   1  11        951.36       1118.92        46.64 o
 -14   2  11        967.96       1006.73        27.17 o
 -13   2  11        849.74        894.22        35.13 o
 -12   2  11        174.89        223.05        21.21 o
 -11   2  11          0.56         12.80        10.04 o
 -10   2  11       1842.57       1897.63        40.65 o
  -9   2  11        983.87        950.81        62.41 o
  -8   2  11       2073.21       1919.68        34.35 o
  -7   2  11         34.74         12.91        13.78 o
  -6   2  11       1859.84       1805.82        31.67 o
  -5   2  11         92.52         76.62        12.01 o
  -4   2  11       2802.94       2546.94        41.93 o
  -3   2  11       4804.57       4358.70        87.84 o
  -2   2  11       3536.72       3653.17        75.82 o
  -1   2  11       5141.20       5224.20       143.47 o
   0   2  11       5779.04       5697.42       154.36 o
   1   2  11       5039.59       4797.59        85.03 o
   2   2  11       1992.78       1825.31        43.49 o
   3   2  11         20.73         23.79        19.30 o
   4   2  11         84.64         90.92        16.28 o
   5   2  11         11.88         -2.81        11.87 o
   6   2  11          7.11          3.57        15.71 o
   7   2  11       1810.50       1842.28        36.69 o
   8   2  11         15.72         18.98        14.65 o
   9   2  11         80.51         99.07        16.61 o
  10   2  11        675.08        724.49        88.62 o
  11   2  11       1944.48       2041.43        48.92 o
  12   2  11       1473.76       1483.92        39.59 o
  13   2  11         32.94        115.49        28.87 o
 -13   3  11          5.88          8.38        11.31 o
 -12   3  11        834.97        890.86        23.63 o
 -11   3  11       2195.37       2113.04        35.79 o
 -10   3  11        602.69        607.97        43.15 o
  -9   3  11         17.31         34.34        11.49 o
  -8   3  11       3903.76       3883.51        53.61 o
  -7   3  11       2696.23       2592.07        39.04 o
  -6   3  11        585.17        545.41        22.36 o
  -5   3  11       4123.02       4072.02        60.17 o
  -4   3  11       8051.18       7799.26        76.32 o
  -3   3  11        531.87        417.49        19.63 o
  -2   3  11       4318.51       4273.90        45.40 o
  -1   3  11       3967.68       3766.57        44.13 o
   0   3  11        267.27        261.85        17.14 o
   1   3  11        417.91        393.07        23.36 o
   2   3  11       3648.75       3680.05        48.62 o
   3   3  11       4747.46       4580.57        57.13 o
   4   3  11         66.55         74.32        11.69 o
   5   3  11       2445.41       2611.43        39.46 o
   6   3  11       2158.36       2174.25        40.48 o
   7   3  11       5418.07       5310.99        61.79 o
   8   3  11        174.07        201.52        20.04 o
   9   3  11       1544.46       1567.89        49.94 o
  10   3  11       1993.23       1925.26        47.18 o
  11   3  11        188.28         86.62        29.76 o
  12   3  11        402.16        464.18        31.54 o
 -11   4  11        495.88        548.70        21.12 o
 -10   4  11       1409.18       1446.04        30.77 o
  -9   4  11        339.39        335.26        24.31 o
  -8   4  11        122.22        127.67        17.25 o
  -7   4  11       1873.51       1831.83        34.45 o
  -6   4  11       3565.06       3471.39        51.06 o
  -5   4  11        120.31        131.77        21.93 o
  -4   4  11        379.17        356.85        21.91 o
  -3   4  11         12.30         20.40        10.30 o
  -2   4  11       1037.30       1027.51        23.22 o
  -1   4  11        162.11        169.91        14.77 o
   0   4  11        263.58        292.27        18.31 o
   1   4  11       2017.66       2025.25        31.68 o
   2   4  11        238.60        247.94        18.18 o
   3   4  11       3877.03       3881.97        50.80 o
   4   4  11       5764.90       5652.85        78.35 o
   5   4  11       1093.02       1107.75        28.24 o
   6   4  11        360.52        368.43        19.91 o
   7   4  11       2766.38       2759.84        57.38 o
   8   4  11        520.60        556.32        23.63 o
   9   4  11        524.32        484.71        52.06 o
  10   4  11          9.50         10.22        17.32 o
  -9   5  11        919.41        895.10        58.41 o
  -8   5  11       1523.04       1503.78        31.65 o
  -7   5  11        982.14        978.90        37.44 o
  -6   5  11        114.89        243.70        32.10 o
  -5   5  11       2321.22       2253.79        39.30 o
  -4   5  11       1821.42       1775.16        32.61 o
  -3   5  11          2.12         21.84        11.83 o
  -2   5  11         76.74         91.09        12.48 o
  -1   5  11        137.28        135.22        15.04 o
   0   5  11          3.50          8.49         9.72 o
   1   5  11        147.61        170.08        18.15 o
   2   5  11        585.24        588.69        25.20 o
   3   5  11       1470.65       1494.03        29.40 o
   4   5  11          1.06          9.28        11.23 o
   5   5  11       2195.75       2222.32        55.34 o
   6   5  11       2064.09       2031.40        52.29 o
   7   5  11       1226.54       1189.62        30.63 o
   8   5  11         51.43         41.75        23.99 o
  -5   6  11          4.65         21.27        14.40 o
  -4   6  11         21.39         37.60        17.67 o
  -3   6  11        259.27        255.81        22.39 o
  -2   6  11        325.79        308.78        20.82 o
  -1   6  11         48.34         10.74        15.06 o
   0   6  11        102.49         88.67        13.00 o
   1   6  11         76.93         38.94         9.47 o
   2   6  11         33.35         38.08        12.05 o
   3   6  11        643.54        626.65        18.77 o
   4   6  11        352.82        339.46        17.02 o
 -14   0  12        252.02        293.28        40.64 o
 -13   0  12        165.27        121.90        20.51 o
 -12   0  12          5.59         11.94        36.65 o
 -11   0  12       1776.92       1828.33        38.89 o
 -10   0  12        271.19        291.32        23.92 o
  -9   0  12       1468.80       1462.80        35.87 o
  -8   0  12       4307.71       4352.43        66.31 o
  -7   0  12          1.52         17.65        13.25 o
  -6   0  12      13626.70      13770.01       208.70 o
  -4   0  12       1836.16       1738.56        55.08 o
  -3   0  12       2784.98       3004.95        78.62 o
  -2   0  12       3800.29       3638.81        90.17 o
  -1   0  12       7383.53       7639.42        97.44 o
   0   0  12       1467.67       1554.67        60.85 o
   1   0  12       3942.31       4109.66       117.71 o
   2   0  12       1993.93       2036.27        42.68 o
   3   0  12        305.83        345.49        30.65 o
   4   0  12        660.52        619.91        46.13 o
   5   0  12       6360.41       6473.79       204.33 o
   6   0  12       1217.65       1224.05        36.66 o
   7   0  12         15.66         18.63        17.26 o
   8   0  12       2510.44       2476.19        50.06 o
   9   0  12       5047.74       5303.19        79.80 o
  10   0  12        611.94        704.91        35.49 o
  11   0  12          2.01         28.33        20.09 o
  12   0  12        642.75        686.32        59.30 o
 -14   1  12        789.21        831.43        25.77 o
 -13   1  12        899.72        872.98        20.43 o
 -12   1  12         36.34         15.91        10.70 o
 -11   1  12         17.40          2.21        10.06 o
 -10   1  12        974.92        969.97        24.12 o
  -9   1  12         29.70         44.03        12.25 o
  -8   1  12        411.91        438.38        22.01 o
  -7   1  12       2607.87       2587.97        33.85 o
  -6   1  12       2697.80       2759.97        45.20 o
  -5   1  12         36.22         44.65        11.28 o
  -4   1  12      15748.54      16982.38       206.55 o
  -3   1  12       6583.44       6815.91        79.97 o
  -2   1  12       9573.26      10542.37       116.40 o
  -1   1  12       1770.01       1795.29        52.07 o
   0   1  12       4951.75       5209.08        66.56 o
   1   1  12       3653.32       3849.60        76.87 o
   2   1  12          1.09         14.62        23.88 o
   3   1  12       5160.61       5356.31       140.14 o
   4   1  12       2506.02       2379.72        35.01 o
   5   1  12       3156.93       3284.57        49.56 o
   6   1  12       1032.01        994.48        25.48 o
   7   1  12       4927.19       4970.78        59.28 o
   8   1  12       1169.05       1142.20        27.91 o
   9   1  12          4.49         17.39        13.97 o
  10   1  12        944.26        930.38        44.17 o
  11   1  12       1887.42       1918.78        47.73 o
  12   1  12        219.93        237.92        38.20 o
  13   1  12         73.65         70.18        21.77 o
 -14   2  12          4.06         10.98        10.52 o
 -13   2  12        527.26        500.25        21.45 o
 -12   2  12       1158.09       1149.32        23.73 o
 -11   2  12        182.58        207.75        20.17 o
 -10   2  12       1360.92       1359.20        28.07 o
  -9   2  12       1209.93       1196.20        28.76 o
  -8   2  12       2462.93       2530.29        40.14 o
  -7   2  12        284.90        296.74        20.37 o
  -6   2  12       1500.91       1520.85        29.67 o
  -5   2  12        842.13        726.06        24.01 o
  -4   2  12        138.52        174.35        16.57 o
  -3   2  12       1085.32       1175.78        31.36 o
  -2   2  12       2106.93       2104.25        48.37 o
  -1   2  12       1333.49       1224.64        96.39 o
   0   2  12        517.15        656.47        74.85 o
   1   2  12       1063.29        958.57        31.81 o
   2   2  12       5910.72       5974.52        86.34 o
   3   2  12       1296.17       1412.60        39.64 o
   4   2  12        111.89        100.33        12.74 o
   5   2  12       2772.37       2941.68        43.52 o
   6   2  12         11.53          2.10        16.93 o
   7   2  12         85.00         88.51        13.51 o
   8   2  12        369.05        341.17        23.80 o
   9   2  12        198.71        169.43        31.93 o
  10   2  12          0.03         -4.00        13.78 o
  11   2  12        654.67        633.71        30.61 o
  12   2  12        634.80        631.66        28.59 o
 -13   3  12        142.04        136.81        18.36 o
 -12   3  12        758.26        811.09        22.20 o
 -11   3  12        148.23        192.18        30.07 o
 -10   3  12        649.47        671.91        23.93 o
  -9   3  12        734.00        773.03        24.21 o
  -8   3  12        124.82        145.50        22.31 o
  -7   3  12        222.52        204.74        18.66 o
  -6   3  12        963.76        954.26        29.97 o
  -5   3  12        941.02        940.80        23.82 o
  -4   3  12         21.41         18.11        11.38 o
  -3   3  12        968.96       1037.31        35.43 o
  -2   3  12          1.93          9.33        10.85 o
  -1   3  12        484.71        458.33        20.29 o
   0   3  12       1233.84       1284.64        25.50 o
   1   3  12        652.83        684.15        24.69 o
   2   3  12         39.36         20.69        12.23 o
   3   3  12        503.03        500.33        53.13 o
   4   3  12       1524.60       1509.90        34.35 o
   5   3  12        164.21        157.02        14.52 o
   6   3  12       1673.58       1772.12        32.43 o
   7   3  12         28.81         44.24        11.47 o
   8   3  12          5.12          0.14        13.86 o
   9   3  12        119.14        141.39        31.22 o
  10   3  12        490.44        488.95        28.48 o
  11   3  12        152.64        179.90        27.98 o
 -11   4  12         59.83         59.45        11.70 o
 -10   4  12          8.68         -6.39        11.08 o
  -9   4  12         36.46         40.61        12.02 o
  -8   4  12          0.41          0.68        12.59 o
  -7   4  12         32.95         36.90        12.56 o
  -6   4  12         21.93          1.99        11.83 o
  -5   4  12        719.29        808.91        25.65 o
  -4   4  12        418.95        448.17        22.19 o
  -3   4  12        307.62        370.19        20.72 o
  -2   4  12        522.29        479.39        20.52 o
  -1   4  12        937.05        938.20        24.08 o
   0   4  12        131.60        142.58        13.70 o
   1   4  12         18.46         14.59        10.23 o
   2   4  12        100.98        156.09        25.47 o
   3   4  12        170.06        180.12        30.05 o
   4   4  12        437.23        463.56        22.98 o
   5   4  12          8.78         21.14        12.46 o
   6   4  12        383.37        386.19        30.39 o
   7   4  12         20.72         10.65        12.05 o
   8   4  12         80.10         97.12        22.07 o
   9   4  12         10.46          0.07        13.78 o
  10   4  12        107.68        131.48        26.65 o
  -9   5  12        197.43        165.24        33.31 o
  -8   5  12        287.41        316.76        28.59 o
  -7   5  12        183.66        157.05        36.18 o
  -6   5  12        414.53        453.27        24.72 o
  -5   5  12         20.90         22.84        11.99 o
  -4   5  12        341.70        370.47        21.52 o
  -3   5  12        371.51        403.72        22.92 o
  -2   5  12        364.70        393.20        22.78 o
  -1   5  12         31.70         27.01        10.26 o
   0   5  12        949.78       1007.67        25.16 o
   1   5  12        953.49        994.34        42.15 o
   2   5  12         13.91          9.25        10.66 o
   3   5  12        236.19        237.87        23.92 o
   4   5  12        685.22        718.80        21.85 o
   5   5  12          7.48         11.61         9.76 o
   6   5  12        107.50        109.98        12.76 o
   7   5  12        415.12        434.47        23.74 o
   8   5  12        131.44         87.95        23.99 o
  -5   6  12        514.76        489.05        31.09 o
  -4   6  12        130.04        143.41        27.45 o
  -3   6  12          1.67         -4.49        11.21 o
  -2   6  12        457.91        458.21        21.61 o
  -1   6  12        461.95        397.11        25.65 o
   0   6  12          4.69         -4.67         9.80 o
   1   6  12        837.77        838.65        20.93 o
   2   6  12       2356.89       2503.26        36.05 o
   3   6  12       1008.98       1021.09        26.41 o
   4   6  12          8.35         16.21        13.82 o
 -14   1  13        278.30        290.74        48.19 o
 -13   1  13         90.98         94.25        27.24 o
 -12   1  13        100.09         82.83        11.18 o
 -11   1  13          8.72         14.67        10.17 o
 -10   1  13        629.09        630.14        21.35 o
  -9   1  13       2251.39       2255.61        36.20 o
  -8   1  13        173.00        172.72        15.01 o
  -7   1  13          1.08         29.03        11.24 o
  -6   1  13        112.74         97.81        12.51 o
  -5   1  13       1344.69       1116.48        28.85 o
  -4   1  13       1914.62       1745.02        40.77 o
  -3   1  13        121.19        196.82        32.13 o
  -2   1  13        670.15        616.69        23.12 o
  -1   1  13          2.46         11.73        27.50 o
   0   1  13        629.11        533.24        26.21 o
   1   1  13         13.79         20.64        21.80 o
   2   1  13        242.47        210.08        82.40 o
   3   1  13         65.22         66.47        28.02 o
   4   1  13        247.57        171.68        15.33 o
   5   1  13       1084.45        971.43        25.87 o
   6   1  13       3360.66       3099.23        42.86 o
   7   1  13        565.65        494.18        25.03 o
   8   1  13       1130.72       1048.75        33.71 o
   9   1  13        383.81        400.92        42.25 o
  10   1  13         86.56         68.62        17.12 o
  11   1  13          0.99          1.20        17.20 o
  12   1  13          9.03         -3.11        24.65 o
 -13   2  13        434.49        413.35        21.10 o
 -12   2  13         25.45         51.58        10.36 o
 -11   2  13        315.63        347.56        18.48 o
 -10   2  13        623.64        607.66        20.36 o
  -9   2  13          0.56         -5.32        12.76 o
  -8   2  13       2401.98       2322.99        38.48 o
  -7   2  13       8375.67       8130.15        94.39 o
  -6   2  13       1044.88        968.64        29.07 o
  -5   2  13        180.68        189.59        16.86 o
  -4   2  13       4067.05       4017.83        50.59 o
  -3   2  13       2493.15       2371.28        40.32 o
  -2   2  13       1458.02       1305.86        30.28 o
  -1   2  13        103.38        116.07        15.92 o
   0   2  13       1327.96       1196.52        33.29 o
   1   2  13          1.19        -14.61        14.61 o
   2   2  13       2335.93       2205.05        52.28 o
   3   2  13       4385.06       4297.28        50.19 o
   4   2  13       6941.15       6726.02        75.04 o
   5   2  13         77.32         53.49        16.65 o
   6   2  13       2614.05       2546.79        55.85 o
   7   2  13       3425.12       3433.35        52.20 o
   8   2  13       3069.57       2915.10        46.97 o
   9   2  13         35.11         -1.34        36.96 o
  10   2  13        355.50        400.27        24.95 o
  11   2  13         72.46         56.94        15.36 o
  12   2  13        226.48        266.96        31.09 o
 -13   3  13        216.60        256.14        19.13 o
 -12   3  13        539.77        576.10        21.67 o
 -11   3  13        519.87        519.87        25.65 o
 -10   3  13        259.15        275.85        19.09 o
  -9   3  13        952.85       1002.58        29.06 o
  -8   3  13        242.16        278.10        23.38 o
  -7   3  13          5.76         16.33        10.98 o
  -6   3  13        444.13        431.92        36.11 o
  -5   3  13       1223.54       1149.08        25.66 o
  -4   3  13        242.47        272.26        21.28 o
  -3   3  13         81.30         88.54        16.15 o
  -2   3  13       1630.02       1566.44        27.90 o
  -1   3  13       3011.90       2976.41        38.81 o
   0   3  13         12.89         26.09         9.98 o
   1   3  13       3058.86       3078.41        43.74 o
   2   3  13       5142.15       4566.28       244.59 o
   3   3  13        550.17        496.06        29.95 o
   4   3  13        557.87        542.04        39.59 o
   5   3  13       2256.31       2203.54        37.71 o
   6   3  13        345.74        323.12        22.80 o
   7   3  13         31.50         24.93        15.26 o
   8   3  13        788.37        823.00        33.14 o
   9   3  13        375.00        362.96        28.10 o
  10   3  13         19.12         10.22        18.66 o
 -11   4  13        768.32        774.06        22.10 o
 -10   4  13       1874.03       1870.90        56.02 o
  -9   4  13        293.16        308.05        20.97 o
  -8   4  13        749.31        744.54        26.69 o
  -7   4  13        287.36        373.53        33.92 o
  -6   4  13         70.66         70.55        21.96 o
  -5   4  13        339.38        353.86        22.03 o
  -4   4  13       3385.07       3356.89        42.75 o
  -3   4  13       2342.99       2290.84        34.30 o
  -2   4  13        267.19        255.55        26.86 o
  -1   4  13       6327.38       6282.41        66.89 o
   0   4  13      10530.26      10507.80       101.08 o
   1   4  13       2187.91       2034.82        33.83 o
   2   4  13        580.52        578.20        20.90 o
   3   4  13       1693.33       1730.23        29.75 o
   4   4  13       3122.74       3066.66        43.17 o
   5   4  13        204.94        189.87        22.72 o
   6   4  13        604.68        619.11        23.03 o
   7   4  13       1452.42       1396.81        30.30 o
   8   4  13          9.94          7.13        13.25 o
   9   4  13       1523.81       1519.66        63.26 o
  -9   5  13        166.48        107.05        20.43 o
  -8   5  13        134.23        145.79        34.65 o
  -7   5  13          0.20        -13.23        13.66 o
  -6   5  13        193.27        167.51        22.94 o
  -5   5  13        595.63        596.86        23.24 o
  -4   5  13         45.03         39.63        11.59 o
  -3   5  13       2341.47       2376.24        36.61 o
  -2   5  13       2964.80       2959.01        41.58 o
  -1   5  13        474.00        510.66        22.39 o
   0   5  13         87.92        136.64        17.83 o
   1   5  13       1221.66       1255.27        26.86 o
   2   5  13       1022.27       1012.80        24.57 o
   3   5  13         11.32         -0.87        10.12 o
   4   5  13          0.78         19.23        11.31 o
   5   5  13          1.34         14.39        10.07 o
   6   5  13        106.95        109.52        23.54 o
   7   5  13         92.91         86.00        13.65 o
  -4   6  13        310.81        295.83        26.65 o
  -3   6  13          2.36          8.74        10.67 o
  -2   6  13         26.06         18.09        13.80 o
  -1   6  13        501.40        485.14        18.46 o
   0   6  13        868.41        830.38        25.39 o
   1   6  13          1.42        -11.96        11.96 o
   2   6  13        161.99        174.79        14.69 o
   3   6  13        249.37        245.95        15.48 o
 -14   0  14         40.97         50.13        11.47 o
 -13   0  14       4801.51       5080.59        86.96 o
 -12   0  14       1074.70       1103.89        47.31 o
 -11   0  14         78.35         81.47        13.74 o
 -10   0  14       7072.27       7179.69        98.72 o
  -9   0  14       6298.59       6486.23        92.78 o
  -8   0  14        915.05        874.55        34.96 o
  -7   0  14       1973.27       1897.43        40.07 o
  -6   0  14        837.36        848.95        34.95 o
  -5   0  14       1293.60       1237.56        75.29 o
  -4   0  14         43.58         22.65        16.44 o
  -3   0  14       6501.63       6904.06       156.80 o
  -2   0  14       7456.94       7799.11       173.68 o
  -1   0  14         72.74         61.82        15.61 o
   0   0  14      10613.99      10911.04       141.03 o
   1   0  14       5083.99       4578.28       149.25 o
   3   0  14        853.70        818.22        35.45 o
   4   0  14       3140.36       3196.43       152.54 o
   5   0  14       6545.30       6493.86       123.60 o
   6   0  14       1020.59       1028.19        40.43 o
   7   0  14       1864.97       1734.04        43.45 o
   8   0  14       3753.34       3787.57        68.15 o
   9   0  14         50.90         14.39        17.45 o
  10   0  14       2939.55       2977.38        55.57 o
  11   0  14       3172.76       3268.93       220.10 o
 -14   1  14        195.96        203.14        19.44 o
 -13   1  14         52.82         81.46        23.85 o
 -12   1  14       1993.53       1943.93        30.75 o
 -11   1  14       2456.60       2555.27        39.92 o
 -10   1  14       1044.49       1086.47        25.02 o
  -9   1  14        654.37        650.49        28.80 o
  -8   1  14       2640.25       2665.85        52.08 o
  -7   1  14       4371.82       4634.31        53.60 o
  -6   1  14        358.86        340.18        19.71 o
  -5   1  14         24.38          7.51        10.78 o
  -4   1  14       6318.43       6410.65        75.96 o
  -3   1  14        100.18         96.95        18.52 o
  -2   1  14        650.41        558.61        28.04 o
  -1   1  14       4518.12       4376.03        61.72 o
   0   1  14       2720.86       2616.11        68.74 o
   1   1  14        343.72        449.91        39.38 o
   2   1  14       6313.54       6224.64        77.13 o
   3   1  14       2308.61       2205.39        40.99 o
   4   1  14       2538.61       2694.81        39.81 o
   5   1  14          6.71         -5.82        11.76 o
   6   1  14       1543.14       1585.87        37.23 o
   7   1  14        703.67        727.64        25.24 o
   8   1  14         44.59         38.26        13.84 o
   9   1  14       1562.16       1600.90        34.65 o
  10   1  14        738.50        815.19        56.68 o
  11   1  14          2.58         29.14        24.65 o
  12   1  14        232.44        241.64        38.20 o
 -13   2  14        361.55        375.28        20.42 o
 -12   2  14        745.15        758.85        20.06 o
 -11   2  14        271.52        258.22        18.35 o
 -10   2  14        836.35        777.29        21.47 o
  -9   2  14       2096.49       2094.09        37.60 o
  -8   2  14         74.68         68.38        15.61 o
  -7   2  14       2308.33       2222.77        37.82 o
  -6   2  14       1814.77       1812.91        47.68 o
  -5   2  14       1703.13       1733.28        32.11 o
  -4   2  14        676.35        702.43        23.28 o
  -3   2  14        375.62        333.96        23.73 o
  -2   2  14       1057.48       1000.40        27.29 o
  -1   2  14        343.21        323.33        26.35 o
   0   2  14         88.39        200.60        45.20 o
   1   2  14       1334.65       1280.28        31.39 o
   2   2  14          1.40        -13.94        13.94 o
   3   2  14          4.29         -0.29        14.62 o
   4   2  14       3548.91       3525.24        47.52 o
   5   2  14       4201.49       4289.38        60.88 o
   6   2  14         32.06         34.67        15.13 o
   7   2  14       3382.91       3598.03        53.53 o
   8   2  14       2293.45       2343.75        41.62 o
   9   2  14        675.21        695.54        29.46 o
  10   2  14         15.03          1.99        15.52 o
  11   2  14        274.09        273.40        70.63 o
  12   2  14         26.44         21.32        18.66 o
 -12   3  14         55.43         82.39        17.75 o
 -11   3  14         58.41         63.21        11.37 o
 -10   3  14        125.76        119.04        16.93 o
  -9   3  14          1.62        -10.13        11.49 o
  -8   3  14        189.98        188.58        18.34 o
  -7   3  14          8.85         16.59        12.58 o
  -6   3  14        204.03        219.15        17.18 o
  -5   3  14        290.90        294.67        23.96 o
  -4   3  14       3512.38       3551.37        47.34 o
  -3   3  14       3854.29       4072.22        48.71 o
  -2   3  14          2.73         12.71        14.59 o
  -1   3  14       1226.36       1294.49        33.97 o
   0   3  14         20.97          8.73        13.19 o
   1   3  14        525.59        562.15        37.89 o
   2   3  14         83.02         72.29        13.04 o
   3   3  14       1040.60       1053.21        30.26 o
   4   3  14       1590.61       1669.05        32.89 o
   5   3  14       1038.47       1041.09        30.68 o
   6   3  14        248.11        250.29        25.33 o
   7   3  14        859.73        986.73        62.23 o
   8   3  14         89.22        105.12        21.60 o
   9   3  14          1.56         17.18        15.77 o
  10   3  14        249.98        263.85        30.65 o
  11   3  14        785.10        800.43        35.09 o
 -11   4  14          0.47         -1.95        10.70 o
 -10   4  14         45.06         63.17        13.13 o
  -9   4  14        419.53        416.42        20.56 o
  -8   4  14        371.46        352.65        22.21 o
  -7   4  14        149.48        148.43        20.25 o
  -6   4  14        113.22        112.60        14.50 o
  -5   4  14          8.70         26.45        11.35 o
  -4   4  14        185.42        159.63        13.89 o
  -3   4  14        402.24        396.78        20.55 o
  -2   4  14        110.22        145.48        14.75 o
  -1   4  14         15.67          2.48         9.93 o
   0   4  14        442.45        493.87        22.95 o
   1   4  14        384.89        425.75        24.04 o
   2   4  14        148.67        190.33        16.51 o
   3   4  14          1.84          7.56         9.69 o
   4   4  14          1.52         12.62        10.03 o
   5   4  14        274.42        272.50        22.52 o
   6   4  14         43.10         42.23        12.14 o
   7   4  14         37.46         42.76        13.06 o
   8   4  14         43.33         43.35        12.56 o
   9   4  14          0.58         32.51        43.53 o
  -8   5  14        588.14        601.31        54.19 o
  -7   5  14        478.57        470.98        62.85 o
  -6   5  14        117.33        109.81        15.55 o
  -5   5  14        269.11        295.22        19.87 o
  -4   5  14        521.57        562.39        22.59 o
  -3   5  14        383.97        405.64        20.67 o
  -2   5  14          2.51          8.73        10.01 o
  -1   5  14        134.15        137.56        14.88 o
   0   5  14          2.16         10.10         9.99 o
   1   5  14          1.65          6.90        10.09 o
   2   5  14        135.35        136.51        14.63 o
   3   5  14        228.85        228.88        16.95 o
   4   5  14         95.20         88.50        15.42 o
   5   5  14         64.78         61.83        13.20 o
   6   5  14        666.00        670.09        22.35 o
   7   5  14        829.58        797.37        24.89 o
  -3   6  14       1773.94       1805.11        39.24 o
  -2   6  14       1232.74       1260.85        37.06 o
  -1   6  14        918.53        976.61        19.78 o
   0   6  14         81.11         65.72        11.03 o
   1   6  14        328.02        298.39        15.81 o
   2   6  14          0.69         -8.50         8.50 o
 -14   1  15        121.52        139.84        18.02 o
 -13   1  15       1893.81       1985.27        31.67 o
 -12   1  15        875.76        865.58        29.61 o
 -11   1  15          4.62         18.82        15.83 o
 -10   1  15        125.61        153.32        15.08 o
  -9   1  15        152.82        145.78        15.67 o
  -8   1  15        141.67        138.64        13.66 o
  -7   1  15         83.52        132.25        15.47 o
  -6   1  15          2.71         10.17        10.20 o
  -5   1  15       1048.28        952.56        23.14 o
  -4   1  15        527.95        462.28        25.62 o
  -3   1  15       2679.62       2483.64        44.74 o
  -2   1  15       1580.62       1427.43        35.07 o
  -1   1  15        350.50        263.70        19.19 o
   0   1  15        624.41        526.75        38.74 o
   1   1  15       1250.65       1061.99        33.62 o
   2   1  15       2890.01       2704.86        47.98 o
   3   1  15        285.90        301.08        22.60 o
   4   1  15        237.88        269.09        19.91 o
   5   1  15         92.17         70.60        14.90 o
   6   1  15       1639.36       1496.98        30.87 o
   7   1  15        978.51        967.03        36.54 o
   8   1  15         34.38         39.44        13.94 o
   9   1  15         16.17         19.77        17.45 o
  10   1  15         58.00         69.27        15.96 o
  11   1  15         92.15         89.39        24.65 o
  12   1  15        392.36        438.86        47.97 o
 -13   2  15         36.96         28.91        12.20 o
 -12   2  15        264.58        278.56        17.71 o
 -11   2  15        475.32        494.51        21.13 o
 -10   2  15       1824.43       1770.83        29.33 o
  -9   2  15        244.38        237.57        25.11 o
  -8   2  15        141.61        141.14        17.14 o
  -7   2  15        244.24        228.00        20.54 o
  -6   2  15          2.51         11.46        11.39 o
  -5   2  15        217.27        236.78        22.32 o
  -4   2  15       3737.40       3635.95        48.03 o
  -3   2  15         67.39         77.02        21.12 o
  -2   2  15       2414.20       2235.95        37.23 o
  -1   2  15       6681.17       5990.31        59.74 o
   0   2  15       4347.07       4238.71        45.92 o
   1   2  15        116.67         83.74        13.38 o
   2   2  15        280.61        272.61        26.29 o
   3   2  15       1031.50        948.55        34.23 o
   4   2  15        315.39        288.18        28.81 o
   5   2  15         11.27         12.55        12.09 o
   6   2  15         35.46         28.61        12.19 o
   7   2  15         85.55         58.63        12.67 o
   8   2  15         34.78         40.91        12.12 o
   9   2  15       1927.48       1916.42        36.28 o
  10   2  15        996.04       1010.10        33.15 o
  11   2  15        450.43        472.18        35.09 o
 -12   3  15         83.93         90.85        12.40 o
 -11   3  15        170.77        229.12        17.09 o
 -10   3  15        760.61        786.44        22.68 o
  -9   3  15        567.90        554.38        40.33 o
  -8   3  15         16.13         21.25        10.67 o
  -7   3  15       2100.90       2038.41        42.83 o
  -6   3  15       4156.13       4071.25        47.69 o
  -5   3  15        758.18        705.21        23.79 o
  -4   3  15       2219.00       2248.60        36.10 o
  -3   3  15       6700.91       6667.81        74.63 o
  -2   3  15       1776.51       1826.47        32.59 o
  -1   3  15          7.65         -9.97         9.97 o
   0   3  15       1432.89       1448.16        27.98 o
   1   3  15       3243.04       3137.31        40.33 o
   2   3  15         69.25         79.19        22.67 o
   3   3  15        805.42        803.87        24.45 o
   4   3  15        640.58        608.00        28.82 o
   5   3  15       1578.68       1502.56        47.89 o
   6   3  15         39.97         26.45        14.01 o
   7   3  15       1824.51       1810.08        68.85 o
   8   3  15        645.52        717.22        29.19 o
   9   3  15         10.64          2.03        12.91 o
  10   3  15        317.16        334.92        27.98 o
 -10   4  15          3.39         -2.95        10.23 o
  -9   4  15        504.78        556.54        25.28 o
  -8   4  15       3262.06       3256.90        87.44 o
  -7   4  15       2354.13       2190.53        44.61 o
  -6   4  15         18.55         23.93        11.88 o
  -5   4  15       1666.65       1654.91        31.18 o
  -4   4  15       3699.51       3731.64        48.50 o
  -3   4  15        315.17        233.95        16.71 o
  -2   4  15       1406.32       1458.69        28.84 o
  -1   4  15        273.09        277.74        18.29 o
   0   4  15         40.98         44.10        10.32 o
   1   4  15         50.02         68.80        10.75 o
   2   4  15       1142.86       1248.40        25.55 o
   3   4  15       2564.33       2510.46        32.14 o
   4   4  15        811.88        743.38        24.35 o
   5   4  15        842.37        902.34        24.99 o
   6   4  15       1732.19       1765.79        39.24 o
   7   4  15        329.80        303.21        21.82 o
   8   4  15         39.43          7.53        14.40 o
   9   4  15         65.95         29.32        15.10 o
  -8   5  15         39.03         31.45        15.77 o
  -7   5  15       1135.05       1094.65       105.72 o
  -6   5  15       1654.99       1700.08        38.15 o
  -5   5  15        634.81        591.69        21.48 o
  -4   5  15        101.57         96.94        12.72 o
  -3   5  15        550.57        571.05        20.18 o
  -2   5  15        492.39        472.96        24.33 o
  -1   5  15        126.80        131.76        20.33 o
   0   5  15       2090.82       2049.91        32.72 o
   1   5  15       1326.05       1230.36        23.77 o
   2   5  15          4.03          4.62         8.94 o
   3   5  15       1522.27       1502.65        26.14 o
   4   5  15       2621.39       2445.47        35.03 o
   5   5  15        627.11        666.08        20.22 o
   6   5  15          0.95        -10.89        10.89 o
  -2   6  15        335.09        376.09        20.80 o
  -1   6  15        116.99         96.21        27.07 o
   0   6  15         41.13         20.67        10.19 o
 -14   0  16        202.15        169.24        24.87 o
 -13   0  16        854.67        791.54        32.65 o
 -12   0  16         20.18         33.42        17.99 o
 -11   0  16        140.11        197.88        65.96 o
 -10   0  16        257.90        233.55        33.84 o
  -9   0  16        290.49        313.32        22.13 o
  -8   0  16         34.02         26.30        14.08 o
  -7   0  16       7898.58       8346.55       111.47 o
  -6   0  16       8231.06       8586.52       100.71 o
  -5   0  16       2262.64       2435.05        43.90 o
  -4   0  16       3106.86       3147.67        57.51 o
  -3   0  16      10758.46      10928.29       409.10 o
  -2   0  16       3434.28       3533.22       114.16 o
  -1   0  16        705.09        969.61        64.63 o
   0   0  16       2869.00       2954.41        64.14 o
   1   0  16       2149.85       2235.06        64.65 o
   2   0  16        204.54        164.56        68.85 o
   3   0  16      12493.44      12695.08       204.43 o
   4   0  16       6539.19       6504.88       132.37 o
   5   0  16         19.24         -0.91        17.01 o
   6   0  16       5218.45       5598.35       102.56 o
   7   0  16       2723.03       2815.78       123.64 o
   8   0  16       1443.57       1374.05        39.76 o
   9   0  16       1769.03       1821.33        44.63 o
  10   0  16         40.74         63.08        36.42 o
 -13   1  16        372.81        344.70        36.74 o
 -12   1  16        878.64        874.46        31.22 o
 -11   1  16        956.12       1015.57        25.71 o
 -10   1  16         69.94        123.85        18.95 o
  -9   1  16       1017.67       1016.11        26.66 o
  -8   1  16       1796.69       1750.30        33.25 o
  -7   1  16        619.87        642.49        20.97 o
  -6   1  16       3961.72       3926.67        45.23 o
  -5   1  16       4806.87       4765.16        51.93 o
  -4   1  16       1303.24       1222.51        31.55 o
  -3   1  16          5.44         21.92        21.56 o
  -2   1  16       5206.41       5407.86        71.42 o
  -1   1  16       3053.59       3090.75        49.58 o
   0   1  16        913.58        961.09        29.10 o
   1   1  16       2440.89       2393.43        41.25 o
   2   1  16       5799.52       5879.85        76.71 o
   3   1  16         36.17         41.26        14.78 o
   4   1  16       3279.44       3278.39        56.05 o
   5   1  16       4302.48       4299.77        69.45 o
   6   1  16       4177.25       4195.28        59.34 o
   7   1  16        402.27        384.67        40.39 o
   8   1  16        932.15        971.93        29.01 o
   9   1  16       2450.03       2469.93        42.17 o
  10   1  16        329.36        347.05        30.75 o
  11   1  16          3.22         36.87        27.54 o
 -13   2  16        445.93        417.23        20.73 o
 -12   2  16          8.36         -2.29         9.83 o
 -11   2  16        286.04        311.58        33.92 o
 -10   2  16        709.85        737.25        51.17 o
  -9   2  16       1358.32       1361.39        26.86 o
  -8   2  16         18.34         19.00        11.69 o
  -7   2  16        298.74        273.80        27.30 o
  -6   2  16        169.75        151.81        20.00 o
  -5   2  16        264.40        321.46        24.49 o
  -4   2  16       1160.65       1138.57        33.40 o
  -3   2  16       1243.50       1192.84        27.19 o
  -2   2  16          8.76         -0.38        12.20 o
  -1   2  16       1811.07       1849.67        31.09 o
   0   2  16       2761.39       2637.76        34.42 o
   1   2  16       2243.51       2323.99        42.58 o
   2   2  16         58.59         58.31        14.26 o
   3   2  16       1072.20       1098.84        33.20 o
   4   2  16       2427.01       2514.29        45.78 o
   5   2  16        186.45        169.47        21.03 o
   6   2  16        577.05        617.13        25.16 o
   7   2  16        669.73        636.82        24.79 o
   8   2  16        526.98        493.87        32.26 o
   9   2  16         26.68         50.57        15.33 o
  10   2  16        438.10        423.37        32.44 o
  11   2  16        584.28        572.56        35.98 o
 -12   3  16        349.34        359.46        21.75 o
 -11   3  16        229.80        243.30        32.06 o
 -10   3  16         35.75         34.58        11.02 o
  -9   3  16          1.52         -6.56        10.97 o
  -8   3  16        459.18        437.37        20.60 o
  -7   3  16        376.61        368.84        22.04 o
  -6   3  16          0.81         -5.11        11.74 o
  -5   3  16         16.49          1.69        10.83 o
  -4   3  16       1529.83       1493.73        30.70 o
  -3   3  16        668.46        687.34        22.23 o
  -2   3  16        714.53        716.67        23.71 o
  -1   3  16        323.79        325.14        19.32 o
   0   3  16         18.05         10.09        10.09 o
   1   3  16        537.72        570.64        22.83 o
   2   3  16       1966.26       2073.74        33.22 o
   3   3  16        981.56        959.25        27.29 o
   4   3  16        546.17        608.97        26.56 o
   5   3  16         26.15         39.59        14.76 o
   6   3  16         14.90         27.19        13.08 o
   7   3  16         97.44         82.32        14.97 o
   8   3  16        178.17        200.06        27.60 o
   9   3  16         16.22          2.73        13.18 o
  10   3  16          4.30         13.77        15.55 o
 -10   4  16        117.87        129.14        19.61 o
  -9   4  16          6.10          5.31        11.78 o
  -8   4  16         77.42         57.28        13.66 o
  -7   4  16         11.90          9.83        13.64 o
  -6   4  16        497.14        489.26        24.15 o
  -5   4  16        312.12        291.21        21.34 o
  -4   4  16         85.96         69.51        11.22 o
  -3   4  16       1901.31       1962.62        29.75 o
  -2   4  16        537.41        597.54        20.15 o
  -1   4  16          5.65          5.59        10.32 o
   0   4  16         38.50         47.79        10.87 o
   1   4  16         93.41         88.90        10.75 o
   2   4  16        143.31        128.80        11.86 o
   3   4  16        629.74        612.18        21.81 o
   4   4  16          2.01         -4.02         9.57 o
   5   4  16        112.40        116.27        20.56 o
   6   4  16          2.55         -6.39        10.64 o
   7   4  16        152.72        121.45        14.88 o
   8   4  16        190.84        227.71        39.33 o
  -8   5  16        280.75        303.89        49.08 o
  -7   5  16        277.15        291.44        23.10 o
  -6   5  16        121.31        154.36        41.75 o
  -5   5  16        112.45        119.98        14.90 o
  -4   5  16         39.64         30.01        10.46 o
  -3   5  16        351.09        367.38        20.75 o
  -2   5  16       1114.01       1177.44        23.51 o
  -1   5  16        691.82        732.67        20.13 o
   0   5  16        105.99        108.77        11.82 o
   1   5  16        665.75        697.18        20.28 o
   2   5  16       1160.19       1196.95        23.91 o
   3   5  16        403.83        403.10        17.62 o
   4   5  16          5.32          8.98         9.34 o
   5   5  16        404.62        432.88        35.97 o
   6   5  16        143.63        157.18        18.61 o
 -13   1  17        163.78        202.06        21.26 o
 -12   1  17         17.46         33.01        15.84 o
 -11   1  17         60.94         66.55        12.14 o
 -10   1  17        385.77        433.66        38.92 o
  -9   1  17         99.88         88.08        12.76 o
  -8   1  17        468.47        430.61        22.25 o
  -7   1  17       3536.20       3362.95        46.46 o
  -6   1  17       1426.66       1374.43        25.76 o
  -5   1  17         44.56         24.65        10.56 o
  -4   1  17        245.45        246.61        21.11 o
  -3   1  17         40.00         29.69        11.77 o
  -2   1  17        235.89        212.75        17.95 o
  -1   1  17         42.38         41.86        11.88 o
   0   1  17       1017.37        960.91        41.37 o
   1   1  17          6.86         34.85        16.04 o
   2   1  17        446.83        419.36        30.77 o
   3   1  17        978.57        894.29        30.19 o
   4   1  17       1951.63       1825.27        50.45 o
   5   1  17       1815.58       1746.97        39.44 o
   6   1  17         62.21         61.72        14.11 o
   7   1  17         14.54         35.31        13.51 o
   8   1  17        128.79        125.02        16.66 o
   9   1  17          1.74         33.99        16.64 o
  10   1  17         19.77         25.72        17.38 o
  11   1  17         70.62         18.21        33.76 o
 -13   2  17        101.06        111.14        18.95 o
 -12   2  17          9.58         17.53         9.47 o
 -11   2  17         22.24         49.22        22.06 o
 -10   2  17       1487.21       1470.93        29.31 o
  -9   2  17       1718.96       1804.33        32.98 o
  -8   2  17        172.17        146.22        28.40 o
  -7   2  17         23.64         13.14        12.24 o
  -6   2  17       1355.98       1277.41        30.30 o
  -5   2  17       1976.59       1806.74        34.87 o
  -4   2  17        654.42        563.70        23.89 o
  -3   2  17         71.86         65.69        13.16 o
  -2   2  17       1634.88       1577.06        30.32 o
  -1   2  17         50.88         32.57        13.61 o
   0   2  17       1253.30       1179.93        26.13 o
   1   2  17       1203.18       1209.40        37.14 o
   2   2  17       2122.09       2062.26        40.61 o
   3   2  17         20.62          6.37        13.45 o
   4   2  17       2425.60       2430.25        44.33 o
   5   2  17        471.12        457.86        28.59 o
   6   2  17       2330.69       2312.94        47.90 o
   7   2  17         34.27         22.45        13.87 o
   8   2  17         20.04         20.53        17.30 o
   9   2  17         44.94         54.00        14.77 o
  10   2  17         26.60         15.59        14.77 o
  11   2  17        211.30        227.43        35.54 o
 -12   3  17         54.88         79.49        15.32 o
 -11   3  17       2142.56       2048.06        59.70 o
 -10   3  17        621.73        611.73        28.08 o
  -9   3  17        211.59        196.73        18.75 o
  -8   3  17        770.09        792.42        39.08 o
  -7   3  17       2533.30       2559.72        45.65 o
  -6   3  17        713.38        711.81        25.97 o
  -5   3  17          6.72          9.30        12.19 o
  -4   3  17         23.75         29.39        10.92 o
  -3   3  17       3994.26       4034.46        50.44 o
  -2   3  17        715.06        627.22        20.41 o
  -1   3  17        790.31        786.03        21.48 o
   0   3  17       4129.02       4105.41        44.97 o
   1   3  17       1174.32       1139.89        26.02 o
   2   3  17        483.09        470.90        21.16 o
   3   3  17       2190.00       2129.88        36.28 o
   4   3  17       1610.45       1646.99        43.79 o
   5   3  17         17.68         37.28        18.31 o
   6   3  17        658.12        656.07        68.41 o
   7   3  17       1331.96       1345.45        34.58 o
   8   3  17        129.65        111.52        20.00 o
   9   3  17        347.60        343.20        23.49 o
  10   3  17        834.49        802.65        35.54 o
 -10   4  17         19.81         25.17        21.32 o
  -9   4  17       1374.77       1398.03        34.89 o
  -8   4  17        154.68        177.86        23.14 o
  -7   4  17        357.16        381.57        23.95 o
  -6   4  17       1857.32       1907.12        37.56 o
  -5   4  17       1753.94       1772.38        35.56 o
  -4   4  17        187.81        182.62        17.09 o
  -3   4  17        566.91        588.96        21.44 o
  -2   4  17       2502.65       2527.51        32.71 o
  -1   4  17       1350.09       1326.07        24.19 o
   0   4  17        639.93        591.51        19.30 o
   1   4  17        343.79        332.88        17.47 o
   2   4  17       1108.78       1130.92        25.91 o
   3   4  17         63.39         65.60        15.79 o
   4   4  17       1167.52       1163.19        26.74 o
   5   4  17        279.52        277.68        26.12 o
   6   4  17        354.40        357.68        20.85 o
   7   4  17       1011.15       1007.49        23.81 o
   8   4  17       2421.26       2355.80        62.76 o
  -7   5  17        842.42        836.98        29.98 o
  -6   5  17         23.27         37.21        13.52 o
  -5   5  17        752.94        810.10        23.94 o
  -4   5  17       1665.77       1711.55        46.19 o
  -3   5  17       2439.54       2500.49        42.65 o
  -2   5  17        358.40        301.64        18.68 o
  -1   5  17        343.29        336.10        17.61 o
   0   5  17       2755.75       2685.45        35.81 o
   1   5  17       1097.44       1058.32        22.40 o
   2   5  17         12.25          8.88         9.79 o
   3   5  17         97.81        114.60        15.13 o
   4   5  17         57.85         37.47         9.29 o
   5   5  17         79.55         61.40        10.95 o
 -12   0  18        237.49        283.52        30.86 o
 -11   0  18       3319.46       3523.31        69.10 o
 -10   0  18       4567.45       4911.98        74.50 o
  -9   0  18         64.88         76.49        17.71 o
  -8   0  18        117.05        153.04        33.03 o
  -7   0  18        469.77        470.32        28.48 o
  -6   0  18        752.19        782.79        36.22 o
  -5   0  18       1171.20       1176.01        36.03 o
  -4   0  18       1823.96       1782.05        49.61 o
  -3   0  18        215.29        186.48        24.43 o
  -2   0  18       8215.85       8067.95       134.56 o
  -1   0  18      13909.38      14139.33       180.01 o
   0   0  18       6215.34       6117.81        90.10 o
   1   0  18         33.35         34.98        21.02 o
   2   0  18       2102.14       2051.60        62.13 o
   3   0  18       1807.12       1619.85        57.55 o
   4   0  18        115.85        100.47        41.98 o
   5   0  18       1519.52       1693.26        79.51 o
   6   0  18         27.98         42.20        34.20 o
   7   0  18        763.67        752.46        57.30 o
   9   0  18       2357.95       2535.44        85.28 o
  10   0  18       2205.59       2397.30        80.84 o
 -13   1  18       1212.19       1251.30        44.64 o
 -12   1  18       2625.17       2623.09        58.02 o
 -11   1  18        280.10        303.28        19.55 o
 -10   1  18       1532.35       1532.83        50.34 o
  -9   1  18       4054.73       4101.76        55.39 o
  -8   1  18       1298.87       1308.96        29.66 o
  -7   1  18       1307.62       1267.23        35.25 o
  -6   1  18       1545.14       1506.04        28.10 o
  -5   1  18        939.62        859.09        47.75 o
  -4   1  18        489.36        478.47        22.20 o
  -3   1  18       1569.72       1498.13        30.18 o
  -2   1  18       4298.11       4324.87        58.86 o
  -1   1  18        404.29        419.11        29.97 o
   0   1  18       1885.32       1833.32        41.75 o
   1   1  18       5217.00       5256.97        62.39 o
   2   1  18       3678.25       3766.55        51.10 o
   3   1  18       2806.82       2814.42        45.52 o
   4   1  18       2676.68       2729.42        44.20 o
   5   1  18       3790.42       3668.41        57.96 o
   6   1  18       2395.82       2449.41        54.64 o
   7   1  18        892.45        887.28        34.11 o
   8   1  18       2421.56       2519.66        50.94 o
   9   1  18        197.86        185.89        38.48 o
  10   1  18        364.93        368.36        40.63 o
 -12   2  18         24.55         25.35         9.85 o
 -11   2  18        492.13        478.24        21.61 o
 -10   2  18         20.39          8.83        10.39 o
  -9   2  18        456.23        428.50        23.29 o
  -8   2  18        470.49        470.41        21.20 o
  -7   2  18        744.04        773.79        24.94 o
  -6   2  18        203.69        193.92        19.71 o
  -5   2  18       2433.27       2357.12        40.35 o
  -4   2  18        757.37        762.06        25.76 o
  -3   2  18       3105.48       3115.73        48.16 o
  -2   2  18        276.61        301.18        23.34 o
  -1   2  18       1899.40       1899.52        31.95 o
   0   2  18        249.12        274.77        23.35 o
   1   2  18          3.29          3.14        11.40 o
   2   2  18        762.42        745.79        28.61 o
   3   2  18        837.63        876.21        30.11 o
   4   2  18          2.36         17.83        12.46 o
   5   2  18        308.60        279.04        26.99 o
   6   2  18        936.53        892.30        31.75 o
   7   2  18        350.13        382.27        32.94 o
   8   2  18          2.74          0.11        14.45 o
   9   2  18         17.65          1.72        13.52 o
  10   2  18        211.30        130.09        19.07 o
 -11   3  18        152.70        129.16        16.77 o
 -10   3  18         49.07         29.27        11.32 o
  -9   3  18         13.32          9.46        10.86 o
  -8   3  18        775.24        718.62        23.07 o
  -7   3  18       1520.29       1548.31        34.64 o
  -6   3  18         26.61         25.58        18.14 o
  -5   3  18        466.27        489.00        22.17 o
  -4   3  18        104.38         90.27        12.94 o
  -3   3  18        149.70        155.15        16.97 o
  -2   3  18        390.68        389.68        19.45 o
  -1   3  18       1250.55       1156.34        26.44 o
   0   3  18         16.28          2.26        10.53 o
   1   3  18        211.91        206.55        22.25 o
   2   3  18        355.84        382.68        20.12 o
   3   3  18        288.53        296.06        20.27 o
   4   3  18       1849.58       1836.25        36.79 o
   5   3  18        101.48         94.70        12.99 o
   6   3  18          9.27          1.36        13.24 o
   7   3  18        228.78        218.44        22.30 o
   8   3  18        467.12        520.03        25.36 o
   9   3  18          2.40         -5.22        11.90 o
  -9   4  18         81.86         67.19        11.44 o
  -8   4  18         54.37         93.91        35.09 o
  -7   4  18          0.20         -3.33        11.94 o
  -6   4  18         11.19         -3.77        11.95 o
  -5   4  18         92.33         87.34        13.40 o
  -4   4  18        179.08        218.53        20.90 o
  -3   4  18        250.82        304.93        26.40 o
  -2   4  18         27.15         14.33         9.86 o
  -1   4  18         87.79         94.52        11.21 o
   0   4  18        530.01        535.15        23.66 o
   1   4  18        665.65        686.74        29.66 o
   2   4  18        349.98        345.34        18.64 o
   3   4  18        246.59        218.06        17.81 o
   4   4  18        577.81        572.81        31.25 o
   5   4  18         54.69         43.31        10.97 o
   6   4  18         95.58         57.20        11.62 o
   7   4  18          6.93          1.38        10.32 o
  -6   5  18       1092.10       1066.04        27.45 o
  -5   5  18       1419.68       1386.33        73.29 o
  -4   5  18        358.66        404.48        21.28 o
  -3   5  18        143.40        120.90        15.71 o
  -2   5  18       1402.99       1464.45        69.64 o
  -1   5  18        393.80        408.05        17.85 o
   0   5  18         23.91         28.45         9.47 o
   1   5  18        734.57        757.35        19.36 o
   2   5  18        100.15         88.70        10.58 o
   3   5  18          8.68         18.38         9.17 o
   4   5  18        449.67        453.25        17.99 o
 -13   1  19          1.34         -7.75        15.85 o
 -12   1  19         26.99         16.39        12.23 o
 -11   1  19        199.33        174.54        18.52 o
 -10   1  19        272.07        284.25        20.38 o
  -9   1  19        107.46         98.57        12.89 o
  -8   1  19        131.96        143.34        16.41 o
  -7   1  19        278.48        282.99        25.91 o
  -6   1  19        588.11        575.83        23.02 o
  -5   1  19       1102.30       1046.76        24.78 o
  -4   1  19       1700.42       1566.46        33.58 o
  -3   1  19        355.76        341.54        20.88 o
  -2   1  19        151.24        172.31        20.64 o
  -1   1  19       1839.88       1677.22        31.99 o
   0   1  19        118.79         94.68        15.34 o
   1   1  19        181.14        181.40        18.70 o
   2   1  19        686.34        648.95        31.52 o
   3   1  19        207.78        226.31        22.54 o
   4   1  19        799.31        800.42        29.86 o
   5   1  19        184.44        166.97        22.38 o
   6   1  19        197.84        190.41        32.49 o
   7   1  19        364.42        358.52        31.43 o
   8   1  19        368.11        370.25        31.25 o
   9   1  19       1764.95       1680.27        39.12 o
  10   1  19        616.59        644.50        39.39 o
 -12   2  19        559.67        620.65        40.87 o
 -11   2  19         71.17         82.52        13.85 o
 -10   2  19        840.77        839.86        22.82 o
  -9   2  19        179.57        180.32        20.32 o
  -8   2  19         37.97         28.80        11.55 o
  -7   2  19        884.71        870.53        26.34 o
  -6   2  19       1469.71       1373.68        31.28 o
  -5   2  19        531.06        507.57        23.54 o
  -4   2  19       1561.26       1555.50        32.89 o
  -3   2  19       3235.06       3108.32        48.11 o
  -2   2  19       1688.22       1643.07        42.18 o
  -1   2  19        190.92        181.14        15.52 o
   0   2  19         94.56         86.13        12.57 o
   1   2  19       2023.03       1945.10        37.16 o
   2   2  19        167.83        168.54        18.50 o
   3   2  19         35.01         27.47        13.92 o
   4   2  19        649.92        658.62        26.02 o
   5   2  19         22.76         24.09        13.53 o
   6   2  19       1062.77       1027.70        32.22 o
   7   2  19       1667.98       1647.56        39.60 o
   8   2  19        830.44        797.76        29.66 o
   9   2  19        175.62        218.98        25.91 o
  10   2  19        193.68        154.58        37.76 o
 -11   3  19        698.99        688.69        35.31 o
 -10   3  19        397.84        372.70        19.73 o
  -9   3  19         35.96         40.62        11.34 o
  -8   3  19       1420.41       1413.42        31.75 o
  -7   3  19        418.52        374.23        22.43 o
  -6   3  19         37.99         37.41        12.29 o
  -5   3  19       4290.98       4307.65        58.29 o
  -4   3  19       1035.91       1072.95        27.61 o
  -3   3  19         10.90         16.86        13.47 o
  -2   3  19       1134.68       1134.23        33.54 o
  -1   3  19       2065.38       2110.57        33.10 o
   0   3  19        139.03        163.60        15.62 o
   1   3  19        318.56        330.89        20.65 o
   2   3  19        220.43        240.32        18.25 o
   3   3  19       1494.39       1440.80        28.78 o
   4   3  19        122.66         92.87        13.33 o
   5   3  19       1810.44       1824.90        37.27 o
   6   3  19       1396.32       1317.28        34.56 o
   7   3  19        403.27        404.37        23.02 o
   8   3  19        220.30        190.55        17.59 o
   9   3  19        170.41        111.76        20.39 o
  -9   4  19       1612.64       1592.74        33.45 o
  -8   4  19        140.54        102.84        14.96 o
  -7   4  19        137.41        129.09        21.22 o
  -6   4  19       1995.65       2081.59        42.22 o
  -5   4  19       1914.76       1805.68        33.69 o
  -4   4  19         35.58         41.37        14.62 o
  -3   4  19        874.53        836.74        25.50 o
  -2   4  19        762.91        774.43        22.79 o
  -1   4  19        751.37        769.12        22.12 o
   0   4  19       2762.11       2746.89        36.43 o
   1   4  19       2883.39       2807.09        36.59 o
   2   4  19          3.10         19.22        10.98 o
   3   4  19        509.99        459.34        22.32 o
   4   4  19       3144.00       3130.31        40.69 o
   5   4  19        908.81        879.86        24.22 o
   6   4  19        464.08        430.03        20.13 o
   7   4  19        156.53        173.83        20.90 o
  -6   5  19        574.99        529.86        20.74 o
  -5   5  19         17.72         22.65        10.68 o
  -4   5  19        508.08        576.13        20.18 o
  -3   5  19        274.40        298.10        18.26 o
  -2   5  19        332.32        331.61        20.78 o
  -1   5  19        519.03        572.88        23.64 o
   0   5  19          1.16          9.50        10.51 o
   1   5  19        604.62        650.35        18.92 o
   2   5  19       1451.58       1367.58        29.12 o
   3   5  19       1727.14       1661.05        35.13 o
 -12   0  20        328.86        204.77        43.97 o
 -11   0  20        105.26        187.89        41.31 o
 -10   0  20       1764.75       1816.04        61.74 o
  -9   0  20       1620.07       1683.86        39.52 o
  -8   0  20       2217.05       2049.52       129.09 o
  -7   0  20         24.15         23.65        17.76 o
  -6   0  20       1335.58       1332.86        53.75 o
  -5   0  20       8323.97       8407.18       115.71 o
  -4   0  20       5939.40       6264.70       122.60 o
  -3   0  20       1655.74       1819.02        71.51 o
  -2   0  20        758.14        795.05        38.04 o
  -1   0  20       5726.86       6106.17        91.27 o
   0   0  20        994.25        898.78        49.31 o
   1   0  20       1752.74       1778.00        43.90 o
   2   0  20       7616.36       7724.74       109.01 o
   3   0  20       2884.53       3037.01        57.78 o
   4   0  20       2360.55       2392.06        66.71 o
   5   0  20       7667.27       8464.07       214.99 o
   6   0  20       3750.17       3755.19       111.94 o
   7   0  20        366.28        374.01        70.63 o
   8   0  20        197.08        227.43        45.75 o
   9   0  20        347.51        438.86        47.53 o
  10   0  20          2.01         47.97        31.09 o
 -12   1  20          9.46         21.18        13.19 o
 -11   1  20         24.22          9.06        10.29 o
 -10   1  20        221.81        240.57        20.80 o
  -9   1  20        366.34        356.67        26.40 o
  -8   1  20        179.54        132.39        15.20 o
  -7   1  20       1892.23       1872.61        32.66 o
  -6   1  20       1664.23       1682.88        29.74 o
  -5   1  20        524.03        553.87        21.88 o
  -4   1  20       1512.91       1542.81        28.53 o
  -3   1  20       2461.87       2400.37        37.51 o
  -2   1  20       1002.34        954.35        33.69 o
  -1   1  20         29.51         44.14        15.63 o
   0   1  20       1096.01       1092.93        29.07 o
   1   1  20       1832.04       1930.84        32.21 o
   2   1  20         96.17        104.71        13.79 o
   3   1  20        832.16        810.93        29.75 o
   4   1  20       3211.07       3217.66        47.32 o
   5   1  20        156.54        173.84        24.04 o
   6   1  20        856.26        966.14        34.42 o
   7   1  20        393.76        425.48        32.85 o
   8   1  20        599.58        647.10        31.07 o
   9   1  20         73.55        103.83        51.08 o
  10   1  20         96.52         90.79        23.07 o
 -12   2  20        361.03        345.14        31.54 o
 -11   2  20        381.94        381.10        21.28 o
 -10   2  20         51.44         51.76        11.36 o
  -9   2  20         96.58        105.52        21.74 o
  -8   2  20       1653.69       1636.36        64.29 o
  -7   2  20        314.48        296.40        20.77 o
  -6   2  20         22.69         35.25        12.24 o
  -5   2  20       4859.27       4979.50        65.26 o
  -4   2  20        143.70        163.31        18.28 o
  -3   2  20       1175.70       1227.52        37.23 o
  -2   2  20       2401.17       2421.62        38.44 o
  -1   2  20        749.05        726.47        28.27 o
   0   2  20        610.94        571.52        25.70 o
   1   2  20       1391.78       1370.24        30.07 o
   2   2  20        840.32        860.31        25.88 o
   3   2  20        318.50        328.03        23.51 o
   4   2  20          0.95         15.09        12.22 o
   5   2  20        286.23        253.18        22.33 o
   6   2  20        209.36        205.33        26.09 o
   7   2  20          2.52         -0.23        14.42 o
   8   2  20        484.01        484.58        27.04 o
   9   2  20        862.70        859.69        33.25 o
 -10   3  20        287.46        274.35        20.26 o
  -9   3  20        115.71        154.34        34.91 o
  -8   3  20          2.30         -8.57        11.38 o
  -7   3  20         10.21          1.88        16.80 o
  -6   3  20          1.80         -1.43        13.08 o
  -5   3  20        568.75        540.07        22.12 o
  -4   3  20        184.28        202.57        17.40 o
  -3   3  20        258.81        270.23        21.02 o
  -2   3  20         67.45         74.11        11.91 o
  -1   3  20        901.74       1008.85        25.55 o
   0   3  20        538.87        607.04        22.64 o
   1   3  20        314.11        313.48        20.29 o
   2   3  20        343.02        397.58        21.28 o
   3   3  20          8.95         20.49        12.09 o
   4   3  20         10.85         12.77        10.57 o
   5   3  20         44.93         38.45        13.30 o
   6   3  20         66.12         54.32        11.12 o
   7   3  20          1.29         -1.76        10.11 o
   8   3  20        194.61        242.46        27.87 o
  -8   4  20         59.77         44.74        14.21 o
  -7   4  20        153.77        177.49        18.36 o
  -6   4  20          5.52         17.00        29.03 o
  -5   4  20        252.13        303.43        20.00 o
  -4   4  20       1052.30       1052.46        26.10 o
  -3   4  20        555.61        590.20        26.32 o
  -2   4  20        175.96        170.10        22.72 o
  -1   4  20         18.43         15.36        10.98 o
   0   4  20         37.54         53.45        10.78 o
   1   4  20         47.65         41.09        10.79 o
   2   4  20        160.19        163.27        16.22 o
   3   4  20         31.89         22.33         9.73 o
   4   4  20          1.71         12.96         9.91 o
   5   4  20        765.44        833.67        22.05 o
   6   4  20        633.15        701.26        38.77 o
  -5   5  20        171.65        146.36        19.99 o
  -4   5  20         36.48          3.80        10.21 o
  -3   5  20        200.52        204.36        17.03 o
  -2   5  20        705.00        705.00        22.77 o
  -1   5  20        125.34        125.28        17.12 o
   0   5  20        320.89        354.99        17.39 o
   1   5  20        404.74        437.11        17.84 o
   2   5  20        120.69        132.97        13.98 o
 -12   1  21        194.05        215.88        34.20 o
 -11   1  21         37.76         35.25        14.22 o
 -10   1  21        501.69        502.15        38.68 o
  -9   1  21        565.75        562.67        23.70 o
  -8   1  21       1802.77       1822.72        40.06 o
  -7   1  21        731.39        713.62        27.12 o
  -6   1  21         10.94         37.47        11.98 o
  -5   1  21         24.47         12.17        11.45 o
  -4   1  21         10.41         17.34        13.83 o
  -3   1  21         96.69        119.81        31.70 o
  -2   1  21         23.60         17.97        13.21 o
  -1   1  21         63.16         22.73        20.36 o
   0   1  21       1701.01       1533.92        35.21 o
   1   1  21       1319.49       1210.98        27.61 o
   2   1  21       2913.15       2653.75        38.03 o
   3   1  21        571.88        513.12        22.62 o
   4   1  21         49.24         64.59        14.57 o
   5   1  21       1598.75       1535.92        39.91 o
   6   1  21        361.86        314.93        62.19 o
   7   1  21          0.61        -11.82        20.21 o
   8   1  21         44.99          8.81        35.09 o
 -11   2  21        932.29        925.26        25.65 o
 -10   2  21        956.80        939.04        23.57 o
  -9   2  21        240.13        213.62        26.71 o
  -8   2  21        172.89        181.55        26.20 o
  -7   2  21        909.44        902.09        31.42 o
  -6   2  21        109.57        150.85        16.59 o
  -5   2  21        356.44        345.81        21.79 o
  -4   2  21        130.19        121.09        13.30 o
  -3   2  21         21.64         11.38        12.66 o
  -2   2  21         79.28         57.68        13.70 o
  -1   2  21        600.93        598.92        25.56 o
   0   2  21       4067.24       3841.09        50.47 o
   1   2  21        914.68        883.34        25.81 o
   2   2  21       1975.71       1860.13        30.64 o
   3   2  21       3468.73       3232.57        41.37 o
   4   2  21       2384.41       2277.03        36.45 o
   5   2  21         48.26         52.44        16.24 o
   6   2  21        526.78        536.83        31.68 o
   7   2  21        213.57        205.90        23.42 o
   8   2  21        153.20        169.96        23.93 o
   9   2  21        307.99        278.57        49.31 o
 -10   3  21        175.98        170.69        17.89 o
  -9   3  21       2100.32       2107.83        41.64 o
  -8   3  21       1148.36       1132.19        29.28 o
  -7   3  21        230.10        229.68        19.12 o
  -6   3  21        353.57        357.65        22.36 o
  -5   3  21       1685.98       1658.86        33.20 o
  -4   3  21        366.35        353.67        23.86 o
  -3   3  21        540.68        544.18        22.63 o
  -2   3  21       1885.06       1812.94        36.00 o
  -1   3  21        693.21        665.07        21.68 o
   0   3  21         10.33          0.33        10.87 o
   1   3  21       2268.50       2243.36        35.47 o
   2   3  21       2740.40       2754.43        86.62 o
   3   3  21        106.60        102.85        16.32 o
   4   3  21        284.05        288.65        17.79 o
   5   3  21        991.94        967.62        24.57 o
   6   3  21        577.42        563.88        20.64 o
   7   3  21         70.98         37.82        11.01 o
  -8   4  21        119.46        127.96        17.99 o
  -7   4  21       1300.77       1262.93        28.10 o
  -6   4  21        171.20        147.50        18.50 o
  -5   4  21        748.70        806.13        27.68 o
  -4   4  21       2196.15       2233.21        35.76 o
  -3   4  21       2295.37       2301.41        36.68 o
  -2   4  21        209.29        199.79        28.60 o
  -1   4  21        145.52        147.96        17.88 o
   0   4  21       1149.92       1148.84        24.89 o
   1   4  21        908.50        925.53        23.49 o
   2   4  21        153.56        188.31        18.96 o
   3   4  21        168.02        177.84        16.49 o
   4   4  21        450.44        475.81        19.46 o
   5   4  21         11.88         11.52        14.04 o
  -3   5  21        297.34        304.75        17.66 o
  -2   5  21        457.62        468.32        19.41 o
  -1   5  21        951.21        982.23        43.21 o
   0   5  21         96.75         62.03        16.19 o
   1   5  21         33.12         20.83         9.60 o
 -12   0  22       2414.78       2227.62        60.85 o
 -11   0  22        308.66        336.25        48.42 o
 -10   0  22        486.72        487.72        47.53 o
  -9   0  22       1119.33       1128.69        55.97 o
  -8   0  22       3021.59       2995.63        89.28 o
  -7   0  22        259.47        251.23        36.18 o
  -6   0  22        869.50        904.53        36.00 o
  -5   0  22        212.96        209.21        58.86 o
  -4   0  22         18.27         20.21        19.48 o
  -3   0  22       3556.67       3864.91       119.93 o
  -2   0  22       1729.02       1668.22        49.91 o
  -1   0  22       4296.75       4421.11        72.94 o
   0   0  22         88.29         89.53        19.26 o
   1   0  22       2256.89       2281.85        50.75 o
   2   0  22       2867.99       2945.37        58.93 o
   3   0  22       1490.01       1552.76        42.55 o
   4   0  22        601.01        638.02        35.34 o
   5   0  22       1614.14       1545.95        50.33 o
   6   0  22        169.22        228.76        47.08 o
   7   0  22       1481.89       1569.77        64.85 o
   8   0  22       1678.93       1884.26        69.29 o
   9   0  22        355.80        412.65        42.64 o
 -11   1  22        808.48        834.54        29.44 o
 -10   1  22       1098.97       1151.16        26.11 o
  -9   1  22         68.36         73.98        21.36 o
  -8   1  22       1061.46       1087.05        35.81 o
  -7   1  22       1142.02       1145.50        43.97 o
  -6   1  22        145.88        171.21        16.33 o
  -5   1  22       1456.54       1449.50        28.26 o
  -4   1  22       3534.21       3515.87        47.63 o
  -3   1  22       2069.88       2046.27        40.41 o
  -2   1  22        850.50        848.35        34.94 o
  -1   1  22       5038.64       4985.80        56.56 o
   0   1  22       1187.33       1205.39        28.21 o
   1   1  22          3.13        -10.39        11.64 o
   2   1  22        848.64        840.75        25.53 o
   3   1  22        658.77        685.11        24.89 o
   4   1  22        143.72        108.71        15.06 o
   5   1  22         59.58         54.23        14.35 o
   6   1  22        667.56        758.76        31.23 o
   7   1  22        346.77        383.00        32.22 o
   8   1  22         38.59         23.90        15.07 o
   9   1  22       1134.75       1213.72        38.15 o
 -11   2  22         53.03         50.64        21.32 o
 -10   2  22        587.17        608.13        21.60 o
  -9   2  22       1012.69       1027.23        27.09 o
  -8   2  22         69.16        104.89        31.42 o
  -7   2  22       1340.31       1330.00        31.52 o
  -6   2  22        249.14        282.94        30.26 o
  -5   2  22        105.14         88.75        11.87 o
  -4   2  22        664.71        645.90        24.89 o
  -3   2  22          2.91          7.22        12.24 o
  -2   2  22        522.25        594.97        28.33 o
  -1   2  22        559.30        551.99        30.13 o
   0   2  22         68.00         82.25        12.72 o
   1   2  22       1663.40       1698.43        29.14 o
   2   2  22        217.52        258.57        19.08 o
   3   2  22         20.08         24.25        11.22 o
   4   2  22       1109.07       1176.64        48.15 o
   5   2  22       1257.25       1327.90        29.78 o
   6   2  22        430.68        440.84        22.44 o
   7   2  22          1.32          8.15        13.64 o
   8   2  22       1039.29       1031.71        28.72 o
  -9   3  22        216.61        227.13        22.64 o
  -8   3  22        808.54        798.25        24.63 o
  -7   3  22        268.28        301.87        20.67 o
  -6   3  22        302.59        299.83        18.68 o
  -5   3  22        200.93        179.78        17.99 o
  -4   3  22         34.94         32.24        12.61 o
  -3   3  22        294.47        323.89        22.28 o
  -2   3  22         51.83         48.58        15.67 o
  -1   3  22         25.38         11.05        13.76 o
   0   3  22         43.22         50.07        17.05 o
   1   3  22        368.08        385.39        26.82 o
   2   3  22        954.13        960.70        22.83 o
   3   3  22        666.07        658.15        20.81 o
   4   3  22          2.97         14.23        11.25 o
   5   3  22         56.73         62.29        28.53 o
   6   3  22        810.86        882.22        22.81 o
   7   3  22        198.50        199.26        18.76 o
  -7   4  22        263.19        261.18        18.81 o
  -6   4  22        192.44        211.59        27.68 o
  -5   4  22         47.41         35.68        11.67 o
  -4   4  22          1.86         12.83        11.54 o
  -3   4  22        101.21         91.00        13.81 o
  -2   4  22        350.58        384.71        23.84 o
  -1   4  22         32.59         45.58        10.66 o
   0   4  22         21.94         15.84        11.34 o
   1   4  22         16.71         30.10        10.78 o
   2   4  22        502.08        534.39        17.94 o
   3   4  22        206.30        255.38        16.99 o
   4   4  22        343.61        338.38        24.25 o
   5   4  22        160.26        187.91        17.37 o
 -10   1  23         33.94         40.76        21.60 o
  -9   1  23         25.08         22.72        22.63 o
  -8   1  23          8.29         26.69        20.97 o
  -7   1  23        570.67        562.66        23.68 o
  -6   1  23       1054.73       1054.03        31.63 o
  -5   1  23        414.15        405.81        26.11 o
  -4   1  23        738.66        723.69        27.65 o
  -3   1  23       4470.54       4278.04        76.75 o
  -2   1  23        770.82        724.99        29.17 o
  -1   1  23        245.28        220.13        18.74 o
   0   1  23         62.15         63.15        14.06 o
   1   1  23         68.24         60.79        13.49 o
   2   1  23        128.44        126.71        18.65 o
   3   1  23        531.10        562.17        24.10 o
   4   1  23         91.80         69.57        15.34 o
   5   1  23         77.55         74.00        16.31 o
   6   1  23         87.81         73.72        15.46 o
   7   1  23        116.42        101.98        15.42 o
   8   1  23        814.12        753.96        52.19 o
 -10   2  23         89.09         92.60        45.17 o
  -9   2  23        323.82        293.65        28.78 o
  -8   2  23        833.11        789.29        25.63 o
  -7   2  23        578.39        592.47        28.53 o
  -6   2  23        530.95        562.91        22.63 o
  -5   2  23       2768.40       2734.83       108.16 o
  -4   2  23       2823.03       2946.86        92.90 o
  -3   2  23        575.85        555.82        23.42 o
  -2   2  23        455.43        447.56        31.22 o
  -1   2  23       2608.04       2471.95        35.85 o
   0   2  23        100.90        123.43        17.73 o
   1   2  23          0.36         13.36        11.19 o
   2   2  23        112.90         88.58        14.53 o
   3   2  23        706.27        761.82        23.01 o
   4   2  23          0.43         27.61        11.62 o
   5   2  23        208.26        213.27        21.42 o
   6   2  23       2093.85       2039.12        35.18 o
   7   2  23        533.16        494.55        24.24 o
   8   2  23         40.85         48.23        14.58 o
  -9   3  23        415.01        396.53        21.67 o
  -8   3  23         87.71         66.37        12.10 o
  -7   3  23        499.54        544.65        22.91 o
  -6   3  23       1952.62       1941.26        43.37 o
  -5   3  23         87.05        105.30        23.32 o
  -4   3  23         25.29         34.87        11.89 o
  -3   3  23       3237.12       3082.45        45.31 o
  -2   3  23       1815.12       1824.92        36.96 o
  -1   3  23         21.32         17.56        11.33 o
   0   3  23        535.30        521.90        25.05 o
   1   3  23       1400.93       1324.75        25.02 o
   2   3  23        476.41        456.52        19.73 o
   3   3  23        582.09        573.24        19.27 o
   4   3  23       1070.01       1060.15        23.02 o
   5   3  23        623.41        604.12        19.90 o
   6   3  23        186.60        198.77        17.77 o
  -6   4  23        229.12        234.42        18.92 o
  -5   4  23        231.27        187.45        16.57 o
  -4   4  23        593.39        557.37        25.81 o
  -3   4  23         10.97         15.04        12.76 o
  -2   4  23        771.24        780.32        23.52 o
  -1   4  23       1831.06       1842.91        36.05 o
   0   4  23        712.90        649.94        26.53 o
   1   4  23        446.50        451.41        18.28 o
   2   4  23       1350.55       1427.67        32.65 o
   3   4  23       2061.77       1917.39        29.91 o
   4   4  23        346.54        335.47        21.07 o
 -10   0  24       1449.77       1337.90        75.07 o
  -9   0  24        274.96        316.26        49.31 o
  -8   0  24       1415.38       1268.17        82.18 o
  -7   0  24       1720.89       1692.03        52.50 o
  -6   0  24       2331.64       2443.45        67.90 o
  -5   0  24        154.65        136.77        27.98 o
  -4   0  24        124.34        124.22        21.83 o
  -3   0  24         85.28         98.74        30.21 o
  -2   0  24         64.36         44.72        19.47 o
  -1   0  24         13.41         10.95        17.37 o
   0   0  24        577.63        531.34        33.54 o
   1   0  24         19.52         46.58        17.85 o
   2   0  24         50.62         52.96        17.17 o
   3   0  24       8073.98       8277.42       149.47 o
   4   0  24       3301.60       3358.03        75.23 o
   5   0  24       1000.32       1234.85        80.40 o
   6   0  24        364.18        445.08        55.97 o
   7   0  24       1090.97       1238.41        57.30 o
   8   0  24        589.96        672.51        40.42 o
 -10   1  24         98.40         59.52        27.98 o
  -9   1  24        305.82        355.80        40.42 o
  -8   1  24       1793.68       1683.43        58.43 o
  -7   1  24       2456.81       2602.10        39.98 o
  -6   1  24          1.89          7.51        14.20 o
  -5   1  24       1747.91       1817.03        37.69 o
  -4   1  24       2790.87       2906.19        54.10 o
  -3   1  24          1.49         -2.30        13.91 o
  -2   1  24        983.51        999.52        35.61 o
  -1   1  24        513.41        552.61        26.07 o
   0   1  24         73.44         84.06        13.33 o
   1   1  24        938.65        956.32        27.41 o
   2   1  24       2209.67       2266.50        36.94 o
   3   1  24       1138.38       1168.58        38.49 o
   4   1  24        130.84        253.29        33.83 o
   5   1  24       1164.38       1162.26        42.28 o
   6   1  24       1527.10       1524.53        36.69 o
   7   1  24        335.30        430.17        37.31 o
   8   1  24          6.80          6.47        15.23 o
  -9   2  24         46.53         61.02        13.49 o
  -8   2  24         12.11          5.13        17.96 o
  -7   2  24         43.17         43.38        14.92 o
  -6   2  24       1305.82       1333.77        27.41 o
  -5   2  24        555.42        514.67        22.16 o
  -4   2  24        661.13        719.72        29.24 o
  -3   2  24       1352.70       1433.32        33.11 o
  -2   2  24        341.40        372.47        23.47 o
  -1   2  24        418.29        457.94        23.50 o
   0   2  24        576.32        613.16        24.85 o
   1   2  24        193.50        219.71        18.42 o
   2   2  24        543.66        548.53        21.94 o
   3   2  24        235.41        288.50        26.75 o
   4   2  24        417.64        446.82        21.52 o
   5   2  24         13.48          9.37        13.59 o
   6   2  24        911.87        929.90        28.10 o
   7   2  24        723.83        701.50        27.59 o
  -8   3  24         18.59         11.70        20.65 o
  -7   3  24        171.23        173.03        25.65 o
  -6   3  24        165.68        155.71        17.04 o
  -5   3  24        421.06        454.14        22.09 o
  -4   3  24         35.73         30.45        10.76 o
  -3   3  24        503.92        503.31        21.41 o
  -2   3  24        861.53        888.07        24.59 o
  -1   3  24        722.69        783.35        23.27 o
   0   3  24        668.65        685.33        20.25 o
   1   3  24         20.55         33.85        10.56 o
   2   3  24          1.18          2.48         9.64 o
   3   3  24         31.36         28.48        10.90 o
   4   3  24         45.55         34.16        10.19 o
   5   3  24         14.81         -2.48        14.51 o
  -5   4  24         89.63         73.58        12.41 o
  -4   4  24          8.16          9.79         9.62 o
  -3   4  24         38.27         53.01        12.46 o
  -2   4  24         20.22         17.25        10.85 o
  -1   4  24         40.58         32.58        10.55 o
   0   4  24         19.19         24.43        10.85 o
   1   4  24        161.74        171.71        16.34 o
   2   4  24         73.31         88.92        21.80 o
  -9   1  25         55.26         26.21        25.32 o
  -8   1  25        147.45         97.72        27.98 o
  -7   1  25        154.51        169.11        35.31 o
  -6   1  25         85.51        180.67        31.85 o
  -5   1  25         86.04        110.33        19.72 o
  -4   1  25         50.89         44.86        24.87 o
  -3   1  25         54.06         36.45        14.25 o
  -2   1  25        221.88        225.51        24.36 o
  -1   1  25        480.35        427.16        40.26 o
   0   1  25       2432.67       2384.07        48.59 o
   1   1  25       1004.85        932.87        48.88 o
   2   1  25        111.35         94.19        13.83 o
   3   1  25       1480.10       1424.79        30.51 o
   4   1  25        529.84        531.98        26.36 o
   5   1  25         67.45         38.37        27.68 o
   6   1  25         65.48         52.54        17.57 o
   7   1  25          1.12         -8.07        13.66 o
  -9   2  25        997.02        931.02        78.62 o
  -8   2  25        893.39        863.51        27.35 o
  -7   2  25         99.68        135.66        28.40 o
  -6   2  25        286.32        263.84        27.72 o
  -5   2  25        148.24        140.12        15.29 o
  -4   2  25          5.92         20.28        13.33 o
  -3   2  25        379.91        388.88        24.97 o
  -2   2  25        932.00        890.86        30.76 o
  -1   2  25        616.74        585.88        23.64 o
   0   2  25        206.70        151.81        16.54 o
   1   2  25        437.17        440.30        20.65 o
   2   2  25       2363.50       2302.58        32.82 o
   3   2  25       1753.11       1683.34        31.55 o
   4   2  25          7.44         17.61        12.84 o
   5   2  25        478.54        507.15        30.33 o
   6   2  25        188.34        189.40        46.64 o
  -7   3  25        640.71        598.06        38.20 o
  -6   3  25       2322.24       2151.60        33.04 o
  -5   3  25        104.49         93.43        11.18 o
  -4   3  25       1190.08       1223.33        26.67 o
  -3   3  25        960.22        964.46        24.08 o
  -2   3  25        117.77         97.71        13.11 o
  -1   3  25        225.64        236.63        18.62 o
   0   3  25       3198.76       3040.34        36.46 o
   1   3  25        681.16        657.92        19.50 o
   2   3  25         54.79         46.10         9.74 o
   3   3  25       1658.39       1570.64        37.91 o
   4   3  25       1511.25       1414.15        64.22 o
  -4   4  25        252.55        279.01        27.69 o
  -3   4  25          0.34         -5.59        10.01 o
  -2   4  25       1425.60       1482.02        28.65 o
  -1   4  25        757.17        770.68        22.01 o
   0   4  25          0.24          8.97        10.50 o
   1   4  25        195.56        184.77        30.67 o
  -8   0  26        576.70        439.75        59.97 o
  -7   0  26        326.46        316.88        42.69 o
  -6   0  26         49.97         58.78        23.05 o
  -5   0  26       2568.62       2675.63        63.45 o
  -4   0  26       2267.50       2342.94        63.96 o
  -3   0  26        803.28        867.78        48.49 o
  -2   0  26        649.70        650.30        56.41 o
  -1   0  26       5727.57       5584.37       141.70 o
   0   0  26       2765.34       2900.22        56.74 o
   1   0  26        279.79        368.53        35.37 o
   2   0  26         93.42        104.77        26.43 o
   3   0  26        996.89       1033.85        59.52 o
   4   0  26        414.92        449.36        62.63 o
   5   0  26         50.51         37.76        23.54 o
   6   0  26        792.16        865.73        41.75 o
   7   0  26        745.99        712.93        39.09 o
  -8   1  26         15.27         20.43        28.87 o
  -7   1  26        315.74        286.43        33.51 o
  -6   1  26        443.50        475.51        34.60 o
  -5   1  26         30.15         69.04        16.04 o
  -4   1  26        129.08        166.73        25.26 o
  -3   1  26        510.57        584.79        29.63 o
  -2   1  26        799.01        874.82        31.84 o
  -1   1  26       1588.76       1714.72        40.65 o
   0   1  26         24.81         24.92        14.42 o
   1   1  26       1617.86       1612.72        31.43 o
   2   1  26        409.39        442.49        25.44 o
   3   1  26          9.07          6.05        12.16 o
   4   1  26        442.83        389.65        33.21 o
   5   1  26        436.47        423.56        50.19 o
   6   1  26          4.29         -0.26        40.42 o
  -7   2  26        505.20        526.11        31.47 o
  -6   2  26        785.00        851.47        27.71 o
  -5   2  26         67.79         51.07        12.64 o
  -4   2  26        719.32        688.34        40.14 o
  -3   2  26        392.63        412.38        22.73 o
  -2   2  26        234.36        204.53        19.51 o
  -1   2  26        542.03        533.93        23.98 o
   0   2  26        700.35        704.89        22.56 o
   1   2  26        349.16        334.13        19.96 o
   2   2  26       1267.43       1309.11        25.87 o
   3   2  26        670.40        726.12        24.11 o
   4   2  26         72.36         83.75        14.66 o
   5   2  26          9.02        -13.41        13.41 o
  -6   3  26        454.05        416.06        27.94 o
  -5   3  26          4.98         26.09        31.54 o
  -4   3  26        103.32        108.78        28.34 o
  -3   3  26        161.98        209.05        18.29 o
  -2   3  26         75.42         77.77        10.91 o
  -1   3  26        191.13        221.62        25.97 o
   0   3  26        336.49        356.42        34.75 o
   1   3  26        132.27        176.02        15.75 o
   2   3  26        118.23        187.86        18.59 o
   3   3  26         12.56          4.17        11.78 o
  -7   1  27        681.86        588.16        68.18 o
  -6   1  27        174.31        187.21        27.19 o
  -5   1  27        428.26        436.02        26.75 o
  -4   1  27       1740.67       1813.78        40.42 o
  -3   1  27        736.69        739.19        32.06 o
  -2   1  27         56.53         55.34        15.10 o
  -1   1  27        115.97        111.29        30.63 o
   0   1  27          8.74         17.06        13.96 o
   1   1  27        108.51         94.84        15.61 o
   2   1  27          8.10         13.91        12.20 o
   3   1  27         55.48         39.36        12.64 o
   4   1  27         23.41         32.37        14.79 o
   5   1  27        518.58        525.38        37.85 o
  -6   2  27       2238.89       2206.32        64.80 o
  -5   2  27       2519.35       2465.35        49.86 o
  -4   2  27         10.51         26.11        14.05 o
  -3   2  27        911.68        921.40        28.94 o
  -2   2  27       1095.36       1067.65        30.26 o
  -1   2  27         81.11         69.76        13.57 o
   0   2  27        141.22        140.43        24.78 o
   1   2  27        246.28        270.80        19.77 o
   2   2  27        108.99         85.26        12.02 o
   3   2  27        644.55        629.09        25.64 o
   4   2  27       1504.56       1517.42        37.82 o
  -5   3  27        449.39        458.55        38.67 o
  -4   3  27       1244.64       1183.46        48.09 o
  -3   3  27        585.63        527.24        53.92 o
  -2   3  27         85.44         86.33        12.37 o
  -1   3  27        958.38        949.32        23.21 o
   0   3  27       1466.17       1478.99        35.22 o
   1   3  27          0.25         12.33        13.46 o
   2   3  27        246.87        199.00        41.31 o
  -6   0  28          0.00          6.66        27.54 o
  -5   0  28       1524.10       1612.41        65.30 o
  -4   0  28       4077.81       4337.97       117.27 o
  -3   0  28        498.55        479.28        45.75 o
  -2   0  28       1526.45       1747.00        83.51 o
  -1   0  28         81.30         71.07        23.99 o
   0   0  28          8.79        -14.66        23.99 o
   1   0  28        918.08        994.60        79.95 o
   2   0  28       2161.19       2208.01        53.07 o
   3   0  28         75.26         72.98        19.41 o
   5   0  28        662.12        575.23        37.31 o
  -6   1  28        833.40        859.24        61.18 o
  -5   1  28         79.90         98.95        15.68 o
  -4   1  28        449.87        432.29        39.03 o
  -3   1  28        411.25        476.44        28.54 o
  -2   1  28        365.92        374.20        31.16 o
  -1   1  28        574.07        560.40        27.00 o
   0   1  28       2450.39       2508.99        46.50 o
   1   1  28       1106.04       1137.84        26.45 o
   2   1  28         63.97         48.02        13.33 o
   3   1  28       1224.03       1203.33        38.98 o
   4   1  28       1774.71       1738.11        40.80 o
  -6   2  28        257.35        321.15        47.53 o
  -5   2  28        233.30        282.25        28.21 o
  -4   2  28        567.04        642.35        26.31 o
  -3   2  28          4.00         24.51        12.77 o
  -2   2  28       1047.76       1136.80        34.79 o
  -1   2  28        440.37        507.82        24.33 o
   0   2  28        291.34        354.33        26.26 o
   1   2  28          6.03          9.74        11.77 o
   2   2  28        366.01        364.47        23.20 o
   3   2  28        168.75        196.17        33.46 o
  -3   3  28        488.21        546.51        44.42 o
  -2   3  28         70.95         91.18        35.54 o
  -1   3  28        195.68        241.07        24.03 o
   0   3  28          1.40         30.29        13.91 o
  -6   1  29          2.61          5.83        21.45 o
  -5   1  29        106.95         77.29        23.99 o
  -4   1  29         60.09         60.40        15.63 o
  -3   1  29        358.32        334.37        27.93 o
  -2   1  29        114.78        112.00        20.33 o
  -1   1  29        331.96        322.03        23.68 o
   0   1  29        120.80         86.27        20.89 o
   1   1  29        259.63        216.45        23.89 o
   2   1  29       1765.96       1685.27        32.33 o
   3   1  29        164.43        126.23        27.10 o
  -5   2  29          9.75         58.31        17.72 o
  -4   2  29        408.63        392.85        27.32 o
  -3   2  29        249.68        259.58        47.53 o
  -2   2  29         21.00         16.45        13.49 o
  -1   2  29        480.39        424.83        30.31 o
   0   2  29       1071.13       1018.46        38.87 o
   1   2  29       1770.18       1737.38        42.07 o
   2   2  29        486.38        439.31        47.97 o
  -5   0  30        318.74        317.15        39.98 o
  -4   0  30         76.13         71.51        39.98 o
  -3   0  30        544.29        545.02        39.53 o
  -2   0  30        752.29        835.52        46.64 o
  -1   0  30       1898.64       1928.23        64.41 o
   0   0  30          0.64         21.32        20.43 o
   1   0  30         79.71         54.19        21.77 o
   2   0  30       1134.47       1014.98        55.97 o
  -5   1  30        609.88        602.78        33.33 o
  -4   1  30       1633.93       1588.19        40.36 o
  -3   1  30       1506.52       1561.08        48.21 o
  -2   1  30         16.72         24.47        14.12 o
  -1   1  30        588.07        610.48        27.16 o
   0   1  30        452.42        421.12        26.33 o
   1   1  30        377.87        384.26        28.58 o
   2   1  30        146.44        106.16        48.86 o
  -2   2  30        294.40        319.02        23.70 o
  -2   1  31        342.98        351.22        25.28 o
                                                
